# Supplementary material for: Crystal structures of isomeric 3,5-di­chloro-N-(2,3-di­methyl­phen­yl)benzene­sulfonamide, 3,5-di­chloro-N-(2,6-di­methyl­phen­yl)benzene­sulfonamide and 3,5-di­chloro-N-(3,5-di­methyl­phen­yl)benzene­sulfonamide
Source: Acta Crystallogr E Crystallogr Commun. 2017 Apr 11;73(Pt 5):673–7. doi: 10.1107/S2056989017005230 (PMC5418781; doi:10.1107/S2056989017005230)
Supplement: Supplementary file 1 [file e-73-00673-sup1.cif]

##############################################################################
#                                                                            #
# This CIF contains the data in a paper accepted for publication in          #
# Acta Crystallographica Section E. It conforms to the requirements of       #
# Notes for Authors for Acta Crystallographica Section E, and has been       #
# peer reviewed under the auspices of the IUCr Commission on Journals.       #
#                                                                            #
# Full details of the Crystallographic Information File format               #
# are given in the paper "The Crystallographic Information File (CIF):       #
# a New Standard Archive File for Crystallography" by S. R. Hall, F. H.      #
# Allen and I. D. Brown [Acta Cryst. (1991), A47, 655-685].                  #
#                                                                            #
# The current version of the core CIF dictionary is obtainable from          #
# ftp://ftp.iucr.org/pub/cif_core.dic.                                       #
#                                                                            #
# Software is freely available for graphical display of the structure(s)     #
# in this CIF. For information consult the CIF software page                 #
# http://www.iucr.org/resources/cif/software.                                #
#                                                                            #
# This file may be used for bona fide research purposes within the           #
# scientific community so long as proper attribution is given to the journal # 
# article from which it was obtained.                                        #
#                                                                            #
##############################################################################
data_I
_audit_creation_method     'SHELXL-2016/4'
_chemical_name_systematic
;
3,5-Dichloro-<i>N</i>-(2,3-dimethylphenyl)benzenesulfonamide
;
_chemical_name_common     ?
_chemical_formula_moiety     'C14 H13 Cl2 N O2 S'
_chemical_formula_sum     'C14 H13 Cl2 N O2 S'
_chemical_formula_iupac     'C14 H13 Cl2 N O2 S'
_chemical_formula_weight     330.21
_chemical_melting_point     431
_symmetry_space_group_name_hall     '-P 2yn'
_shelx_space_group_comment
;
The symmetry employed for this shelxl refinement is uniquely defined
by the following loop, which should always be used as a source of
symmetry information in preference to the above space-group names.
They are only intended as comments.
;
_space_group_crystal_system     monoclinic
_space_group_name_H-M_alt     'P 21/n'
_space_group_name_Hall     '-P 2yn'
loop_
    _space_group_symop_operation_xyz
    'x, y, z'
    '-x+1/2, y+1/2, -z+1/2'
    '-x, -y, -z'
    'x-1/2, -y-1/2, z-1/2'
_cell_length_a     8.2223(3)
_cell_length_b     14.1546(5)
_cell_length_c     12.7933(4)
_cell_angle_alpha     90
_cell_angle_beta     91.1880(10)
_cell_angle_gamma     90
_cell_volume     1488.61(9)
_cell_formula_units_Z     4
_cell_measurement_reflns_used     144
_cell_measurement_theta_min     6.2
_cell_measurement_theta_max     64.2
_cell_measurement_temperature     100(2)
_cell_special_details     Prism
_exptl_crystal_description     Prism
_exptl_crystal_colour     Colourless
_exptl_crystal_size_max     0.28
_exptl_crystal_size_mid     0.25
_exptl_crystal_size_min     0.22
_exptl_crystal_density_diffrn     1.473
_exptl_crystal_density_meas     ?
_exptl_crystal_density_method     ?
_exptl_crystal_F_000     680
_exptl_absorpt_coefficient_mu     5.239
_exptl_absorpt_correction_type     multi-scan
_exptl_absorpt_process_details
;
(SADABS; Bruker, 2009)
;
_shelx_estimated_absorpt_T_min     ?
_shelx_estimated_absorpt_T_max     ?
_exptl_absorpt_correction_T_min     0.288
_exptl_absorpt_correction_T_max     0.316
_diffrn_ambient_temperature     100(2)
_diffrn_radiation_type     CuK\a
_diffrn_radiation_wavelength     1.54178
_diffrn_radiation_monochromator     graphite
_diffrn_measurement_device_type     'Bruker APEXII CCD area detector'
_diffrn_measurement_method     'phi and \f scans'
_diffrn_detector_area_resol_mean     ?
_diffrn_reflns_number     10308
_diffrn_reflns_av_R_equivalents     0.0526
_diffrn_reflns_theta_min     6.226
_diffrn_reflns_theta_max     64.180
_diffrn_reflns_theta_full     64.180
_diffrn_measured_fraction_theta_max     0.981
_diffrn_measured_fraction_theta_full     0.981
_diffrn_reflns_limit_h_min     -9
_diffrn_reflns_limit_h_max     9
_diffrn_reflns_limit_k_min     -16
_diffrn_reflns_limit_k_max     15
_diffrn_reflns_limit_l_min     -14
_diffrn_reflns_limit_l_max     12
_refine_special_details     ?
_reflns_number_total     2440
_reflns_number_gt     2347
_reflns_threshold_expression     'I > 2\s(I)'
_refine_ls_structure_factor_coef     Fsqd
_refine_ls_matrix_type     full
_refine_ls_R_factor_all     0.0580
_refine_ls_R_factor_gt     0.0572
_refine_ls_wR_factor_gt     0.1600
_refine_ls_wR_factor_ref     0.1615
_refine_ls_goodness_of_fit_ref     1.069
_refine_ls_restrained_S_all     1.069
_refine_ls_number_reflns     2440
_refine_ls_number_parameters     187
_refine_ls_number_restraints     1
_refine_ls_hydrogen_treatment     mixed
_refine_ls_weighting_scheme     calc
_refine_ls_weighting_details
              'w=1/[\s^2^(Fo^2^)+(0.1235P)^2^+0.7281P] where P=(Fo^2^+2Fc^2^)/3'
_atom_sites_solution_hydrogens     mixed
_atom_sites_solution_primary     ?
_atom_sites_solution_secondary     ?
_refine_ls_shift/su_max     0.000
_refine_ls_shift/su_mean     0.000
_refine_diff_density_max     0.641
_refine_diff_density_min     -0.633
_refine_ls_extinction_method     none
_refine_ls_extinction_coef     .
loop_
    _atom_type_symbol
    _atom_type_description
    _atom_type_scat_dispersion_real
    _atom_type_scat_dispersion_imag
    _atom_type_scat_source
    'C' 'C' 0.0181 0.0091
                         'International Tables Vol C Tables 4.2.6.8 and 6.1.1.4'
    'H' 'H' 0.0000 0.0000
                         'International Tables Vol C Tables 4.2.6.8 and 6.1.1.4'
    'N' 'N' 0.0311 0.0180
                         'International Tables Vol C Tables 4.2.6.8 and 6.1.1.4'
    'O' 'O' 0.0492 0.0322
                         'International Tables Vol C Tables 4.2.6.8 and 6.1.1.4'
    'S' 'S' 0.3331 0.5567
                         'International Tables Vol C Tables 4.2.6.8 and 6.1.1.4'
    'Cl' 'Cl' 0.3639 0.7018
                         'International Tables Vol C Tables 4.2.6.8 and 6.1.1.4'
_computing_data_collection
;
APEX2 (Bruker, 2009)
;
_computing_cell_refinement
;
APEX2 (Bruker, 2009) and SAINT-Plus (Bruker, 2009)
;
_computing_data_reduction
;
SAINT-Plus (Bruker, 2009) and XPREP (Bruker, 2009)
;
_computing_structure_solution
;
SHELXT 2016/4 (Sheldrick, 2015a)
;
_computing_structure_refinement
;
<i>SHELXL2016/4</i> (Sheldrick, 2015b)
;
_computing_molecular_graphics
;
Mercury (Macrae <i>et al.</i>,  2008)
;
_computing_publication_material
;
<i>SHELXL2016/4</i> (Sheldrick, 2015b)
;
loop_
    _atom_site_type_symbol
    _atom_site_label
    _atom_site_fract_x
    _atom_site_fract_y
    _atom_site_fract_z
    _atom_site_U_iso_or_equiv
    _atom_site_adp_type
    _atom_site_calc_flag
    _atom_site_occupancy
    _atom_site_disorder_assembly
    _atom_site_disorder_group
    C C1 0.6064(3) 0.35091(16) 0.66816(18) 0.0170(5) Uani d 1 . .
    C C2 0.7069(3) 0.32517(16) 0.75161(18) 0.0189(5) Uani d 1 . .
    H H2 0.821571 0.332433 0.748662 0.023 Uiso calc 1 . .
    C C3 0.6346(3) 0.28862(18) 0.83908(19) 0.0222(6) Uani d 1 . .
    C C4 0.4689(3) 0.27523(17) 0.84477(19) 0.0230(6) Uani d 1 . .
    H H4 0.421903 0.248689 0.905281 0.028 Uiso calc 1 . .
    C C5 0.3733(3) 0.30179(17) 0.7592(2) 0.0214(6) Uani d 1 . .
    C C6 0.4380(3) 0.34137(16) 0.67041(19) 0.0191(5) Uani d 1 . .
    H H6 0.370447 0.361192 0.613395 0.023 Uiso calc 1 . .
    C C7 0.8409(3) 0.53406(16) 0.67541(19) 0.0200(5) Uani d 1 . .
    C C8 0.7774(3) 0.56423(17) 0.7703(2) 0.0214(6) Uani d 1 . .
    C C9 0.8878(3) 0.58319(17) 0.8534(2) 0.0255(6) Uani d 1 . .
    C C10 1.0528(3) 0.57152(19) 0.8392(2) 0.0299(6) Uani d 1 . .
    H H10 1.126374 0.583905 0.895815 0.036 Uiso calc 1 . .
    C C11 1.1130(3) 0.5422(2) 0.7444(2) 0.0294(6) Uani d 1 . .
    H H11 1.226895 0.535041 0.736077 0.035 Uiso calc 1 . .
    C C12 1.0071(3) 0.52333(18) 0.6620(2) 0.0249(6) Uani d 1 . .
    H H12 1.047530 0.503204 0.596579 0.030 Uiso calc 1 . .
    C C13 0.5980(3) 0.5761(2) 0.7852(2) 0.0291(6) Uani d 1 . .
    H H13A 0.542286 0.578976 0.716866 0.044 Uiso calc 1 . .
    H H13B 0.578180 0.634742 0.823689 0.044 Uiso calc 1 . .
    H H13C 0.556474 0.522395 0.824971 0.044 Uiso calc 1 . .
    C C14 0.8264(4) 0.6143(2) 0.9586(2) 0.0349(7) Uani d 1 . .
    H H14A 0.918902 0.623555 1.007098 0.052 Uiso calc 1 . .
    H H14B 0.754217 0.565655 0.986298 0.052 Uiso calc 1 . .
    H H14C 0.766435 0.673737 0.950595 0.052 Uiso calc 1 . .
    N N1 0.7344(3) 0.51231(14) 0.58726(16) 0.0194(5) Uani d 1 . .
    O O1 0.8517(2) 0.35517(12) 0.54650(13) 0.0237(4) Uani d 1 . .
    O O2 0.5832(2) 0.40294(13) 0.47232(14) 0.0241(4) Uani d 1 . .
    S S1 0.69924(7) 0.40208(4) 0.55760(4) 0.0177(3) Uani d 1 . .
    Cl CL1 0.75874(9) 0.25743(5) 0.94545(5) 0.0355(3) Uani d 1 . .
    Cl CL2 0.16538(7) 0.28217(5) 0.76316(6) 0.0356(3) Uani d 1 . .
    H H1 0.647(3) 0.5457(18) 0.585(2) 0.017(7) Uiso d 1 . .
loop_
    _atom_site_aniso_label
    _atom_site_aniso_U_11
    _atom_site_aniso_U_22
    _atom_site_aniso_U_33
    _atom_site_aniso_U_12
    _atom_site_aniso_U_13
    _atom_site_aniso_U_23
    C1 0.0190(12) 0.0141(11) 0.0178(11) -0.0010(8) 0.0013(9) -0.0029(9)
    C2 0.0169(12) 0.0171(12) 0.0225(12) -0.0005(9) -0.0019(9) -0.0001(9)
    C3 0.0289(14) 0.0171(12) 0.0202(13) 0.0006(10) -0.0053(10) 0.0011(9)
    C4 0.0305(15) 0.0193(12) 0.0195(13) -0.0011(10) 0.0068(11) 0.0018(10)
    C5 0.0170(12) 0.0185(12) 0.0288(13) -0.0018(9) 0.0041(10) -0.0033(10)
    C6 0.0191(12) 0.0184(12) 0.0196(12) 0.0006(9) -0.0019(10) -0.0019(9)
    C7 0.0242(13) 0.0164(12) 0.0194(12) -0.0042(9) -0.0008(10) 0.0030(9)
    C8 0.0254(13) 0.0159(12) 0.0229(13) 0.0000(10) 0.0012(10) 0.0023(9)
    C9 0.0360(15) 0.0178(13) 0.0224(14) -0.0012(10) -0.0033(11) 0.0012(9)
    C10 0.0322(15) 0.0249(14) 0.0322(15) -0.0020(11) -0.0100(12) 0.0009(11)
    C11 0.0212(13) 0.0273(14) 0.0395(16) -0.0026(10) -0.0032(12) -0.0011(12)
    C12 0.0243(13) 0.0208(13) 0.0296(14) -0.0044(10) 0.0044(10) -0.0020(10)
    C13 0.0300(15) 0.0337(15) 0.0235(14) 0.0046(11) 0.0012(11) -0.0033(11)
    C14 0.0444(18) 0.0376(17) 0.0225(14) 0.0008(13) -0.0048(13) -0.0040(12)
    N1 0.0201(11) 0.0197(11) 0.0183(10) -0.0014(8) 0.0001(8) 0.0010(8)
    O1 0.0220(9) 0.0251(10) 0.0243(9) -0.0009(7) 0.0067(7) -0.0038(7)
    O2 0.0294(10) 0.0275(10) 0.0153(9) -0.0031(7) -0.0014(7) -0.0009(7)
    S1 0.0193(4) 0.0196(4) 0.0144(4) -0.0022(2) 0.0020(3) -0.0011(2)
    CL1 0.0443(5) 0.0343(5) 0.0270(5) -0.0034(3) -0.0159(3) 0.0102(3)
    CL2 0.0172(4) 0.0395(5) 0.0504(5) -0.0054(2) 0.0073(3) 0.0049(3)
_geom_special_details
;
 All esds (except the esd in the dihedral angle between two l.s. planes)
 are estimated using the full covariance matrix.  The cell esds are taken
 into account individually in the estimation of esds in distances, angles
 and torsion angles; correlations between esds in cell parameters are only
 used when they are defined by crystal symmetry.  An approximate (isotropic)
 treatment of cell esds is used for estimating esds involving l.s. planes.
;
loop_
    _geom_bond_atom_site_label_1
    _geom_bond_atom_site_label_2
    _geom_bond_site_symmetry_2
    _geom_bond_distance
    _geom_bond_publ_flag
    C1 C2 . 1.385(3) ?
    C1 C6 . 1.392(3) ?
    C1 S1 . 1.776(2) ?
    C2 C3 . 1.379(4) ?
    C2 H2 . 0.9500 ?
    C3 C4 . 1.379(4) ?
    C3 CL1 . 1.741(3) ?
    C4 C5 . 1.387(4) ?
    C4 H4 . 0.9500 ?
    C5 C6 . 1.383(3) ?
    C5 CL2 . 1.734(2) ?
    C6 H6 . 0.9500 ?
    C7 C12 . 1.390(4) ?
    C7 C8 . 1.398(4) ?
    C7 N1 . 1.446(3) ?
    C8 C9 . 1.410(4) ?
    C8 C13 . 1.501(4) ?
    C9 C10 . 1.382(4) ?
    C9 C14 . 1.512(4) ?
    C10 C11 . 1.384(4) ?
    C10 H10 . 0.9500 ?
    C11 C12 . 1.380(4) ?
    C11 H11 . 0.9500 ?
    C12 H12 . 0.9500 ?
    C13 H13A . 0.9800 ?
    C13 H13B . 0.9800 ?
    C13 H13C . 0.9800 ?
    C14 H14A . 0.9800 ?
    C14 H14B . 0.9800 ?
    C14 H14C . 0.9800 ?
    N1 S1 . 1.630(2) ?
    N1 H1 . 0.862(17) ?
    O1 S1 . 1.4285(18) ?
    O2 S1 . 1.4346(19) ?
loop_
    _geom_angle_atom_site_label_1
    _geom_angle_atom_site_label_2
    _geom_angle_atom_site_label_3
    _geom_angle_site_symmetry_1
    _geom_angle_site_symmetry_3
    _geom_angle
    _geom_angle_publ_flag
    C2 C1 C6 . . 122.4(2) ?
    C2 C1 S1 . . 117.50(17) ?
    C6 C1 S1 . . 120.02(18) ?
    C3 C2 C1 . . 117.6(2) ?
    C3 C2 H2 . . 121.2 ?
    C1 C2 H2 . . 121.2 ?
    C2 C3 C4 . . 122.5(2) ?
    C2 C3 CL1 . . 118.3(2) ?
    C4 C3 CL1 . . 119.19(19) ?
    C3 C4 C5 . . 117.8(2) ?
    C3 C4 H4 . . 121.1 ?
    C5 C4 H4 . . 121.1 ?
    C6 C5 C4 . . 122.4(2) ?
    C6 C5 CL2 . . 119.05(19) ?
    C4 C5 CL2 . . 118.49(19) ?
    C5 C6 C1 . . 117.1(2) ?
    C5 C6 H6 . . 121.4 ?
    C1 C6 H6 . . 121.4 ?
    C12 C7 C8 . . 121.8(2) ?
    C12 C7 N1 . . 117.5(2) ?
    C8 C7 N1 . . 120.7(2) ?
    C7 C8 C9 . . 117.8(2) ?
    C7 C8 C13 . . 122.1(2) ?
    C9 C8 C13 . . 120.1(2) ?
    C10 C9 C8 . . 119.8(2) ?
    C10 C9 C14 . . 119.9(3) ?
    C8 C9 C14 . . 120.3(2) ?
    C9 C10 C11 . . 121.4(3) ?
    C9 C10 H10 . . 119.3 ?
    C11 C10 H10 . . 119.3 ?
    C12 C11 C10 . . 119.8(2) ?
    C12 C11 H11 . . 120.1 ?
    C10 C11 H11 . . 120.1 ?
    C11 C12 C7 . . 119.4(2) ?
    C11 C12 H12 . . 120.3 ?
    C7 C12 H12 . . 120.3 ?
    C8 C13 H13A . . 109.5 ?
    C8 C13 H13B . . 109.5 ?
    H13A C13 H13B . . 109.5 ?
    C8 C13 H13C . . 109.5 ?
    H13A C13 H13C . . 109.5 ?
    H13B C13 H13C . . 109.5 ?
    C9 C14 H14A . . 109.5 ?
    C9 C14 H14B . . 109.5 ?
    H14A C14 H14B . . 109.5 ?
    C9 C14 H14C . . 109.5 ?
    H14A C14 H14C . . 109.5 ?
    H14B C14 H14C . . 109.5 ?
    C7 N1 S1 . . 119.12(16) ?
    C7 N1 H1 . . 113.9(19) ?
    S1 N1 H1 . . 111.8(19) ?
    O1 S1 O2 . . 119.99(11) ?
    O1 S1 N1 . . 108.44(11) ?
    O2 S1 N1 . . 106.30(11) ?
    O1 S1 C1 . . 106.41(11) ?
    O2 S1 C1 . . 108.61(11) ?
    N1 S1 C1 . . 106.38(10) ?
loop_
    _geom_torsion_atom_site_label_1
    _geom_torsion_atom_site_label_2
    _geom_torsion_atom_site_label_3
    _geom_torsion_atom_site_label_4
    _geom_torsion_site_symmetry_1
    _geom_torsion_site_symmetry_2
    _geom_torsion_site_symmetry_3
    _geom_torsion_site_symmetry_4
    _geom_torsion
    _geom_torsion_publ_flag
    C6 C1 C2 C3 . . . . 0.2(3) ?
    S1 C1 C2 C3 . . . . 177.68(17) ?
    C1 C2 C3 C4 . . . . 1.5(4) ?
    C1 C2 C3 CL1 . . . . -179.10(18) ?
    C2 C3 C4 C5 . . . . -1.3(4) ?
    CL1 C3 C4 C5 . . . . 179.28(19) ?
    C3 C4 C5 C6 . . . . -0.6(4) ?
    C3 C4 C5 CL2 . . . . 178.04(19) ?
    C4 C5 C6 C1 . . . . 2.2(4) ?
    CL2 C5 C6 C1 . . . . -176.42(17) ?
    C2 C1 C6 C5 . . . . -2.0(3) ?
    S1 C1 C6 C5 . . . . -179.40(17) ?
    C12 C7 C8 C9 . . . . -0.4(4) ?
    N1 C7 C8 C9 . . . . 179.3(2) ?
    C12 C7 C8 C13 . . . . 179.9(2) ?
    N1 C7 C8 C13 . . . . -0.4(4) ?
    C7 C8 C9 C10 . . . . -0.1(4) ?
    C13 C8 C9 C10 . . . . 179.6(2) ?
    C7 C8 C9 C14 . . . . -178.8(2) ?
    C13 C8 C9 C14 . . . . 0.9(4) ?
    C8 C9 C10 C11 . . . . 0.5(4) ?
    C14 C9 C10 C11 . . . . 179.3(3) ?
    C9 C10 C11 C12 . . . . -0.5(4) ?
    C10 C11 C12 C7 . . . . 0.0(4) ?
    C8 C7 C12 C11 . . . . 0.5(4) ?
    N1 C7 C12 C11 . . . . -179.2(2) ?
    C12 C7 N1 S1 . . . . 76.0(3) ?
    C8 C7 N1 S1 . . . . -103.7(2) ?
    C7 N1 S1 O1 . . . . -53.25(19) ?
    C7 N1 S1 O2 . . . . 176.48(17) ?
    C7 N1 S1 C1 . . . . 60.9(2) ?
    C2 C1 S1 O1 . . . . 36.2(2) ?
    C6 C1 S1 O1 . . . . -146.31(18) ?
    C2 C1 S1 O2 . . . . 166.63(17) ?
    C6 C1 S1 O2 . . . . -15.9(2) ?
    C2 C1 S1 N1 . . . . -79.3(2) ?
    C6 C1 S1 N1 . . . . 98.2(2) ?
loop_
    _geom_hbond_atom_site_label_d
    _geom_hbond_atom_site_label_h
    _geom_hbond_atom_site_label_a
    _geom_hbond_site_symmetry_A
    _geom_hbond_distance_dh
    _geom_hbond_distance_ha
    _geom_hbond_distance_da
    _geom_hbond_angle_dha
    N1 H1 O2 3_666 0.86 2.14 2.9590 159
    C4 H4 O1 4_566 0.95 2.41 3.332(3) 164
_shelx_hkl_file
;
   1   0   0   -3.60    0.20
  -1   0   0   -2.90    0.30
   1   0   0   -3.50    0.20
  -1   0   0   -3.20    0.70
  -1   0   0   -3.70    0.10
   2   0   0 2842.32  163.78
  -2   0   0 2093.29  167.98
  -2   0   0 2441.66  163.88
  -3   0   0    0.80    0.80
  -3   0   0    0.30    1.90
   3   0   0    0.50    0.60
  -4   0   0  181.98   21.80
  -4   0   0  189.38   14.70
   4   0   0  198.88   14.40
  -5   0   0    2.50    0.80
   5   0   0    0.80    0.60
  -5   0   0    0.50    0.50
  -5   0   0    1.50    4.40
  -5   0   0    0.30    1.70
  -6   0   0    7.90    1.40
  -6   0   0    8.10    1.40
   6   0   0    9.50    1.60
  -7   0   0    2.00    0.90
  -7   0   0    1.10    0.80
  -8   0   0    1.60    0.90
  -8   0   0    3.20    1.10
   0  -1   0    0.00    0.20
   0   1   0    0.00    0.10
   1  -1   0   67.59    5.30
  -1  -1   0   81.19    7.20
  -1  -1   0   64.09    5.30
   1   1   0   70.39    5.20
  -1   1   0   83.39    5.60
   2  -1   0  632.74   43.30
  -2  -1   0  743.83   43.50
   2   1   0  573.04   43.10
  -2   1   0  690.53   43.70
  -2   1   0  566.14   48.30
  -3  -1   0    1.10    1.90
   3  -1   0    1.80    0.90
  -3  -1   0    1.30    0.80
  -3   1   0    2.90    3.00
  -3   1   0    0.70    0.90
   3   1   0    2.20    0.80
  -4  -1   0 1760.62  122.19
  -4  -1   0 1572.64  113.09
   4  -1   0 1764.02  112.99
  -4   1   0 1672.43  113.59
   4   1   0 1702.13  112.89
  -4   1   0 1595.04  123.99
  -5  -1   0    1.00    0.50
  -5  -1   0    0.90    0.50
  -5  -1   0    0.30    0.50
   5  -1   0    0.80    0.70
  -5  -1   0    2.70    4.20
  -5  -1   0    0.70    1.70
  -5   1   0    1.20    0.60
  -5   1   0    0.80    4.40
  -6  -1   0    8.20    1.50
  -6  -1   0    7.50    1.40
   6  -1   0   10.20    1.60
  -6   1   0    7.70    1.40
  -6   1   0    9.00    1.50
  -7  -1   0  542.55   35.60
   7  -1   0  478.15   35.40
  -7  -1   0  552.74   35.70
  -7   1   0  525.15   35.60
  -7   1   0  504.55   35.50
  -8  -1   0    9.10    1.60
  -8  -1   0    7.20    1.60
  -8   1   0   14.30    2.10
  -9  -1   0   36.10    3.40
  -9  -1   0   39.70    3.60
   1   2   0  413.96   27.30
  -1   2   0  392.36   27.50
   1   2   0  417.16   27.50
  -2   2   0  996.40   72.99
   2   2   0 1012.70   72.49
   2   2   0 1244.18   72.99
  -3  -2   0   26.30    5.80
   3  -2   0   36.20    3.40
  -3  -2   0   33.70    3.40
  -3   2   0   34.40    3.80
  -3   2   0   30.80    7.70
   3   2   0   39.20    3.50
  -4  -2   0   20.80    3.00
   4  -2   0   22.30    3.00
  -4  -2   0   15.70    1.90
  -4   2   0   19.50    8.30
  -4   2   0   19.00    3.30
   4   2   0   19.30    2.80
  -5  -2   0    8.60    1.40
   5  -2   0    7.30    1.30
  -5  -2   0    7.70    1.20
  -5  -2   0    7.00    1.30
  -5  -2   0    3.20    4.40
  -5   2   0    6.40    1.20
  -5   2   0    5.90    6.90
  -6  -2   0   78.79    5.80
   6  -2   0   73.69    5.80
  -6  -2   0   74.99    5.80
  -6   2   0   64.49    5.60
  -7  -2   0    2.40    1.00
   7  -2   0    1.60    0.90
  -7  -2   0    1.90    0.90
  -7   2   0    1.00    0.90
  -8  -2   0    7.70    1.60
  -8  -2   0    8.20    1.50
   9  -2   0  100.79    7.10
  -9  -2   0   91.09    7.20
  -9  -2   0   87.09    7.00
   0  -3   0   -4.30    0.50
   0   3   0   -4.10    0.60
   0   3   0   -3.10    0.30
   0   3   0   -3.20    0.20
   1  -3   0 2085.99  142.59
   1   3   0 2152.58  142.39
  -1   3   0 2212.98  142.69
   1   3   0 2134.99  142.59
   2  -3   0   35.20    3.60
   2  -3   0   31.60    3.00
  -2  -3   0   38.80    5.30
  -2   3   0   32.60    3.50
   2   3   0   33.10    3.00
   2   3   0   39.40    3.30
  -2   3   0   35.30    3.30
  -3  -3   0  213.78   19.20
  -3  -3   0  208.08   14.60
   3  -3   0  204.38   14.80
  -3   3   0  197.88   15.50
   3   3   0  199.98   14.80
  -4  -3   0   87.99    6.40
   4  -3   0   97.69    7.80
  -4  -3   0   96.09   12.40
  -4  -3   0   84.59    6.50
  -4  -3   0   84.59    6.50
   4  -3   0   88.19    6.50
  -4   3   0   87.39    8.40
   4   3   0   84.09    7.50
  -4   3   0   78.39   15.50
   5  -3   0   44.60    3.80
   5  -3   0   39.30    3.70
  -5  -3   0   46.10    3.90
  -5  -3   0   45.50    3.80
  -5  -3   0   47.60    3.80
  -5  -3   0   56.29   10.50
  -5   3   0   30.30   12.80
   6  -3   0  417.16   29.20
  -6  -3   0  441.06   29.30
  -6  -3   0  406.76   29.30
  -6  -3   0  437.66   29.20
  -7  -3   0   71.59    6.10
   7  -3   0   77.89    6.10
  -8  -3   0  411.06   27.60
  -8  -3   0  389.66   27.70
  -9  -3   0  129.99    9.50
  -9  -3   0  123.49    9.30
   9  -3   0  130.09    9.30
   0   4   0  201.08   14.30
   0   4   0  211.38   13.90
  -1  -4   0   13.80    2.90
   1  -4   0   16.40    1.50
   1   4   0   16.60    1.40
  -1   4   0   17.40    2.10
   1   4   0   16.70    1.60
  -1   4   0   17.30    1.70
   2  -4   0  498.35   36.10
  -2  -4   0  575.54   39.70
   2   4   0  546.55   36.10
   2   4   0  539.35   36.30
  -2   4   0  507.05   36.80
   3  -4   0  397.76   28.70
  -3  -4   0  442.86   33.40
  -3   4   0  402.56   29.60
   4  -4   0  871.61   58.59
  -4  -4   0  881.41   57.49
  -4  -4   0  871.51   57.29
  -4  -4   0  822.72   57.09
  -4  -4   0  855.41   57.39
   4  -4   0  837.62   57.39
   4  -4   0  909.11   57.49
   4   4   0  787.42   58.49
  -4   4   0  873.11   59.79
  -4   4   0  844.92   74.49
  -5  -4   0    2.30    0.70
  -5  -4   0    2.90    0.80
   5  -4   0    1.80    0.70
  -5  -4   0    1.60    0.60
  -5  -4   0    4.90    4.10
   5  -4   0    2.70    0.90
  -5  -4   0    2.10    0.90
  -6  -4   0    1.30    0.80
  -6  -4   0    1.50    0.80
   6  -4   0    6.00    1.30
   6  -4   0    2.00    0.80
  -6  -4   0    1.20    0.80
  -7  -4   0  192.78   14.60
  -7  -4   0  215.18   14.70
  -8  -4   0  299.87   21.30
  -8  -4   0  302.27   21.40
   8  -4   0  315.47   21.40
  -9  -4   0   25.60    2.50
   9  -4   0   25.40    2.50
  -9  -4   0   23.90    2.60
   0   5   0    2.20    0.60
   0   5   0    2.00    0.80
  -1  -5   0  101.79   10.40
  -1   5   0  124.89    8.40
  -1   5   0  119.39    8.70
   1   5   0  111.89    8.10
   1   5   0  110.39    7.80
   2  -5   0  102.19    8.10
  -2  -5   0  131.59   11.80
   2   5   0  120.39    8.50
  -2   5   0  108.89    9.10
   2   5   0  108.39    8.20
  -3  -5   0  262.27   20.30
  -3  -5   0  331.87   25.40
   3  -5   0  293.87   20.70
   3   5   0  279.77   20.70
  -3   5   0  304.87   21.90
  -4  -5   0  343.37   23.70
  -4  -5   0  345.47   23.70
   4  -5   0  369.56   23.90
  -4  -5   0  353.56   23.80
   4  -5   0  322.37   24.70
  -4  -5   0  364.26   23.60
   4  -5   0  369.76   23.90
   4   5   0  305.67   24.80
  -5  -5   0  292.47   20.00
   5  -5   0  278.47   19.80
  -5  -5   0  316.87   29.60
  -5  -5   0  280.87   19.70
   5  -5   0  267.27   19.70
  -5  -5   0  277.47   19.80
  -5  -5   0  286.67   19.60
  -6  -5   0   19.80    2.40
  -6  -5   0   16.70    2.20
   6  -5   0   19.90    2.40
  -6  -5   0   22.40    2.40
  -7  -5   0   12.90    2.00
   7  -5   0   17.80    2.20
   7  -5   0   19.30    2.20
  -7  -5   0   13.10    2.00
   7  -5   0   15.50    2.20
  -8  -5   0  232.58   16.70
   8  -5   0  237.58   16.60
  -8  -5   0  234.18   16.60
  -9  -5   0   46.80    4.00
  -9  -5   0   44.50    4.10
   9  -5   0   46.80    3.80
   0   6   0 2989.80  188.28
   0   6   0 2668.03  187.88
  -1  -6   0 1880.71  120.59
   1   6   0 1592.34  116.39
  -1   6   0 1860.21  117.09
  -1   6   0 1677.23  117.29
  -2  -6   0  650.13   45.80
  -2   6   0  580.04   42.60
   3  -6   0    0.40    0.70
  -3  -6   0    0.60    0.50
   3  -6   0   -0.40    0.50
   3  -6   0   -0.40    0.70
   3  -6   0    0.00    0.50
  -3  -6   0    1.70    2.30
  -3  -6   0    2.40    0.80
  -3  -6   0    0.50    0.60
  -3   6   0    0.90    1.40
   4  -6   0   90.39    7.10
  -4  -6   0   97.69    7.20
   4  -6   0   95.49    7.20
  -4  -6   0   96.29    7.10
   4  -6   0   97.99    7.20
  -4  -6   0   99.19   12.50
  -4  -6   0   88.59    7.00
  -4  -6   0   99.99    7.00
   5  -6   0  308.57   21.50
   5  -6   0  308.37   21.40
  -5  -6   0  300.47   21.50
  -5  -6   0  301.87   21.30
  -5  -6   0  298.47   21.30
   5  -6   0  314.77   21.40
  -5  -6   0  320.17   21.20
  -6  -6   0   31.60    3.30
  -6  -6   0   34.90    3.50
  -6  -6   0   38.20    3.40
   6  -6   0   34.60    3.50
   7  -6   0   91.39    8.40
  -7  -6   0  110.69    8.50
  -7  -6   0  119.29    8.60
  -7  -6   0  119.19    8.60
  -8  -6   0   63.49    5.20
  -8  -6   0   63.79    5.20
   8  -6   0   59.39    5.00
  -1  -7   0    4.30    2.50
  -1   7   0    1.00    1.10
   2  -7   0  604.84   40.60
   2  -7   0  617.94   40.60
  -2  -7   0  568.34   40.50
  -2  -7   0  598.94   40.60
  -2  -7   0  609.24   40.70
  -2   7   0  615.54   42.10
   3  -7   0   46.70    3.80
  -3  -7   0   37.70    7.10
   3  -7   0   47.70    4.00
   3  -7   0   50.49    4.00
  -3  -7   0   51.59    4.10
   3  -7   0   49.90    4.00
  -3  -7   0   45.60    3.80
  -3  -7   0   52.29    3.90
  -3  -7   0   50.19    3.80
   3  -7   0   55.69    4.00
  -3   7   0   41.10    5.70
  -4  -7   0   13.30    1.60
  -4  -7   0   12.90    1.70
   4  -7   0   14.60    1.80
   4  -7   0   14.20    1.80
  -4  -7   0   13.90    1.60
   4  -7   0   13.50    1.70
  -4  -7   0   17.40    6.10
  -4  -7   0   12.40    1.60
  -5  -7   0    3.90    1.00
   5  -7   0    2.80    1.00
  -5  -7   0    3.50    1.00
  -5  -7   0    1.70    0.90
   5  -7   0    2.20    0.90
  -5  -7   0    3.90    1.10
  -6  -7   0    5.00    1.30
  -6  -7   0    9.20    1.70
   6  -7   0   13.00    1.90
   6  -7   0    7.90    1.70
  -6  -7   0   12.60    1.90
   6  -7   0    9.60    1.70
  -7  -7   0   26.30    2.90
  -7  -7   0   30.10    3.00
   7  -7   0   29.20    2.80
   7  -7   0   26.80    2.90
   7  -7   0   24.50    2.90
  -7  -7   0   23.40    2.80
   8  -7   0   13.60    1.80
  -8  -7   0   13.30    1.80
  -8  -7   0   14.60    2.00
   0  -8   0   98.39    7.60
   0  -8   0  109.49    7.50
   1  -8   0    7.70    1.20
  -1  -8   0    7.50    1.30
   1  -8   0    8.70    1.20
   1  -8   0    9.40    1.30
   2  -8   0  240.58   19.30
   2  -8   0  251.77   19.30
  -2  -8   0  289.87   19.50
   2  -8   0  257.57   19.30
  -2  -8   0  268.57   19.30
   2  -8   0  297.07   19.50
  -2  -8   0  308.47   19.40
  -2  -8   0  334.37   25.20
   2  -8   0  298.97   19.40
  -3  -8   0  322.87   22.00
  -3  -8   0  337.77   21.90
   3  -8   0  285.07   21.80
  -3  -8   0  323.77   22.10
  -3  -8   0  278.87   26.90
   3  -8   0  318.97   22.00
   3  -8   0  318.77   22.10
   3  -8   0  355.56   22.10
   3  -8   0  340.47   22.20
  -4  -8   0  394.66   26.40
  -4  -8   0  408.96   26.70
   4  -8   0  386.26   26.70
   4  -8   0  404.16   26.60
   4  -8   0  395.36   26.70
  -4  -8   0  399.36   26.60
   4  -8   0  355.86   26.40
  -4  -8   0  353.16   26.40
   5  -8   0  477.75   34.20
  -5  -8   0  559.94   34.20
  -5  -8   0  456.05   34.40
  -5  -8   0  521.85   34.40
  -6  -8   0    7.00    1.50
   6  -8   0   10.40    1.90
  -6  -8   0    9.40    1.70
   6  -8   0    8.20    1.60
   7  -8   0    1.10    0.90
  -7  -8   0    0.70    0.70
   7  -8   0    1.00    0.90
  -7  -8   0    4.60    1.20
   7  -8   0    2.00    0.90
  -7  -8   0    2.60    1.00
  -8  -8   0   10.50    1.70
   8  -8   0   11.10    1.50
  -8  -8   0   12.30    1.60
   0  -9   0    0.30    0.40
  -1  -9   0   25.90    2.40
   1  -9   0   19.30    2.20
   1  -9   0   21.10    2.10
  -1  -9   0   23.10    2.20
   1  -9   0   21.10    2.20
  -2  -9   0  332.87   24.10
  -2  -9   0  358.96   24.40
   2  -9   0  362.66   24.20
   2  -9   0  359.16   24.30
  -2  -9   0  372.86   24.20
  -2  -9   0  353.66   29.90
   2  -9   0  335.27   24.10
  -3  -9   0   12.60    1.60
  -3  -9   0    8.30    1.30
   3  -9   0    8.30    1.50
   3  -9   0    7.60    1.50
   3  -9   0    7.10    1.30
   3  -9   0    9.10    1.50
  -4  -9   0  265.67   18.20
   4  -9   0  266.87   18.30
  -4  -9   0  273.77   18.00
   4  -9   0  236.28   17.90
  -4  -9   0  266.17   18.20
  -4  -9   0  246.08   18.00
   5  -9   0    1.20    0.80
  -5  -9   0    3.40    1.00
   5  -9   0    2.80    1.20
  -5  -9   0    1.70    0.90
  -5  -9   0    4.70    1.20
   5  -9   0    1.40    0.80
  -5  -9   0    2.10    1.00
  -6  -9   0  163.28   11.60
   6  -9   0  163.08   11.80
   6  -9   0  162.18   11.80
  -6  -9   0  144.19   11.60
  -6  -9   0  160.78   11.60
   7  -9   0   76.79    5.70
  -7  -9   0   66.99    5.70
   7  -9   0   67.99    5.70
  -7  -9   0   75.49    5.70
  -7  -9   0   66.39    5.70
   8  -9   0   23.80    2.30
   0 -10   0   61.39    4.60
   0 -10   0   53.69    4.60
  -1 -10   0   57.69    4.60
   1 -10   0   56.19    4.60
  -1 -10   0   58.79    4.80
   1 -10   0   56.69    4.60
   2 -10   0    9.90    1.60
   2 -10   0   12.50    1.70
  -2 -10   0   11.40    1.70
   2 -10   0   12.40    1.50
  -2 -10   0   10.20    1.60
  -2 -10   0   11.90    1.60
  -3 -10   0    7.50    1.30
   3 -10   0    6.40    1.30
   3 -10   0    8.20    1.60
  -3 -10   0    6.40    1.30
   3 -10   0    6.90    1.30
  -3 -10   0    8.40    1.50
   4 -10   0   60.39    5.00
  -4 -10   0   58.89    4.90
  -4 -10   0   58.69    4.70
  -4 -10   0   57.59    4.90
  -5 -10   0   73.19    5.70
   5 -10   0   69.49    5.80
  -5 -10   0   65.99    5.40
  -5 -10   0   70.79    5.80
  -6 -10   0  177.38   13.00
   6 -10   0  181.48   13.10
   6 -10   0  181.18   13.00
   6 -10   0  180.08   13.10
  -6 -10   0  187.58   13.10
  -6 -10   0  176.98   13.10
   7 -10   0  416.96   26.70
  -7 -10   0  399.26   26.80
   7 -10   0  394.66   26.80
  -7 -10   0  352.26   26.70
   0 -11   0    3.10    1.00
   1 -11   0  148.39   11.30
   1 -11   0  162.58   11.30
   1 -11   0  156.18   11.40
  -1 -11   0  157.38   11.40
  -1 -11   0  159.98   11.30
  -2 -11   0  388.66   26.70
   2 -11   0  397.56   26.70
   2 -11   0  368.86   26.50
  -2 -11   0  391.66   26.50
   3 -11   0  981.50   63.69
  -3 -11   0  899.01   63.39
  -3 -11   0  950.40   63.59
  -3 -11   0  945.31   63.39
   4 -11   0   69.59    5.80
  -4 -11   0   74.49    5.60
  -4 -11   0   72.19    5.80
  -4 -11   0   69.49    5.80
  -5 -11   0  277.37   18.70
  -5 -11   0  271.97   19.00
  -5 -11   0  262.87   18.90
   5 -11   0  267.87   18.90
   6 -11   0   29.90    2.80
  -6 -11   0   25.70    2.70
  -6 -11   0   27.90    2.80
   6 -11   0   27.70    2.90
   7 -11   0   39.60    3.40
   7 -11   0   38.20    3.20
   0 -12   0  130.39    9.90
   0 -12   0  136.79    9.70
  -1 -12   0   41.50    3.70
   1 -12   0   37.00    3.50
   1 -12   0   31.60    3.30
  -1 -12   0   44.90    3.50
  -2 -12   0   73.19    5.70
  -2 -12   0   70.49    5.90
   2 -12   0   74.29    5.90
   3 -12   0    8.70    1.70
  -3 -12   0    8.50    1.60
  -3 -12   0   10.00    1.60
  -4 -12   0  354.36   26.00
  -4 -12   0  384.16   26.20
   4 -12   0  396.36   26.40
  -4 -12   0  383.96   25.90
  -5 -12   0    7.60    1.20
   5 -12   0    6.80    1.30
  -5 -12   0    6.40    1.40
  -5 -12   0    5.60    1.30
   5 -12   0    6.40    1.40
   6 -12   0  409.36   24.90
  -6 -12   0  328.07   24.70
   6 -12   0  372.76   25.00
  -6 -12   0  344.57   24.80
   0 -13   0   -0.30    0.50
   0 -13   0   -0.20    0.80
   1 -13   0    8.80    1.40
  -1 -13   0   10.70    1.60
  -1 -13   0    9.80    1.70
   2 -13   0   30.00    3.00
   2 -13   0   26.00    2.70
  -2 -13   0   29.40    3.00
  -2 -13   0   30.70    2.80
   3 -13   0   59.19    4.60
   3 -13   0   57.39    4.90
  -3 -13   0   55.49    4.50
  -3 -13   0   53.99    4.70
   4 -13   0    0.30    0.60
  -4 -13   0    1.60    0.70
  -4 -13   0    0.50    0.70
   4 -13   0    4.40    1.20
   5 -13   0   26.60    2.50
  -5 -13   0   20.00    2.10
   5 -13   0   25.00    2.30
  -5 -13   0   21.60    2.40
   0 -14   0    0.70    0.60
   1 -14   0  132.39    9.40
  -1 -14   0  127.19    9.40
  -2 -14   0  145.49   10.30
  -2 -14   0  137.79   10.40
   2 -14   0  149.79   10.40
   3 -14   0   81.69    6.50
  -3 -14   0   76.99    6.30
   3 -14   0   93.39    6.40
  -3 -14   0   83.09    6.20
   4 -14   0  210.88   13.10
   4 -14   0  193.88   13.20
  -4 -14   0  174.98   13.00
  -4 -14   0  167.08   12.80
   5 -14   0    1.50    0.60
   5 -14   0    1.00    0.80
   0 -15   0    0.10    0.50
  -1 -15   0   17.40    1.90
   1 -15   0   18.40    1.90
  -2 -15   0   61.19    4.80
   2 -15   0   65.59    4.90
  -3 -15   0    3.30    0.70
   3 -15   0    3.40    0.80
   0 -16   0  302.17   20.50
   1 -16   0  118.69    8.20
  -1 -16   0  112.09    8.10
   2 -16   0    6.20    1.00
  -9   0   1    1.50    0.90
  -8   0   1   -0.20    0.70
  -8   0   1    0.10    0.80
  -7   0   1 2084.99  139.19
  -7   0   1 2088.29  139.29
   6   0  -1    0.30    0.70
  -6   0   1    0.20    0.60
  -6   0   1    0.40    0.60
  -5   0   1  375.26   30.70
   5   0  -1  398.16   27.80
  -5   0   1  435.46   42.10
  -5   0   1  430.16   27.80
   4   0  -1    0.10    0.90
  -4   0   1    1.60    1.30
  -4   0   1    0.50    2.80
  -3   0   1 3392.36  251.27
   3   0  -1 4152.98  251.17
  -2   0   1   -0.40    0.30
  -2   0   1   -0.40    1.20
   2   0  -1   -0.60    0.50
  -2   0   1    0.00    0.50
   2   0  -1    0.80    0.50
   0   0  -1   -1.40    0.20
   0   0   1   -1.30    0.20
   0   0  -1   -1.30    0.20
   0   0  -1   -1.40    0.10
   0   0   1   -1.30    0.20
   0   0   1   -1.30    0.20
  -1   0  -1   97.99    7.10
   2   0   1   -3.30    0.60
  -3   0  -1  119.79   14.10
   3   0   1  118.79    9.10
  -3   0  -1  111.49    9.30
   4   0   1    0.60    1.00
  -4   0  -1    0.20    2.70
  -4   0  -1    0.40    1.10
   5   0   1   11.20    1.50
  -5   0  -1   10.50    6.50
  -5   0  -1   10.60    1.40
  -5   0  -1    9.50    2.90
   6   0   1    6.10    1.30
  -6   0  -1    0.00    0.60
  -6   0  -1    0.10    0.60
  -7   0  -1   96.69    7.80
  -7   0  -1  112.69    8.20
  -8   0  -1   -0.10    1.20
  -8   0  -1    0.70    0.80
  -9  -1   1  533.25   35.10
  -9  -1   1  494.85   34.80
  -8  -1   1   92.99    7.00
  -8  -1   1   88.19    7.00
  -8   1   1   84.59    6.90
   7  -1  -1  443.26   34.50
  -7  -1   1  544.85   34.90
  -7  -1   1  528.65   34.70
  -7   1   1  515.05   34.70
  -7   1   1  507.75   34.70
  -6  -1   1   38.50    3.40
  -6  -1   1   39.00    3.40
   6  -1  -1   33.90    3.30
  -6   1   1   37.50    3.30
  -5  -1   1  111.09   17.70
  -5  -1   1  118.39    8.00
   5  -1  -1  113.99    8.00
  -5  -1   1  106.39    8.00
  -5  -1   1   98.09   10.00
  -5   1   1   88.39   17.80
  -5   1   1  112.19    7.90
  -4  -1   1   62.79    6.40
  -4  -1   1   55.09   11.00
   4  -1  -1   72.39    6.30
  -4   1   1   61.79   12.70
   4   1  -1   72.09    6.30
  -4   1   1   67.09    6.60
  -3  -1   1  237.48   18.70
   3  -1  -1  273.57   18.60
   3   1  -1  262.47   18.50
  -3   1   1  268.07   19.10
  -2  -1   1    0.50    0.60
   2  -1  -1    1.30    0.90
  -2  -1   1   -0.80    1.30
  -2  -1   1    3.10    1.10
  -2   1   1    0.50    0.80
   2   1  -1   -0.70    0.40
  -2   1   1    0.20    1.90
  -2   1   1    0.60    0.70
   2   1  -1    0.30    0.80
  -1  -1   1  299.57   22.20
   1  -1  -1  345.17   22.20
  -1  -1   1  326.37   24.60
  -1   1   1  352.76   22.40
   1   1  -1  312.77   22.10
  -1  -1  -1 1593.04   99.39
  -1   1  -1 1393.06   99.79
   2  -1   1  716.43   49.10
  -2   1  -1  739.23   49.40
  -3  -1  -1 1583.64  116.59
   3  -1   1 1744.83  111.39
  -3  -1  -1 1552.94  111.29
   3   1   1 1647.04  111.19
  -3   1  -1 1734.83  111.89
  -3   1  -1 1700.33  119.39
  -4  -1  -1    0.50    2.30
   4  -1   1   -0.40    0.90
  -4  -1  -1    1.60    1.20
  -4   1  -1    1.30    1.30
  -4   1  -1    0.70    3.30
   4   1   1    1.50    1.20
  -5  -1  -1  711.53   46.60
   5  -1   1  741.33   46.80
  -5  -1  -1  630.14   48.40
  -5  -1  -1  723.93   46.70
  -5   1  -1  662.73   46.60
  -5   1  -1  642.94   46.60
  -5   1  -1  747.43   61.59
  -6  -1  -1    5.10    1.20
   6  -1   1    5.60    1.30
  -6  -1  -1    6.80    1.30
  -6   1  -1    5.80    1.20
  -6   1  -1    5.30    1.20
  -7  -1  -1   24.90    2.70
  -7  -1  -1   26.70    2.80
  -7   1  -1   26.00    2.80
  -7   1  -1   21.60    2.60
  -8  -1  -1    1.10    0.90
  -8  -1  -1    1.90    0.90
  -9  -1  -1   13.20    2.00
  -9  -1  -1   13.40    1.70
   9  -1   1   12.20    1.80
  -9  -2   1    0.90    0.90
  -9  -2   1    1.60    0.80
   9  -2  -1    0.90    0.70
  -8  -2   1   55.09    4.70
  -8  -2   1   54.29    4.70
  -8   2   1   49.20    5.00
  -7  -2   1  140.19    9.80
  -7  -2   1  118.69    9.70
   7  -2  -1  131.29    9.70
  -7   2   1  131.69    9.70
  -6  -2   1   19.50    2.20
   6  -2  -1   16.60    2.10
  -6  -2   1   20.40    2.20
  -6  -2   1   20.50    2.30
  -6   2   1   18.80    2.20
  -5  -2   1  277.67   17.80
   5  -2  -1  244.88   17.80
   5  -2  -1  280.07   18.00
  -5  -2   1  279.47   18.00
  -5  -2   1  260.47   28.20
  -5  -2   1  251.67   17.90
  -5   2   1  204.48   30.40
  -5   2   1  246.78   17.70
   4  -2  -1   78.59    6.70
  -4  -2   1   71.49    6.80
  -4  -2   1   70.39   11.60
  -4   2   1   56.29   13.20
  -4   2   1   75.59    7.30
   4   2  -1   71.89    6.60
  -3  -2   1   21.30    2.90
  -3  -2   1   28.60    6.20
   3  -2  -1   22.40    2.80
  -3  -2   1   33.40    3.10
   3   2  -1   33.10    3.10
  -3   2   1   25.50    3.30
  -3   2   1   19.00    7.80
   2  -2  -1  640.54   38.00
   2  -2  -1  477.85   37.40
  -2  -2   1  466.05   37.40
   2   2  -1  598.04   37.80
  -2   2   1  622.84   37.70
   2   2  -1  502.85   37.30
  -1  -2   1 2304.57  156.38
   1   2  -1 2403.86  156.58
   0  -2   1  324.87   22.90
   0   2   1  332.67   22.80
   0   2  -1  357.96   24.80
   1  -2   1  622.24   38.00
   1   2   1  564.94   39.40
  -1   2  -1  575.64   37.50
  -1   2  -1  556.44   38.80
   1   2   1  541.75   37.20
   1   2   1  476.75   37.10
  -2  -2  -1  204.08   15.00
  -2  -2  -1  238.68   18.00
  -2   2  -1  203.38   15.70
  -2   2  -1  264.37   15.70
   2   2   1  204.68   15.20
   2   2   1  192.78   19.00
  -3  -2  -1  252.97   20.80
   3  -2   1  226.78   16.40
  -3  -2  -1  210.58   16.10
   3   2   1  214.38   16.20
  -3   2  -1  222.88   17.00
  -4  -2  -1   19.70    2.90
  -4  -2  -1   17.30    1.90
   4  -2   1   23.30    3.10
  -4   2  -1   20.20    3.50
  -4   2  -1   19.80    8.10
   4   2   1   19.80    2.90
  -5  -2  -1  225.48   15.40
   5  -2   1  230.38   15.50
  -5  -2  -1  231.68   15.50
  -5  -2  -1  232.28   15.50
  -5   2  -1  187.68   15.20
  -5   2  -1  218.88   28.40
   6  -2   1  758.62   52.19
  -6  -2  -1  776.02   52.19
  -6  -2  -1  785.12   52.19
  -7  -2  -1  307.77   21.70
   7  -2   1  307.77   21.70
  -7  -2  -1  318.17   21.90
  -8  -2  -1  333.37   22.90
  -8  -2  -1  320.97   22.70
   9  -2   1   -0.50    0.70
  -9  -2  -1    0.30    0.80
  -9  -2  -1    1.00    0.90
  -9  -3   1    0.50    0.80
  -9  -3   1    3.00    1.00
   9  -3  -1    0.30    0.70
  -8  -3   1    6.70    1.40
  -8  -3   1    7.00    1.50
   8  -3  -1    7.00    1.40
  -7  -3   1   21.90    2.60
   7  -3  -1   25.30    2.70
  -7   3   1   26.70    2.70
  -6  -3   1    3.00    1.00
   6  -3  -1    0.20    0.60
   6  -3  -1   -0.10    0.70
  -6  -3   1    0.10    0.60
  -6  -3   1    0.10    0.60
   5  -3  -1  134.99    9.50
   5  -3  -1  121.19    9.30
  -5  -3   1  143.49    9.50
  -5  -3   1  128.19    9.40
  -5  -3   1  124.39    9.20
  -5   3   1  106.79   22.00
   4  -3  -1 1628.74  106.59
  -4  -3   1 1499.95  106.39
   4  -3  -1 1690.73  107.89
  -4  -3   1 1788.22  107.99
  -4  -3   1 1480.55  114.79
  -4  -3   1 1587.04  106.59
  -4  -3   1 1569.14  106.59
   4   3  -1 1688.23  108.09
  -4   3   1 1691.23  108.99
  -4   3   1 1356.26  120.99
   3  -3  -1  197.18   13.70
  -3  -3   1  200.78   13.70
  -3  -3   1  162.28   17.80
  -3   3   1  186.88   14.30
  -3   3   1  182.78   22.40
   3   3  -1  182.08   13.60
   2  -3  -1  427.96   26.30
  -2  -3   1  380.06   25.60
  -2  -3   1  431.06   25.40
   2  -3  -1  318.87   25.50
   2   3  -1  359.76   25.90
  -2   3   1  415.36   26.20
   2   3  -1  331.87   25.60
  -2   3   1  338.97   26.00
   1  -3  -1 3135.49  224.98
  -1   3   1 3770.42  225.28
   1   3  -1 3615.34  225.48
   1   3  -1 3356.66  225.08
  -1   3   1 3086.99  225.28
   0  -3   1   33.90    2.20
   0  -3   1   24.70    2.20
   0   3   1   26.80    3.60
   0   3  -1   27.90    3.00
   0   3  -1   33.60    2.60
  -1   3  -1 4049.29  269.37
   2  -3   1    4.60    1.60
  -2  -3  -1    4.30    2.10
   2  -3   1    2.90    1.00
  -2   3  -1    2.70    1.30
   2   3   1    4.50    1.20
   2   3   1    2.80    0.90
   3  -3   1 3081.49  207.68
  -3  -3  -1 3657.43  212.48
  -3  -3  -1 2979.00  207.08
   3   3   1 2817.32  207.38
  -3   3  -1 3046.50  208.48
  -4  -3  -1   93.49    7.10
  -4  -3  -1   97.89    7.20
   4  -3   1   96.59    7.10
  -4  -3  -1   94.79    7.10
  -4   3  -1   99.19    9.20
   4   3   1  103.49    8.40
  -4   3  -1  105.19   17.40
   5  -3   1  675.23   42.60
  -5  -3  -1  657.73   42.50
  -5  -3  -1  642.64   42.50
  -5  -3  -1  631.24   42.60
   5  -3   1  563.64   42.30
  -5   3  -1  598.64   59.29
   6  -3   1    0.50    0.70
  -6  -3  -1    0.50    0.70
  -6  -3  -1    0.20    0.60
   7  -3   1   63.29    5.30
  -7  -3  -1   70.49    5.30
  -7  -3  -1   53.49    5.20
  -8  -3  -1   71.29    5.80
  -8  -3  -1   69.79    5.60
   8  -3   1   74.79    5.90
  -8  -3  -1   70.19    5.90
  -9  -3  -1  138.19    9.60
   9  -3   1  123.69    9.20
  -9  -3  -1  123.49    9.20
  -9  -4   1   18.20    2.10
  -9  -4   1   19.40    2.30
   9  -4  -1   19.30    2.10
   8  -4  -1    6.80    1.50
  -8  -4   1    9.80    1.70
   8  -4  -1    9.80    1.80
  -8  -4   1   11.80    1.80
  -7  -4   1   12.40    2.10
  -7  -4   1   13.50    2.10
   7  -4  -1   19.10    2.20
   6  -4  -1  121.69    9.50
  -6  -4   1  139.39    9.80
   6  -4  -1  128.19    9.60
  -5  -4   1  230.38   15.70
  -5  -4   1  222.08   15.40
   5  -4  -1  219.58   15.60
  -5  -4   1  200.88   23.40
  -5  -4   1  227.08   15.80
   5  -4  -1  225.48   15.70
  -5  -4   1  226.08   15.60
  -4  -4   1  761.02   51.89
  -4  -4   1  799.22   51.89
   4  -4  -1  767.12   51.99
  -4  -4   1  809.12   52.09
  -4  -4   1  763.62   59.89
  -4  -4   1  799.52   52.09
   4  -4  -1  817.42   52.09
   4  -4  -1  789.92   52.09
   4  -4  -1  751.42   53.09
  -4   4   1  755.02   54.29
  -4   4   1  679.23   67.89
   4   4  -1  780.82   53.49
   3  -4  -1  130.09    9.70
  -3  -4   1  118.79   13.70
   3   4  -1  128.99    9.80
  -3   4   1  129.29   10.50
  -2  -4   1  420.86   36.00
   2  -4  -1  450.55   32.40
   2   4  -1  483.65   32.60
   2   4  -1  518.95   32.90
  -2   4   1  519.15   33.20
  -1   4   1 3971.50  248.38
   1   4  -1 3745.13  248.68
  -1   4   1 3636.54  248.48
   1   4  -1 3607.94  248.28
   0  -4   1 9999.00  639.84
   0   4  -1 9224.48  637.74
   1  -4   1  208.68   15.50
  -1  -4  -1  235.48   17.20
  -1   4  -1  226.88   15.50
  -1   4  -1  200.88   15.80
  -2  -4  -1 1172.38   74.99
   2  -4   1  948.11   72.19
   2  -4   1 1226.08   73.49
  -2   4  -1 1010.80   73.09
   2   4   1  956.50   71.99
   2   4   1 1159.68   72.29
   3  -4   1  324.17   22.20
  -3   4  -1  315.97   23.30
   3   4   1  303.57   22.10
  -4  -4  -1  226.38   15.40
  -4  -4  -1  233.88   15.50
   4  -4   1  224.78   16.70
   4  -4   1  204.98   15.40
  -4  -4  -1  233.18   15.60
   4  -4   1  225.48   15.50
   4   4   1  209.68   16.60
  -4   4  -1  222.28   17.90
  -5  -4  -1  440.26   29.70
  -5  -4  -1  433.86   29.50
   5  -4   1  440.46   29.60
   5  -4   1  391.56   29.40
  -5  -4  -1  457.05   29.50
  -6  -4  -1    7.80    1.40
  -6  -4  -1    4.80    1.20
  -6  -4  -1    5.00    1.20
   6  -4   1    9.10    1.60
   6  -4   1    7.30    1.40
  -7  -4  -1  288.47   20.10
   7  -4   1  288.47   20.10
   7  -4   1  282.07   20.20
  -8  -4  -1   18.50    2.30
   8  -4   1   20.50    2.40
  -8  -4  -1   21.90    2.50
  -9  -4  -1   10.20    1.60
   9  -4   1    6.90    1.20
  -9  -4  -1    7.40    1.30
   9  -5  -1  140.39   10.00
  -9  -5   1  136.69   10.10
  -9  -5   1  140.59   10.10
   8  -5  -1  300.37   20.10
  -8  -5   1  289.57   20.20
   8  -5  -1  263.67   20.00
  -8  -5   1  293.27   20.10
   7  -5  -1    9.10    1.60
  -7  -5   1    6.70    1.40
  -7  -5   1    4.80    1.30
  -7  -5   1    9.00    1.60
   7  -5  -1    7.30    1.50
   7  -5  -1    6.70    1.60
   6  -5  -1   15.60    2.10
  -6  -5   1   20.70    2.20
  -6  -5   1   15.70    2.00
  -6  -5   1   14.00    2.10
   5  -5  -1    3.20    1.00
  -5  -5   1    3.10    0.80
  -5  -5   1    2.60    0.80
  -5  -5   1    3.00    1.00
   5  -5  -1    2.30    0.90
  -5  -5   1    3.10    0.90
   4  -5  -1  286.37   18.70
  -4  -5   1  257.87   25.20
  -4  -5   1  280.67   18.60
  -4  -5   1  266.97   18.40
  -4  -5   1  288.17   18.70
   4  -5  -1  272.77   18.60
  -4  -5   1  290.47   18.40
   4  -5  -1  235.38   20.50
   4  -5  -1  286.17   18.70
   4   5  -1  224.58   19.60
  -4   5   1  235.78   33.50
  -3  -5   1   63.99    5.00
   3  -5  -1   63.29    5.40
  -3  -5   1   61.79    9.00
   3   5  -1   62.19    5.60
  -3   5   1   64.39    6.30
  -2  -5   1  677.83   47.30
   2  -5  -1  582.64   42.50
   2   5  -1  610.34   42.80
   2   5  -1  651.63   43.10
  -2   5   1  641.64   43.50
   1   5  -1 2198.98  160.88
   1   5  -1 2583.74  161.38
  -1   5   1 2484.45  160.88
  -1   5   1 2408.86  161.08
   0   5  -1  515.65   40.30
   0   5  -1  618.84   39.80
   0   5   1  623.64   39.20
  -1  -5  -1 1678.33  108.19
  -1   5  -1 1628.44  106.09
  -1   5  -1 1442.56  106.39
   2  -5   1    2.10    0.80
   2  -5   1    2.80    1.50
  -2  -5  -1    3.00    1.90
   2   5   1    2.70    0.80
  -2   5  -1    0.70    1.10
   2   5   1    3.30    1.00
   3  -5   1  812.92   50.99
  -3  -5  -1  678.53   50.09
  -3   5  -1  779.72   52.29
   3   5   1  724.63   50.79
   4  -5   1  287.57   20.70
   4  -5   1  295.47   21.90
  -4  -5  -1  321.27   20.80
   4  -5   1  307.97   20.80
   4  -5   1  295.87   20.70
  -4  -5  -1  309.17   20.50
  -4  -5  -1  300.97   20.70
  -4  -5  -1  289.67   20.60
  -5  -5  -1    9.10    1.40
  -5  -5  -1   10.00    1.50
   5  -5   1    9.60    1.60
   5  -5   1    8.30    1.50
  -5  -5  -1    9.20    1.70
  -5  -5  -1   10.40    1.60
   5  -5   1    8.50    1.50
   6  -5   1    8.90    1.60
  -6  -5  -1    3.20    1.10
  -6  -5  -1    4.20    1.20
   6  -5   1    3.90    1.20
  -6  -5  -1    6.30    1.30
   6  -5   1   10.10    1.70
   7  -5   1  125.19    9.70
  -7  -5  -1  130.19    9.70
   8  -5   1    6.90    1.40
  -8  -5  -1    5.00    1.30
  -8  -5  -1    5.90    1.30
  -9  -5  -1   14.30    1.90
   8  -6  -1  118.59    9.30
   8  -6  -1  129.39    9.30
  -8  -6   1  125.79    9.30
  -8  -6   1  124.89    9.40
  -7  -6   1  175.88   11.50
  -7  -6   1  148.69   11.50
  -7  -6   1  145.99   11.40
   7  -6  -1  160.78   11.50
   7  -6  -1  145.19   11.50
   6  -6  -1  242.88   17.00
  -6  -6   1  206.48   17.00
  -6  -6   1  270.87   17.00
   6  -6  -1  236.98   17.10
  -6  -6   1  240.48   17.00
  -5  -6   1  414.46   27.00
   5  -6  -1  427.66   27.40
   5  -6  -1  393.56   27.30
   5  -6  -1  382.96   27.20
  -5  -6   1  401.76   27.20
  -5  -6   1  389.16   27.10
  -5  -6   1  358.96   27.30
  -4  -6   1  171.68   12.60
   4  -6  -1  187.88   12.80
  -4  -6   1  165.78   12.50
  -4  -6   1  178.68   19.10
   4  -6  -1  173.38   12.70
  -4  -6   1  183.78   12.80
   4  -6  -1  182.08   12.80
   4  -6  -1  176.08   12.80
  -4  -6   1  193.28   12.60
  -4   6   1  169.58   29.40
  -3  -6   1  487.55   33.10
  -3  -6   1  482.35   39.10
   3  -6  -1  509.15   33.20
   3  -6  -1  511.45   33.30
  -3  -6   1  504.95   33.10
   3  -6  -1  517.75   33.30
  -3  -6   1  426.86   32.90
   3  -6  -1  471.25   33.10
  -3  -6   1  502.75   33.40
   3  -6  -1  487.15   33.30
  -3   6   1  499.25   35.10
  -2  -6   1   37.10    6.20
   2   6  -1   35.00    3.50
  -2   6   1   40.60    4.20
  -1  -6   1  683.23   51.49
   1   6  -1  645.24   48.00
  -1   6   1  758.62   48.00
  -1   6   1  740.83   47.80
   0  -6   1    2.70    2.20
   0   6   1    5.20    1.00
   0   6  -1    4.60    1.60
   0   6   1    4.60    0.80
  -1  -6  -1  421.56   31.00
  -1   6  -1  395.56   29.00
  -2  -6  -1   84.39    8.90
  -2   6  -1   70.99    7.10
   3  -6   1  372.06   25.50
   3  -6   1  396.96   25.60
   3  -6   1  367.36   25.50
  -3  -6  -1  379.26   25.50
  -3  -6  -1  347.07   25.30
  -3  -6  -1  387.66   25.50
  -3   6  -1  369.06   27.70
   4  -6   1   57.49    4.50
   4  -6   1   50.69    4.40
  -4  -6  -1   53.49    4.30
  -4  -6  -1   52.69    4.10
  -4  -6  -1   52.19    4.30
  -4  -6  -1   57.59    4.50
   4  -6   1   52.79    4.40
   5  -6   1   34.80    3.20
  -5  -6  -1   26.90    3.00
   5  -6   1   34.00    3.30
  -5  -6  -1   36.10    3.00
   5  -6   1   36.70    3.30
  -5  -6  -1   36.70    3.40
  -5  -6  -1   33.50    3.10
  -6  -6  -1   52.79    4.70
   6  -6   1   58.99    4.90
  -6  -6  -1   53.79    4.80
  -6  -6  -1   55.49    4.70
   7  -6   1    1.60    0.80
   7  -6   1    1.50    1.00
  -7  -6  -1    0.60    0.70
   7  -6   1    0.80    0.80
  -7  -6  -1    0.90    0.80
  -8  -6  -1   36.20    3.50
   8  -6   1   36.20    3.30
  -8  -6  -1   36.70    3.40
  -8  -7   1    8.90    1.60
  -8  -7   1    9.90    1.60
   8  -7  -1    8.80    1.50
  -7  -7   1  226.08   16.00
   7  -7  -1  211.38   15.90
   7  -7  -1  221.48   15.80
  -7  -7   1  216.48   15.80
  -7  -7   1  239.78   15.90
   7  -7  -1  212.78   15.70
   6  -7  -1    3.30    1.10
  -6  -7   1    3.80    1.10
  -6  -7   1    7.20    1.40
   6  -7  -1    3.80    1.20
   6  -7  -1    6.50    1.40
  -6  -7   1    3.80    1.20
  -5  -7   1  125.59    9.50
  -5  -7   1  132.29    9.60
  -5  -7   1  130.09    9.40
   5  -7  -1  128.89    9.70
   4  -7  -1  112.29    7.90
  -4  -7   1  104.59    7.90
   4  -7  -1  101.59    7.70
  -4  -7   1  101.39    7.60
   4  -7  -1  102.39    7.80
   4  -7  -1  107.69    7.90
  -4  -7   1  100.19    7.60
  -4  -7   1   98.29    7.60
  -3  -7   1   27.50    2.60
   3  -7  -1   28.30    2.70
  -3  -7   1   23.70    6.10
   3  -7  -1   32.90    2.90
  -3  -7   1   34.60    3.00
   3  -7  -1   31.40    2.80
   3  -7  -1   29.50    2.70
  -3  -7   1   28.50    2.60
  -3  -7   1   31.40    2.60
  -3   7   1   24.60    4.50
   2  -7  -1  421.16   29.50
  -2  -7   1  440.06   29.70
   2  -7  -1  433.96   29.60
  -2  -7   1  435.46   34.80
  -2  -7   1  448.36   29.50
  -2   7   1  437.06   30.80
  -1   7  -1   15.30    3.10
  -2  -7  -1  282.17   19.20
   2  -7   1  289.07   19.30
   2  -7   1  259.07   19.20
   2  -7   1  296.17   19.30
  -2  -7  -1  272.17   19.30
  -2   7  -1  286.97   21.10
   3  -7   1  425.26   27.60
  -3  -7  -1  437.56   32.50
   3  -7   1  410.96   27.50
  -3  -7  -1  399.26   27.50
   3  -7   1  376.46   27.40
  -3  -7  -1  402.56   27.30
  -3  -7  -1  362.96   27.30
   3  -7   1  439.16   27.60
  -3  -7  -1  419.86   27.50
  -3   7  -1  359.16   29.70
   4  -7   1  142.89   10.40
  -4  -7  -1  143.99   10.10
  -4  -7  -1  142.09   10.30
   4  -7   1  139.19   10.30
   4  -7   1  152.78   10.50
  -4  -7  -1  132.69   10.20
  -4  -7  -1  142.69   10.30
  -5  -7  -1   42.20    4.40
   5  -7   1   57.09    4.60
  -5  -7  -1   58.09    4.60
  -5  -7  -1   56.99    4.70
   5  -7   1   55.49    4.60
  -5  -7  -1   58.99    4.30
   5  -7   1   43.20    4.50
   6  -7   1   29.30    2.90
  -6  -7  -1   21.70    2.70
  -6  -7  -1   30.70    3.00
   6  -7   1   28.20    3.00
   7  -7   1  108.89    8.80
  -7  -7  -1  131.49    9.10
   7  -7   1  105.09    8.70
  -7  -7  -1  126.59    9.00
  -8  -7  -1  501.55   33.80
   8  -7   1  495.45   33.60
  -8  -7  -1  487.05   33.70
   8  -8  -1   36.10    3.00
  -8  -8   1   36.90    3.20
   8  -8  -1   25.60    3.00
  -8  -8   1   36.10    3.10
   7  -8  -1  102.29    8.20
   7  -8  -1  107.49    8.30
  -7  -8   1  110.19    8.20
   7  -8  -1  113.09    8.20
  -7  -8   1  107.69    8.20
  -7  -8   1  102.19    8.20
   6  -8  -1   15.80    2.50
   6  -8  -1   20.10    2.30
  -6  -8   1   20.00    2.50
  -5  -8   1   30.20    2.80
  -5  -8   1   19.90    2.80
  -5  -8   1   37.50    3.10
   5  -8  -1   27.10    3.00
  -5  -8   1   33.50    3.00
  -4  -8   1   27.50    2.70
   4  -8  -1   27.70    2.90
   4  -8  -1   27.10    2.70
   4  -8  -1   27.60    2.90
  -4  -8   1   27.40    2.70
  -4  -8   1   31.40    2.70
  -4  -8   1   28.70    2.90
   3  -8  -1   47.20    3.90
   3  -8  -1   40.90    3.80
  -3  -8   1   57.89    4.00
  -3  -8   1   44.80    4.00
   3  -8  -1   49.10    4.00
  -3  -8   1   43.80    3.80
   3  -8  -1   44.80    4.00
  -2  -8   1  833.02   59.39
  -2  -8   1  933.01   65.89
  -2  -8   1  929.81   59.59
   2  -8  -1  830.12   59.49
  -2  -8   1  947.21   59.79
   2  -8  -1  870.11   59.49
   2  -8  -1  892.51   59.59
   2  -8  -1  872.81   59.49
   1  -8  -1    9.00    1.20
  -1  -8   1    6.60    1.10
  -1  -8   1    3.90    2.90
   1  -8  -1    9.00    1.10
   0  -8   1  702.03   46.60
   0  -8  -1  700.13   46.50
   0  -8   1  677.73   46.60
   1  -8   1   34.60    3.00
  -1  -8  -1   33.10    2.90
   1  -8   1   33.30    2.90
  -1  -8  -1   33.30    2.90
   1  -8   1   36.30    2.90
  -2  -8  -1    1.50    0.70
  -2  -8  -1    1.90    2.50
  -2  -8  -1    0.80    0.60
   2  -8   1    1.40    0.60
   2  -8   1    1.20    0.60
  -2  -8  -1    2.40    0.80
   2  -8   1    1.10    0.60
   3  -8   1  125.89    8.90
   3  -8   1  109.69    8.60
  -3  -8  -1  122.39    8.70
   3  -8   1  122.79    8.80
  -3  -8  -1  118.39    8.60
  -3  -8  -1  107.39    8.80
   3  -8   1  130.39    8.80
  -3  -8  -1  119.69    8.80
  -4  -8  -1   44.40    3.90
   4  -8   1   40.40    3.80
  -4  -8  -1   45.90    3.90
  -4  -8  -1   46.40    4.00
   4  -8   1   48.30    4.20
   4  -8   1   50.69    4.10
  -4  -8  -1   45.20    3.70
   4  -8   1   49.90    4.10
  -5  -8  -1   31.10    3.00
  -5  -8  -1   28.30    2.70
  -5  -8  -1   28.40    2.90
   5  -8   1   28.10    2.80
   5  -8   1   31.50    3.10
  -5  -8  -1   21.00    2.70
   6  -8   1 1349.16   81.89
   6  -8   1 1133.29   81.79
   6  -8   1 1107.09   81.99
  -6  -8  -1 1286.37   81.99
   7  -8   1    9.30    1.60
   7  -8   1   10.00    1.60
  -7  -8  -1    9.70    1.80
   7  -8   1   10.60    1.80
  -7  -8  -1   10.50    1.70
  -8  -8  -1   34.50    3.10
  -8  -8  -1   32.30    3.20
   8  -8   1   33.30    2.90
   8  -9  -1    3.40    0.90
   7  -9  -1    7.00    1.30
   7  -9  -1    8.40    1.60
   7  -9  -1    6.30    1.40
  -7  -9   1    9.60    1.60
  -7  -9   1    6.40    1.30
  -6  -9   1    1.90    0.90
  -6  -9   1    1.40    0.80
   6  -9  -1    0.70    0.70
   6  -9  -1    1.70    0.90
   6  -9  -1    1.70    1.00
  -6  -9   1    1.50    0.90
  -5  -9   1   52.89    4.20
   5  -9  -1   35.00    4.20
   5  -9  -1   53.39    4.50
  -5  -9   1   53.09    4.30
  -5  -9   1   51.89    4.30
   4  -9  -1  191.48   12.20
   4  -9  -1  148.69   11.90
  -4  -9   1  188.08   12.10
  -4  -9   1  140.69   12.00
  -4  -9   1  166.68   12.40
  -3  -9   1  161.18   11.10
  -3  -9   1  156.28   10.80
   3  -9  -1  140.99   10.80
   3  -9  -1  150.18   10.80
   3  -9  -1  139.49   10.80
   3  -9  -1  157.08   11.00
  -3  -9   1  147.09   10.70
   2  -9  -1   45.70    4.00
  -2  -9   1   50.99    4.10
   2  -9  -1   49.60    4.00
  -2  -9   1   50.69    4.30
   2  -9  -1   49.30    4.10
  -1  -9   1  898.11   60.29
   1  -9  -1  890.71   60.09
   1  -9  -1  841.82   60.09
  -1  -9   1  958.20   60.19
   0  -9   1    3.00    0.90
   0  -9  -1    6.20    1.10
   0  -9   1    3.00    0.90
   0  -9   1    3.00    1.00
   0  -9  -1    2.60    0.70
   1  -9   1  452.85   29.80
  -1  -9  -1  413.36   29.70
  -1  -9  -1  438.36   29.70
   1  -9   1  452.85   29.90
  -1  -9  -1  426.06   29.80
   1  -9   1  445.56   29.80
  -2  -9  -1  224.18   15.90
  -2  -9  -1  224.68   15.90
   2  -9   1  245.38   16.00
  -2  -9  -1  228.18   15.80
   2  -9   1  210.88   15.80
   2  -9   1  235.08   16.00
   3  -9   1  561.54   41.70
   3  -9   1  675.23   42.10
  -3  -9  -1  601.14   41.80
  -3  -9  -1  614.04   41.60
   3  -9   1  621.34   41.80
   3  -9   1  653.43   41.90
  -3  -9  -1  602.64   41.80
  -4  -9  -1  507.45   35.90
   4  -9   1  478.65   35.90
   4  -9   1  559.14   36.20
  -4  -9  -1  526.25   36.00
  -4  -9  -1  547.25   36.10
  -4  -9  -1  556.94   35.80
  -5  -9  -1  343.87   24.10
  -5  -9  -1  346.07   23.80
   5  -9   1  313.07   23.90
   5  -9   1  390.96   24.40
  -5  -9  -1  355.16   24.20
  -5  -9  -1  339.67   24.10
  -6  -9  -1   29.70    3.00
   6  -9   1   26.60    2.80
   6  -9   1   29.00    3.10
  -6  -9  -1   30.60    3.10
   6  -9   1   27.90    2.90
   6  -9   1   30.60    3.20
  -6  -9  -1   30.50    3.00
   7  -9   1  124.69    9.10
  -7  -9  -1  122.69    9.20
  -7  -9  -1  131.79    9.30
   7  -9   1  114.29    9.10
  -7 -10   1    7.80    1.40
   7 -10  -1   10.20    1.60
  -7 -10   1   10.20    1.60
  -7 -10   1    8.70    1.50
   7 -10  -1   10.60    1.40
  -6 -10   1   13.60    1.80
   6 -10  -1   12.10    2.00
  -6 -10   1   10.10    1.70
  -6 -10   1   13.00    2.00
   6 -10  -1   11.50    1.80
   6 -10  -1   12.40    1.70
  -5 -10   1  253.47   16.40
  -5 -10   1  206.68   16.60
   5 -10  -1  241.98   16.70
  -5 -10   1  234.98   16.50
   4 -10  -1  148.39   10.10
  -4 -10   1  119.79   10.00
  -4 -10   1  137.79    9.90
   3 -10  -1  229.58   16.80
  -3 -10   1  251.67   16.80
   3 -10  -1  251.07   17.00
   3 -10  -1  211.58   17.50
  -3 -10   1  251.27   17.10
  -3 -10   1  230.08   16.80
   3 -10  -1  253.77   17.10
   2 -10  -1   16.50    2.00
  -2 -10   1   16.10    1.90
  -2 -10   1   16.30    2.10
   1 -10  -1   11.00    1.60
  -1 -10   1   11.30    1.70
  -1 -10   1   11.30    1.50
   1 -10  -1    9.80    1.40
   0 -10   1  245.38   16.40
   0 -10  -1  204.78   16.10
   0 -10   1  250.77   16.20
   0 -10  -1  229.98   16.10
   1 -10   1  272.57   18.60
  -1 -10  -1  259.27   18.60
  -1 -10  -1  273.07   18.50
   1 -10   1  273.57   18.70
  -1 -10  -1  258.57   18.50
   2 -10   1   44.70    3.90
   2 -10   1   48.80    4.10
  -2 -10  -1   46.60    3.90
  -2 -10  -1   45.20    3.90
  -2 -10  -1   46.10    4.00
   2 -10   1   45.80    3.90
   3 -10   1  313.17   21.70
  -3 -10  -1  313.27   21.80
   3 -10   1  303.77   21.90
  -3 -10  -1  325.57   21.60
  -3 -10  -1  313.17   21.80
   4 -10   1   19.50    2.10
  -4 -10  -1   15.70    1.80
   4 -10   1   15.10    1.90
  -4 -10  -1   16.30    2.00
   4 -10   1   16.00    2.20
   4 -10   1   10.30    2.00
  -4 -10  -1   17.60    2.10
  -5 -10  -1   16.30    2.10
   5 -10   1   13.20    1.90
   5 -10   1   14.20    2.20
  -5 -10  -1   17.40    1.90
   5 -10   1    9.80    1.80
   5 -10   1   18.80    2.30
  -5 -10  -1   17.50    2.20
   6 -10   1    2.40    0.90
  -6 -10  -1    1.80    1.10
   6 -10   1    1.50    0.90
  -6 -10  -1    1.60    0.90
  -6 -10  -1    1.90    0.90
  -7 -10  -1   28.00    3.00
   7 -10   1   31.60    2.80
  -7 -10  -1   31.00    2.90
   7 -10   1   32.10    3.00
  -7 -11   1   10.70    1.80
   7 -11  -1   11.60    1.70
   7 -11  -1   13.20    1.50
   6 -11  -1   96.09    6.70
   6 -11  -1   90.69    6.80
  -6 -11   1   89.29    6.80
   6 -11  -1   80.49    6.70
  -6 -11   1   79.89    6.60
   5 -11  -1  115.39    8.90
  -5 -11   1  129.09    9.30
  -5 -11   1  125.09    9.00
  -5 -11   1  126.29    8.90
   5 -11  -1  124.79    9.10
   5 -11  -1  105.79    9.10
  -4 -11   1  184.18   12.60
  -4 -11   1  170.58   12.60
  -4 -11   1  177.68   12.80
   4 -11  -1  170.28   12.60
  -3 -11   1   99.99    8.10
  -3 -11   1  107.29    7.80
   3 -11  -1  106.69    8.10
  -2 -11   1  449.46   31.10
   2 -11  -1  459.25   31.00
   2 -11  -1  435.96   30.70
  -2 -11   1  462.65   30.90
   1 -11  -1  173.88   13.30
  -1 -11   1  188.48   13.40
  -1 -11   1  199.88   13.70
   1 -11  -1  193.28   13.30
   0 -11  -1  354.46   24.50
   0 -11   1  357.56   24.60
   0 -11   1  362.86   24.80
   1 -11   1  133.69   10.00
  -1 -11  -1  126.29    9.90
  -1 -11  -1  143.19    9.90
   1 -11   1  141.59   10.00
   2 -11   1   26.90    2.80
   2 -11   1   26.90    2.90
  -2 -11  -1   25.80    2.70
  -2 -11  -1   28.30    2.70
  -2 -11  -1   29.70    2.90
   3 -11   1   75.09    6.00
  -3 -11  -1   72.99    5.80
   3 -11   1   65.99    5.60
  -3 -11  -1   68.99    5.70
  -3 -11  -1   77.09    5.60
  -4 -11  -1  216.08   15.20
  -4 -11  -1  221.08   15.20
   4 -11   1  196.68   15.00
  -4 -11  -1  221.48   14.90
  -5 -11  -1  103.69    7.70
   5 -11   1   92.59    7.80
   5 -11   1  101.19    7.60
  -5 -11  -1   94.89    7.30
  -5 -11  -1  105.19    7.70
  -6 -11  -1  305.27   20.90
  -6 -11  -1  273.77   20.80
   6 -11   1  316.97   20.80
   6 -11   1  308.87   21.00
   7 -11   1   67.99    5.60
   7 -11   1   78.09    5.50
   6 -12  -1  105.49    7.60
  -6 -12   1   95.79    7.50
   6 -12  -1  100.69    7.40
   5 -12  -1    1.60    0.90
  -5 -12   1    2.10    0.90
  -5 -12   1    1.90    0.80
   5 -12  -1    2.50    0.80
  -4 -12   1  178.88   12.20
   4 -12  -1  182.98   12.60
  -4 -12   1  165.68   12.40
   4 -12  -1  159.68   12.20
   3 -12  -1   92.79    7.40
  -3 -12   1  104.39    7.50
   3 -12  -1  100.79    7.70
  -3 -12   1  101.99    7.80
  -2 -12   1  234.78   16.70
  -2 -12   1  231.48   16.40
   2 -12  -1  226.48   16.40
   2 -12  -1  245.18   16.60
   1 -12  -1  733.63   47.40
  -1 -12   1  756.02   47.80
  -1 -12   1  620.44   47.40
   0 -12  -1  104.39    7.90
   0 -12   1  107.89    8.20
  -1 -12  -1   67.89    5.60
   1 -12   1   59.69    5.20
   1 -12   1   64.19    5.30
  -1 -12  -1   64.99    5.10
  -2 -12  -1   31.00    3.10
   2 -12   1   30.00    3.10
   2 -12   1   33.90    3.30
  -2 -12  -1   33.50    3.00
   3 -12   1    8.30    1.70
  -3 -12  -1    6.90    1.40
  -3 -12  -1    6.50    1.40
  -3 -12  -1    9.10    1.40
   3 -12   1    7.50    1.50
  -4 -12  -1   37.80    3.30
  -4 -12  -1   39.70    3.60
   4 -12   1   44.20    3.90
  -4 -12  -1   39.00    3.60
  -5 -12  -1   58.29    5.00
   5 -12   1   64.59    5.30
   5 -12   1   68.19    5.10
  -5 -12  -1   60.49    5.00
   6 -12   1   12.10    1.50
  -6 -12  -1   10.70    1.50
  -6 -12  -1    8.80    1.40
   6 -12   1   12.50    1.70
   5 -13  -1  201.98   14.10
   5 -13  -1  211.88   14.40
  -5 -13   1  188.18   14.00
  -5 -13   1  208.18   14.30
   4 -13  -1  122.49    9.30
  -4 -13   1  120.29    8.90
   4 -13  -1  129.39    9.10
  -4 -13   1  125.59    9.20
   3 -13  -1  206.68   14.50
   3 -13  -1  200.08   14.70
  -3 -13   1  208.38   14.80
  -3 -13   1  208.18   14.50
  -2 -13   1   75.09    6.00
   2 -13  -1   71.69    6.10
  -2 -13   1   81.29    6.30
   2 -13  -1   80.79    6.00
   1 -13  -1   13.90    1.70
  -1 -13   1   10.90    1.70
  -1 -13   1   14.60    2.10
   0 -13  -1   35.30    3.00
   0 -13   1   24.40    2.80
   0 -13   1   33.80    3.20
   1 -13   1   23.20    2.50
  -1 -13  -1   24.60    2.30
   1 -13   1   15.40    2.10
  -2 -13  -1   11.20    1.60
   2 -13   1    7.60    1.40
   2 -13   1    9.80    1.70
   2 -13   1    8.70    1.50
   3 -13   1    4.10    1.20
  -3 -13  -1    5.80    1.20
  -3 -13  -1    6.20    1.10
   3 -13   1    4.40    1.10
  -4 -13  -1    4.00    1.60
  -4 -13  -1    3.90    1.10
   4 -13   1    5.40    1.10
   4 -13   1    6.90    1.40
   5 -13   1   22.70    2.30
  -5 -13  -1   16.10    2.00
   5 -13   1   22.20    2.10
  -5 -13  -1   16.70    2.00
   5 -14  -1   18.60    2.00
  -4 -14   1   99.89    7.30
   4 -14  -1   96.49    7.10
   4 -14  -1  100.89    7.30
  -4 -14   1   93.39    7.00
   3 -14  -1  272.37   18.30
   3 -14  -1  266.97   18.10
  -3 -14   1  255.47   18.20
  -3 -14   1  253.67   18.00
  -2 -14   1  131.79    9.30
  -2 -14   1  123.29    9.50
   2 -14  -1  132.09    9.30
  -1 -14   1  173.28   12.40
  -1 -14   1  172.48   12.20
   1 -14  -1  168.98   12.10
   0 -14   1   45.20    3.80
   0 -14  -1   46.50    3.80
   0 -14   1   43.90    4.00
  -1 -14  -1   20.00    2.10
   1 -14   1   17.60    2.30
   1 -14   1   20.80    2.20
   2 -14   1    3.20    1.00
   2 -14   1    2.00    0.80
  -2 -14  -1    2.50    0.80
  -3 -14  -1    6.30    1.10
   3 -14   1    8.00    1.30
   3 -14   1    5.70    1.30
   4 -14   1    4.00    0.90
   4 -14   1    3.70    1.00
   5 -14   1   59.79    4.30
   5 -14   1   45.00    5.00
  -3 -15   1   91.79    7.20
  -3 -15   1  101.09    7.40
   3 -15  -1  112.89    7.40
  -2 -15   1    1.50    0.80
   2 -15  -1    0.80    0.50
  -2 -15   1    1.50    0.60
   1 -15  -1   23.70    2.20
  -1 -15   1   21.20    2.30
  -1 -15   1   20.70    2.10
   0 -15  -1   75.99    5.70
   0 -15   1   76.79    5.80
  -1 -15  -1   79.19    6.20
   1 -15   1   91.99    6.40
   2 -15   1    2.00    0.70
  -2 -15  -1    0.70    0.60
   3 -15   1   82.69    5.60
   3 -15   1   66.39    5.70
  -1 -16   1    2.20    0.70
   1 -16  -1    3.20    0.70
   0 -16   1   26.90    2.20
   0 -16  -1   22.20    2.10
   1 -16   1   35.70    3.00
   2 -16   1   11.20    1.30
  -9   0   2    1.00    0.90
  -8   0   2  231.28   16.50
  -8   0   2  231.48   16.40
  -7   0   2    0.20    0.70
  -7   0   2    1.20    0.80
   6   0  -2    3.10    1.00
  -6   0   2    3.00    0.90
  -5   0   2    0.10    0.50
  -5   0   2    1.50    4.50
   5   0  -2   -0.40    0.60
   4   0  -2  270.97   19.50
  -4   0   2  258.17   20.10
  -3   0   2   -1.50    0.80
   3   0  -2   -1.10    0.60
  -3   0   2   -1.60    1.80
   2   0  -2  661.03   41.80
  -2   0   2  560.54   47.00
   1   0  -2    2.30    0.70
   1   0  -2    0.80    0.60
   1   0  -2   -0.20    1.10
  -1   0   2    1.00    0.60
   0   0   2  886.51   58.69
   0   0  -2  848.82   58.99
   1   0   2   -7.30    0.50
   1   0   2   -7.50    0.30
  -1   0  -2   -7.00    0.40
  -1   0  -2   -7.10    0.50
  -2   0  -2 1021.90   72.09
  -3   0  -2    4.10    1.40
   3   0   2   -0.20    0.60
  -3   0  -2   -0.70    1.60
   4   0   2 2232.98  161.18
  -4   0  -2 2700.33  170.58
  -4   0  -2 2293.87  161.58
  -5   0  -2   -0.20    4.00
  -5   0  -2    0.90    0.60
   5   0   2    0.10    0.60
  -5   0  -2    0.50    0.60
  -6   0  -2 1157.78   74.99
  -6   0  -2 1074.79   74.69
  -7   0  -2    1.40    0.90
  -7   0  -2    0.70    0.80
  -8   0  -2  182.98   13.40
  -9   0  -2    0.10    0.60
  -9  -1   2    0.60    1.00
  -9  -1   2    1.40    0.80
  -9   1   2    2.00    0.90
  -8  -1   2    9.60    1.70
  -8  -1   2   10.20    1.80
  -8   1   2    8.20    1.60
  -7  -1   2    3.30    1.20
  -7  -1   2    6.30    1.40
   7  -1  -2    4.70    1.20
  -7   1   2    6.50    1.40
  -7   1   2    6.30    1.40
   6  -1  -2    4.20    1.10
  -6  -1   2    5.20    1.20
  -6  -1   2    5.10    1.10
  -6   1   2    5.50    1.20
  -5  -1   2  101.29    7.60
  -5  -1   2   99.89   10.50
  -5  -1   2  118.49   18.80
   5  -1  -2   90.29    7.50
   5  -1  -2  105.89    7.60
  -5  -1   2  105.79    7.50
  -5   1   2  106.79    7.50
  -5   1   2  100.29   19.10
  -4  -1   2 1691.43  135.79
  -4  -1   2 1914.91  126.99
   4  -1  -2 2010.80  126.39
   4   1  -2 2055.99  126.49
  -4   1   2 1692.13  138.29
  -4   1   2 1886.91  127.09
  -3  -1   2  946.31   67.09
   3  -1  -2 1012.30   66.59
   3   1  -2  997.10   66.59
  -3   1   2  983.50   67.19
  -2  -1   2  263.77   21.10
   2  -1  -2  330.87   21.00
   2   1  -2  307.77   20.90
  -1  -1   2  744.83   51.59
   1   1  -2  744.33   51.39
  -1   1   2  801.42   55.49
   0  -1  -2    4.80    1.10
   0  -1   2    2.80    1.20
   0  -1   2    6.50    1.40
   0  -1   2    1.80    0.80
   0   1  -2    4.80    1.50
   0   1   2    2.50    0.90
   0   1  -2    2.40    1.20
   0   1  -2    2.70    1.00
   0   1   2    3.40    1.20
   1  -1   2  178.08   12.60
  -1  -1  -2  185.78   11.70
  -1  -1  -2  163.78   11.90
  -1   1  -2  155.08   12.40
  -1   1  -2  163.88   12.10
   1   1   2  156.28   12.10
  -2  -1  -2    7.40    2.20
  -2  -1  -2    6.60    1.40
   2  -1   2    5.20    1.60
  -2  -1  -2    5.40    1.20
   2   1   2    6.50    1.60
  -2   1  -2    6.60    1.50
  -3  -1  -2   80.19    9.50
   3  -1   2   64.39    5.90
  -3  -1  -2   60.69    5.90
  -3   1  -2   68.99   10.40
  -3   1  -2   69.59    6.40
   3   1   2   73.29    6.00
   4  -1   2  197.68   15.30
  -4  -1  -2  207.28   15.40
  -4   1  -2  199.78   15.90
  -4   1  -2  213.68   23.10
   4   1   2  192.18   15.20
   5  -1   2  214.48   14.70
  -5  -1  -2  203.08   14.50
  -5  -1  -2  200.38   14.50
  -5   1  -2  194.48   14.50
  -5   1  -2  246.48   27.00
  -6  -1  -2   39.50    3.50
  -6  -1  -2   36.70    3.40
  -6   1  -2   35.60    3.40
  -7  -1  -2  232.08   16.70
  -7  -1  -2  254.07   17.00
  -7   1  -2  225.88   16.90
  -8  -1  -2  421.56   29.20
  -9  -1  -2   21.10    2.10
  -9  -1  -2   16.10    2.40
  -9  -2   2   41.60    3.70
  -9  -2   2   42.50    3.80
  -8  -2   2  190.48   13.90
  -8  -2   2  206.28   13.90
   8  -2  -2  180.08   13.70
  -8   2   2  191.88   13.80
  -7  -2   2  154.88   13.30
  -7  -2   2  162.68   13.20
   7  -2  -2  206.58   13.40
  -7   2   2  216.18   13.50
  -6  -2   2  432.66   30.30
   6  -2  -2  424.16   30.30
  -6  -2   2  457.15   30.50
  -6  -2   2  457.25   30.30
  -6   2   2  443.06   30.20
   5  -2  -2  203.28   14.50
  -5  -2   2  210.18   14.40
   5  -2  -2  217.58   14.60
  -5  -2   2  242.38   26.70
  -5  -2   2  214.38   14.60
  -5   2   2  170.28   27.40
  -5   2   2  189.28   14.30
  -4  -2   2 1055.69   68.79
   4  -2  -2 1081.69   68.29
  -4  -2   2  959.40   76.89
  -4  -2   2  974.70   66.79
  -4  -2   2  957.00   66.99
  -4   2   2 1088.19   69.29
  -4   2   2  826.82   79.79
   4   2  -2 1043.80   68.29
  -3  -2   2  145.79   17.80
  -3  -2   2  176.38   13.50
   3  -2  -2  183.48   13.10
  -3   2   2  155.88   20.40
   3   2  -2  191.18   13.20
  -3   2   2  202.28   13.90
  -2  -2   2   19.10    2.30
   2  -2  -2   18.30    2.10
   2   2  -2   14.40    2.00
  -2   2   2   22.10    2.50
   2   2  -2   22.80    2.60
  -1  -2   2 2681.43  171.68
   1  -2  -2 2496.25  171.78
  -1   2   2 2565.54  171.78
   1   2  -2 2592.74  172.28
   0  -2   2  149.59   10.90
   0  -2  -2  132.49   10.30
   0  -2  -2  154.58   10.50
   0   2   2  167.48   11.20
   0   2  -2  171.68   11.20
   0   2   2  141.69   10.70
  -1  -2  -2 1847.72  141.59
  -1  -2  -2 2009.00  141.69
  -1  -2  -2 2459.15  142.29
  -1   2  -2 2356.96  143.89
  -1   2  -2 2441.56  142.59
   1   2   2 1850.21  142.89
   1   2   2 2237.58  142.19
   1   2   2 1877.01  142.09
  -2  -2  -2   49.90    4.10
   2  -2   2   50.09    4.50
   2   2   2   56.89    4.50
  -2   2  -2   45.10    4.90
   2   2   2   58.19    7.20
   3  -2   2   59.49    5.30
  -3  -2  -2   58.49    5.00
  -3   2  -2   60.09    5.90
   3   2   2   53.49    5.10
  -4  -2  -2   93.99    6.90
   4  -2   2   97.79    8.30
   4  -2   2   92.89    7.00
  -4  -2  -2   85.69    6.90
  -4  -2  -2   90.99    7.00
  -4  -2  -2   98.09    8.00
   4   2   2   88.59    8.10
  -4   2  -2  120.09    9.60
  -4   2  -2  113.69   16.20
  -5  -2  -2   25.20    2.30
   5  -2   2   23.60    2.50
  -5  -2  -2   26.20    2.40
  -5   2  -2   21.50    2.40
  -5   2  -2   23.20   10.20
  -6  -2  -2  673.43   43.40
  -6  -2  -2  620.04   43.20
   6  -2   2  622.44   43.30
  -7  -2  -2   12.80    2.10
  -7  -2  -2   12.90    1.90
  -8  -2  -2  179.08   13.10
   8  -2   2  178.58   13.10
  -8  -2  -2  189.68   13.40
  -9  -2  -2    5.40    1.10
  -9  -2  -2    4.90    1.30
  -9  -3   2  117.59    8.90
  -9  -3   2  116.29    9.00
   9  -3  -2  131.39    9.00
  -8  -3   2    0.50    0.70
  -8  -3   2    1.30    0.90
   8  -3  -2    1.50    0.90
  -7  -3   2    4.00    1.10
  -7  -3   2    4.80    1.20
   7  -3  -2    6.20    1.40
  -7   3   2    7.70    1.50
  -6  -3   2  224.08   15.20
   6  -3  -2  207.98   15.00
   6  -3  -2  213.38   15.10
  -6  -3   2  202.78   15.00
  -5  -3   2    5.40    1.10
  -5  -3   2    4.50    1.00
   5  -3  -2    4.70    1.10
  -5  -3   2    8.40    6.20
  -5  -3   2    5.50    1.20
   5  -3  -2    3.60    1.00
   4  -3  -2  312.87   20.70
  -4  -3   2  289.47   20.60
  -4  -3   2  304.17   29.20
   4  -3  -2  306.67   21.90
   4  -3  -2  287.47   20.60
   4  -3  -2  297.27   20.60
  -4  -3   2  303.47   20.60
  -4  -3   2  319.37   20.50
  -4  -3   2  331.37   22.40
  -4   3   2  243.28   32.70
   4   3  -2  285.77   21.90
  -4   3   2  316.77   23.00
  -3  -3   2  314.37   20.60
   3  -3  -2  294.87   20.20
  -3  -3   2  244.28   25.00
  -3   3   2  292.67   20.90
  -3   3   2  266.37   29.80
   3   3  -2  277.27   20.10
   2  -3  -2 4578.04  334.57
   2  -3  -2 5823.12  335.07
  -2  -3   2 5354.56  334.97
   2   3  -2 5042.30  335.47
   2   3  -2 4875.51  334.77
  -2   3   2 4567.84  334.97
   1  -3  -2 2145.29  126.19
   1  -3  -2 1638.84  126.29
  -1  -3   2 1911.71  125.99
  -1  -3   2 1882.61  126.29
  -1   3   2 1966.50  126.39
   1   3  -2 1992.70  126.89
   1   3  -2 1733.43  126.49
   0  -3   2 7900.41  482.55
   0   3   2 6654.33  483.55
   0   3   2 7277.77  482.65
   1  -3   2  567.04   36.70
   1  -3   2  452.45   35.50
  -1  -3  -2  554.04   36.20
   1   3   2  557.24   37.70
   1   3   2  442.26   35.50
   1   3   2  517.95   35.50
  -1   3  -2  589.24   36.10
   2  -3   2  850.51   55.99
   2   3   2  825.92   55.89
  -2   3  -2  805.92   56.99
   3  -3   2    7.30    1.70
  -3  -3  -2   10.50    1.40
   3   3   2    6.30    1.60
  -3   3  -2    8.10    2.30
  -4  -3  -2  117.69    8.60
  -4  -3  -2  117.39    8.70
   4  -3   2  127.99   10.20
  -4  -3  -2  118.99    8.60
   4  -3   2  121.59    8.70
  -4   3  -2  144.89   20.00
  -4   3  -2  120.69   11.10
   4   3   2  108.89    9.70
  -5  -3  -2  128.89    9.30
   5  -3   2  146.39    9.50
  -5  -3  -2  129.19    9.30
   5  -3   2  112.29    9.10
  -5  -3  -2  127.79    9.30
  -5   3  -2  117.89   21.60
  -6  -3  -2   62.39    5.30
  -6  -3  -2   64.89    5.50
   6  -3   2   72.59    5.60
  -7  -3  -2    7.60    1.70
  -7  -3  -2   12.00    1.70
  -8  -3  -2   17.40    2.00
  -8  -3  -2   17.30    2.30
   8  -3   2   16.90    2.20
  -8  -3  -2   16.30    2.10
  -9  -3  -2   48.80    4.30
  -9  -4   2  218.38   15.50
  -9  -4   2  211.18   15.50
   9  -4  -2  235.48   15.60
  -8  -4   2  206.28   13.90
  -8  -4   2  190.58   13.80
   8  -4  -2  176.88   13.70
   7  -4  -2   64.89    4.90
  -7  -4   2   48.80    4.70
   7  -4  -2   68.29    5.10
  -7  -4   2   48.30    4.80
  -6  -4   2  589.14   38.60
   6  -4  -2  517.75   38.40
   6  -4  -2  586.54   38.50
   5  -4  -2    0.50    0.90
  -5  -4   2    0.70    0.50
  -5  -4   2    0.60    0.50
   5  -4  -2    0.40    0.60
   5  -4  -2    1.30    0.70
  -5  -4   2    0.60    0.60
  -4  -4   2 1553.34  126.69
  -4  -4   2 1846.82  118.59
   4  -4  -2 1920.91  118.69
   4  -4  -2 1846.62  118.59
  -4  -4   2 1826.52  118.49
   4  -4  -2 1697.03  119.69
  -4  -4   2 1904.61  118.69
   4  -4  -2 1799.52  118.49
  -4  -4   2 1958.90  118.39
   4  -4  -2 1892.61  118.59
  -4   4   2 1572.74  136.19
   4   4  -2 1502.55  119.69
  -4   4   2 1764.52  120.89
  -3  -4   2   14.80    2.10
  -3  -4   2   12.40    4.90
   3  -4  -2   12.40    2.10
  -3   4   2   18.50    2.90
   3   4  -2   11.90    2.30
  -3   4   2   11.50    6.60
   2  -4  -2   60.89    5.00
  -2   4   2   61.99    5.50
   2   4  -2   59.69    5.20
  -1  -4   2   33.00    5.20
  -1  -4   2   38.40    2.70
  -1  -4   2   39.40    2.80
  -1   4   2   31.30    3.20
   1   4  -2   35.10    3.60
   1   4  -2   40.30    4.00
  -1   4   2   40.50    3.40
   0  -4   2 2164.78  134.39
   0  -4   2 1926.61  134.29
   0   4   2 1941.31  134.39
   0   4   2 2056.99  134.69
   1  -4   2    0.20    0.90
  -1  -4  -2    2.20    1.10
   1   4   2    1.40    0.60
   1   4   2    3.30    2.00
  -1   4  -2    0.80    0.80
   1   4   2    2.60    0.70
  -1   4  -2    1.20    1.00
   2   4   2   10.30    1.50
   2   4   2   10.70    1.80
  -2   4  -2    7.50    2.10
   3  -4   2  355.76   24.10
  -3   4  -2  345.17   25.20
   3   4   2  319.77   23.80
  -4  -4  -2  132.99    9.30
   4  -4   2  123.49    9.30
   4  -4   2  139.79    9.50
  -4  -4  -2  136.09    9.40
  -4  -4  -2  141.09    9.50
  -4   4  -2  136.79   15.70
   4   4   2  105.49   10.30
  -5  -4  -2  611.24   41.10
  -5  -4  -2  609.14   41.10
   5  -4   2  570.64   41.00
  -5  -4  -2  608.94   41.20
   5  -4   2  638.94   41.30
   6  -4   2 1161.28   79.39
  -6  -4  -2 1201.18   79.29
   7  -4   2    4.60    1.30
  -7  -4  -2    2.50    1.00
  -7  -4  -2    4.60    1.20
  -7  -4  -2    3.60    1.10
   8  -4   2  137.99   10.50
  -8  -4  -2  150.98   10.60
  -8  -4  -2  144.49   10.80
  -9  -4  -2  111.09    8.30
   9  -5  -2   50.89    4.00
  -9  -5   2   47.70    4.20
  -8  -5   2    3.50    1.10
  -8  -5   2    2.90    1.00
   8  -5  -2    3.00    1.10
   8  -5  -2    1.60    0.90
  -7  -5   2  135.39    9.30
  -7  -5   2   99.29    8.90
   7  -5  -2  126.19    9.00
   7  -5  -2  117.19    9.10
  -6  -5   2   32.20    3.20
   6  -5  -2   30.30    3.30
  -6  -5   2   42.50    3.50
  -5  -5   2    3.80    1.00
  -5  -5   2    5.20    1.20
  -5  -5   2    4.80    1.10
   5  -5  -2    3.80    1.00
   5  -5  -2    4.90    1.10
  -5  -5   2    5.50    1.20
   4  -5  -2  362.66   24.00
  -4  -5   2  336.87   23.70
   4  -5  -2  364.26   24.00
  -4  -5   2  296.37   30.80
  -4  -5   2  367.06   23.70
   4  -5  -2  379.26   24.10
  -4  -5   2  377.26   24.10
  -4  -5   2  367.86   23.90
   4   5  -2  293.67   25.20
  -4   5   2  315.77   40.80
   3  -5  -2    7.50    1.80
  -3  -5   2    4.10    3.20
  -3  -5   2    6.30    1.20
   3  -5  -2    7.50    1.30
   3  -5  -2    7.00    1.20
  -3  -5   2    6.70    1.50
  -3   5   2    5.80    2.00
   3   5  -2    5.90    1.70
   2  -5  -2   78.59    6.00
  -2   5   2   79.89    6.80
   2   5  -2   71.79    6.50
  -1   5   2   64.59    5.50
  -1   5   2   76.09    5.60
   1   5  -2   63.89    6.00
   0   5   2 3061.79  211.08
   0   5   2 3299.97  211.18
   1  -5   2   41.20    3.70
   1  -5   2   45.80    3.50
   1   5   2   41.80    3.60
   1   5   2   49.50    3.60
  -1   5  -2   42.40    4.70
   2  -5   2  235.58   16.90
   2  -5   2  275.17   19.00
   2   5   2  225.58   16.70
  -2   5  -2  229.88   18.30
  -3  -5  -2   94.09    7.40
  -3  -5  -2   99.29    7.30
   3  -5   2   99.89    8.00
   3  -5   2   97.49    7.30
  -3  -5  -2  118.99   10.60
   3   5   2   94.99    7.90
  -3   5  -2   96.09    9.30
  -4  -5  -2   86.39    6.20
   4  -5   2   85.99    6.30
  -4  -5  -2   90.99    6.30
  -4  -5  -2   76.49    5.90
  -4  -5  -2   81.69    6.20
   4  -5   2   77.59    6.10
   4  -5   2   81.09    6.20
   4  -5   2   76.09    7.30
   5  -5   2    0.50    0.60
   5  -5   2    0.60    0.70
  -5  -5  -2    1.20    0.60
  -5  -5  -2    0.80    0.70
  -6  -5  -2   25.50    2.80
   6  -5   2   29.80    3.00
  -6  -5  -2   24.30    2.70
   7  -5   2  599.74   40.90
  -7  -5  -2  603.94   41.00
  -8  -5  -2  111.89    8.30
  -8  -5  -2  108.99    8.00
   8  -5   2   98.19    7.90
  -8  -6   2   20.20    2.30
  -8  -6   2   19.60    2.20
   8  -6  -2   18.10    2.30
   8  -6  -2   19.00    2.20
  -7  -6   2    2.50    0.90
   7  -6  -2    1.40    0.90
   7  -6  -2    1.80    0.90
  -7  -6   2    1.50    0.80
   7  -6  -2    1.10    0.80
  -7  -6   2    2.20    1.00
   6  -6  -2    1.30    0.80
   6  -6  -2   -0.10    0.60
  -6  -6   2    0.60    0.80
  -6  -6   2    0.40    0.60
   6  -6  -2    0.40    0.70
  -6  -6   2    0.20    0.70
  -5  -6   2  148.59   10.60
  -5  -6   2  139.39   10.50
   5  -6  -2  146.69   10.70
   5  -6  -2  139.59   10.70
   5  -6  -2  141.99   10.60
  -5  -6   2  148.59   10.40
  -5  -6   2  148.99   10.80
   4  -6  -2    0.40    0.60
   4  -6  -2    0.90    0.80
   4  -6  -2    1.00    0.60
  -4  -6   2    1.90    0.70
  -4  -6   2    1.90    3.40
  -4  -6   2    1.90    0.70
   4  -6  -2    1.60    0.80
   4  -6  -2    0.50    0.60
  -4  -6   2    0.90    0.60
  -4  -6   2    0.30    0.50
   3  -6  -2    8.50    1.20
  -3  -6   2   13.10    5.10
  -3  -6   2   11.60    1.30
  -3  -6   2    9.80    1.50
  -3  -6   2    9.70    1.30
   3  -6  -2   10.10    1.40
   3  -6  -2   11.30    1.50
  -3  -6   2    8.00    1.20
   3  -6  -2   10.40    1.30
   3   6  -2    8.40    2.50
  -2  -6   2   28.20    5.80
  -2  -6   2   33.30    2.90
   2   6  -2   32.20    3.80
  -2   6   2   35.60    3.80
  -1  -6   2  356.76   28.30
  -1   6   2  365.36   24.10
   1   6  -2  314.27   25.00
   0  -6   2  975.40   68.09
   0   6   2  923.81   63.39
  -1   6  -2   60.59    6.10
  -2  -6  -2  664.23   45.30
   2  -6   2  609.54   45.30
  -2   6  -2  757.32   47.80
  -3  -6  -2   27.60    2.50
   3  -6   2   30.50    2.60
  -3  -6  -2   27.20    2.50
  -3  -6  -2   28.90    2.50
   3  -6   2   25.50    2.50
   3  -6   2   26.40    2.50
  -3   6  -2   24.90    4.40
  -4  -6  -2  783.12   49.60
   4  -6   2  716.03   49.50
   4  -6   2  743.43   49.50
  -4  -6  -2  748.03   49.50
   4  -6   2  733.03   49.60
  -4  -6  -2  672.03   49.10
  -4  -6  -2  748.53   49.50
   5  -6   2   96.89    7.80
  -5  -6  -2  110.89    7.90
   5  -6   2  100.49    7.80
   5  -6   2  103.49    7.70
  -5  -6  -2   97.79    7.80
  -6  -6  -2  161.28   12.30
  -6  -6  -2  186.88   12.50
   6  -6   2  157.18   12.30
  -7  -6  -2  180.98   14.30
   7  -6   2  205.98   14.10
  -7  -6  -2  203.08   14.20
  -8  -6  -2    1.30    0.90
  -8  -6  -2    3.90    1.00
   8  -6   2    1.30    0.80
   8  -7  -2    0.70    0.90
  -8  -7   2    2.60    0.90
   8  -7  -2    1.60    0.80
  -8  -7   2    1.90    0.90
   8  -7  -2    1.60    0.90
  -7  -7   2  307.77   20.60
   7  -7  -2  298.97   20.60
  -7  -7   2  316.77   20.60
  -7  -7   2  304.57   20.80
   7  -7  -2  244.28   20.50
   7  -7  -2  288.97   20.50
  -6  -7   2    1.30    0.80
  -6  -7   2    2.90    1.00
   6  -7  -2    1.30    0.80
  -6  -7   2    3.70    1.00
   6  -7  -2    2.90    1.10
   6  -7  -2    1.50    0.80
   5  -7  -2  307.77   19.80
  -5  -7   2  305.67   19.60
   5  -7  -2  244.78   19.60
   5  -7  -2  231.48   19.40
  -5  -7   2  306.67   19.50
  -5  -7   2  285.37   19.50
  -4  -7   2   54.49    4.00
   4  -7  -2   50.49    4.20
   4  -7  -2   44.30    4.00
   4  -7  -2   47.80    4.20
   4  -7  -2   47.00    4.10
  -4  -7   2   45.60    3.90
  -4  -7   2   42.90    3.90
  -4  -7   2   55.69    4.40
   3  -7  -2  555.74   36.10
   3  -7  -2  552.84   36.00
  -3  -7   2  513.85   42.80
  -3  -7   2  567.94   35.90
   3  -7  -2  565.34   36.00
   3  -7  -2  579.44   36.00
  -3  -7   2  567.54   36.20
  -3  -7   2  448.26   35.60
  -3  -7   2  487.85   35.70
   3  -7  -2  547.15   35.80
  -3   7   2  444.66   37.50
   2  -7  -2  278.37   20.40
   2  -7  -2  284.47   20.60
   2  -7  -2  291.87   20.50
   2  -7  -2  290.67   20.40
  -2  -7   2  316.47   20.50
  -2  -7   2  309.97   26.50
  -2  -7   2  298.37   20.70
   2  -7  -2  308.67   20.70
  -2   7   2  316.87   22.50
  -1  -7   2   27.10    2.40
  -1  -7   2   18.10    4.70
  -1  -7   2   25.80    2.30
   0  -7   2   87.29    6.70
   0   7  -2   98.09    8.50
   1  -7   2  875.31   57.19
  -1  -7  -2  853.61   57.19
   1  -7   2  801.42   57.09
  -1   7  -2  883.91   59.19
   2  -7   2   44.30    3.60
   2  -7   2   45.60    3.70
  -2  -7  -2   47.60    6.40
   2  -7   2   40.90    3.50
  -2  -7  -2   41.00    3.50
  -2  -7  -2   44.10    3.60
  -2   7  -2   42.10    5.60
  -3  -7  -2  704.23   50.59
  -3  -7  -2  749.53   50.79
   3  -7   2  826.82   51.09
  -3  -7  -2  783.62   50.89
  -3  -7  -2  723.73   50.79
   3  -7   2  745.33   50.89
   3  -7   2  765.62   50.89
   3  -7   2  756.42   50.89
  -4  -7  -2  331.77   24.40
   4  -7   2  367.56   24.70
  -4  -7  -2  346.37   24.70
  -4  -7  -2  365.06   24.80
   4  -7   2  364.66   24.80
   4  -7   2  376.36   24.90
  -4  -7  -2  369.06   24.80
  -5  -7  -2   15.70    2.10
   5  -7   2   17.30    2.00
   5  -7   2   14.90    2.20
   5  -7   2   17.80    2.20
  -5  -7  -2   17.30    2.20
   6  -7   2  722.13   49.30
   6  -7   2  749.13   49.50
  -6  -7  -2  731.83   49.40
  -6  -7  -2  712.83   49.50
  -7  -7  -2  348.27   22.60
   7  -7   2  332.07   22.30
  -7  -7  -2  324.77   22.40
   7  -7   2  281.47   22.10
  -8  -7  -2   81.39    6.10
   8  -7   2   74.99    5.90
   8  -7   2   78.09    6.10
  -8  -7  -2   79.79    6.30
   8  -8  -2    9.60    1.40
  -8  -8   2    7.60    1.40
   8  -8  -2    8.00    1.40
  -8  -8   2   10.20    1.50
   8  -8  -2    8.80    1.50
   7  -8  -2  130.39    9.60
  -7  -8   2  123.79    9.40
  -7  -8   2  131.29    9.70
   7  -8  -2  135.69    9.50
  -7  -8   2  119.49    9.30
   7  -8  -2  118.69    9.40
   6  -8  -2    0.00    0.70
   6  -8  -2    0.30    0.70
  -6  -8   2    0.50    0.70
   6  -8  -2    0.20    0.70
  -6  -8   2    1.30    0.90
  -6  -8   2    0.50    0.70
  -6  -8   2    0.30    0.60
   5  -8  -2  182.38   14.20
  -5  -8   2  218.68   14.30
   5  -8  -2  221.08   14.60
  -5  -8   2  183.98   14.50
   4  -8  -2    4.70    1.20
  -4  -8   2    5.00    1.10
   4  -8  -2    4.00    1.00
   4  -8  -2    5.20    1.30
  -4  -8   2    4.70    1.10
   4  -8  -2    2.90    1.00
  -4  -8   2    4.90    1.30
  -4  -8   2    4.30    1.00
   3  -8  -2   84.59    6.50
   3  -8  -2   88.19    6.60
  -3  -8   2   77.99    6.40
  -3  -8   2   90.79    6.50
   3  -8  -2   83.09    6.60
  -3  -8   2   94.19    6.90
   3  -8  -2   85.69    6.60
   2  -8  -2  268.07   18.20
   2  -8  -2  252.67   18.10
  -2  -8   2  277.07   18.50
   2  -8  -2  257.87   18.10
   2  -8  -2  264.37   18.30
  -2  -8   2  281.37   18.30
  -2  -8   2  240.58   23.80
  -1  -8   2 3465.05  227.18
   1  -8  -2 3184.18  220.28
   1  -8  -2 3137.89  220.28
   1  -8  -2 3238.98  220.38
   1  -8  -2 3271.27  220.28
  -1  -8   2 3574.74  220.48
  -1  -8   2 3359.66  220.58
   0  -8  -2 2103.89  144.79
   0  -8   2 2247.38  144.99
   0  -8  -2 2252.57  144.99
   0  -8   2 2111.29  144.89
   0  -8   2 2178.38  145.09
  -1  -8  -2  302.27   21.20
  -1  -8  -2  319.37   21.40
   1  -8   2  301.07   21.40
   1  -8   2  332.27   21.50
  -1  -8  -2  280.17   21.90
   1  -8   2  334.57   21.40
  -2  -8  -2  893.01   62.59
   2  -8   2  952.10   62.69
  -2  -8  -2  874.31   62.39
   2  -8   2  928.51   62.69
   2  -8   2  994.00   62.79
  -2  -8  -2  968.50   62.69
  -3  -8  -2  292.47   21.10
   3  -8   2  343.87   21.40
   3  -8   2  305.77   21.20
   3  -8   2  312.37   21.20
  -3  -8  -2  293.87   20.90
  -3  -8  -2  310.27   21.20
   3  -8   2  300.87   21.20
  -3  -8  -2  301.37   21.10
   4  -8   2   17.00    2.20
   4  -8   2   16.70    2.10
   4  -8   2   17.70    2.20
  -4  -8  -2   16.00    2.30
  -4  -8  -2   20.20    2.20
  -4  -8  -2   18.40    2.10
  -4  -8  -2   18.10    2.10
   4  -8   2   19.90    2.10
  -5  -8  -2  176.68   12.20
   5  -8   2  152.58   12.00
   5  -8   2  177.68   12.30
  -5  -8  -2  173.58   12.20
   5  -8   2  150.38   12.10
   5  -8   2  165.68   12.10
   6  -8   2  292.57   19.70
  -6  -8  -2  275.97   19.70
  -6  -8  -2  281.47   19.90
   6  -8   2  289.57   19.90
   6  -8   2  266.97   19.70
  -7  -8  -2   26.90    3.00
   7  -8   2   23.60    2.80
   7  -8   2   28.80    2.70
  -7  -8  -2   29.40    2.90
   7  -8   2   26.10    2.80
  -8  -8  -2   49.70    3.90
  -8  -8  -2   45.30    4.00
   8  -8   2   41.60    3.60
   7  -9  -2    6.50    1.40
  -7  -9   2    7.10    1.40
   7  -9  -2    8.40    1.40
   7  -9  -2    5.30    1.30
  -7  -9   2    7.30    1.50
  -7  -9   2    7.40    1.40
   6  -9  -2   20.20    2.30
   6  -9  -2   19.50    2.40
  -6  -9   2   17.30    2.20
   6  -9  -2   18.50    2.40
  -6  -9   2   23.60    2.40
  -6  -9   2   17.50    2.40
  -6  -9   2   22.60    2.40
   5  -9  -2  214.68   16.80
   5  -9  -2  257.97   17.10
  -5  -9   2  238.48   16.90
  -5  -9   2  250.07   17.00
  -4  -9   2  428.36   29.10
  -4  -9   2  402.76   29.00
   4  -9  -2  405.06   29.10
   4  -9  -2  440.56   29.30
   4  -9  -2  450.75   29.40
  -3  -9   2  644.54   40.50
  -3  -9   2  542.05   40.30
   3  -9  -2  591.14   40.50
   3  -9  -2  600.54   40.60
   3  -9  -2  598.64   40.40
  -3  -9   2  596.64   40.80
   3  -9  -2  614.04   40.60
   2  -9  -2  775.52   54.49
   2  -9  -2  793.92   54.69
  -2  -9   2  866.51   54.79
   2  -9  -2  804.52   54.69
  -2  -9   2  828.72   54.99
  -1  -9   2  241.88   15.50
   1  -9  -2  219.28   15.30
   1  -9  -2  202.18   15.30
  -1  -9   2  233.28   15.60
   1  -9  -2  207.88   15.30
   0  -9  -2  561.54   37.30
   0  -9   2  524.65   37.30
   0  -9  -2  550.14   37.20
   0  -9   2  573.44   37.30
   0  -9   2  547.35   37.40
   1  -9   2   34.40    3.10
  -1  -9  -2   36.60    3.10
   1  -9   2   37.00    3.30
   1  -9   2   38.20    3.20
  -1  -9  -2   33.70    3.00
   2  -9   2    7.20    1.30
   2  -9   2    6.10    1.20
  -2  -9  -2    7.10    1.20
  -2  -9  -2   10.70    1.40
   2  -9   2    6.80    1.30
  -2  -9  -2    7.10    1.30
  -3  -9  -2   89.39    6.90
   3  -9   2   99.09    7.10
  -3  -9  -2   85.19    6.70
  -3  -9  -2   85.79    6.60
   3  -9   2   96.49    6.90
   3  -9   2   85.49    6.80
   3  -9   2   87.49    6.80
   4  -9   2  128.39   10.60
  -4  -9  -2  162.28   10.80
   4  -9   2  155.28   10.70
  -4  -9  -2  150.68   10.70
   4  -9   2  162.38   10.90
  -4  -9  -2  121.59   10.60
  -5  -9  -2   17.90    2.20
   5  -9   2   22.10    2.20
   5  -9   2   12.90    2.30
   5  -9   2   16.80    2.10
  -5  -9  -2   11.40    2.00
  -5  -9  -2   18.10    2.30
  -6  -9  -2    1.10    0.80
   6  -9   2    0.50    0.70
  -6  -9  -2    2.30    1.10
  -6  -9  -2    0.70    0.70
   6  -9   2    1.10    0.70
   6  -9   2    0.40    0.80
   7  -9   2   89.09    7.10
   7  -9   2   90.29    6.90
  -7  -9  -2  101.99    7.30
   7  -9   2   91.29    7.00
  -7  -9  -2   91.19    7.20
  -7 -10   2   53.19    4.40
  -7 -10   2   49.99    4.20
   7 -10  -2   50.99    4.40
   7 -10  -2   54.59    4.40
  -7 -10   2   47.00    4.30
   7 -10  -2   59.59    4.30
  -6 -10   2   23.20    2.70
   6 -10  -2   22.20    2.60
   6 -10  -2   24.10    2.60
  -6 -10   2   24.80    2.50
  -6 -10   2   22.10    2.50
   6 -10  -2   23.30    2.40
  -5 -10   2   29.90    2.90
  -5 -10   2   35.90    2.90
  -5 -10   2   21.80    2.80
   5 -10  -2   20.20    2.80
   5 -10  -2   34.40    3.10
  -4 -10   2   27.00    2.70
  -4 -10   2   26.50    2.60
   4 -10  -2   28.00    2.60
   4 -10  -2   25.00    2.70
   4 -10  -2   18.30    2.50
   3 -10  -2   65.79    5.00
   3 -10  -2   64.29    4.70
   3 -10  -2   61.59    4.80
  -3 -10   2   55.59    4.70
  -3 -10   2   44.70    4.80
   3 -10  -2   57.29    4.80
  -2 -10   2   88.39    6.60
  -2 -10   2   92.09    6.90
   2 -10  -2   79.09    6.40
   2 -10  -2   80.99    6.50
   2 -10  -2   87.79    6.60
  -1 -10   2   46.90    4.10
   1 -10  -2   58.99    4.00
  -1 -10   2   47.00    4.20
   1 -10  -2   41.20    4.00
   0 -10   2   40.60    3.40
   0 -10   2   38.90    3.50
   0 -10   2   39.30    3.50
   0 -10  -2   37.90    3.40
   0 -10  -2   38.10    3.30
   1 -10   2  180.08   13.40
  -1 -10  -2  188.08   13.30
  -1 -10  -2  184.78   13.40
   1 -10   2  199.38   13.60
   1 -10   2  193.88   13.40
  -2 -10  -2   10.20    1.60
   2 -10   2    9.00    1.50
   2 -10   2   10.40    1.70
   2 -10   2   10.60    1.70
  -2 -10  -2   12.80    1.60
  -2 -10  -2    8.60    1.50
   3 -10   2   53.39    4.40
   3 -10   2   47.70    4.50
  -3 -10  -2   49.90    4.30
   3 -10   2   48.90    4.40
  -3 -10  -2   54.99    4.20
  -3 -10  -2   57.49    4.50
  -4 -10  -2   99.49    6.90
   4 -10   2   90.89    6.80
   4 -10   2   67.69    6.80
  -4 -10  -2   91.59    6.90
   5 -10   2   22.80    2.50
  -5 -10  -2   25.20    2.60
   5 -10   2   17.60    2.60
  -5 -10  -2   24.40    2.70
  -5 -10  -2   24.10    2.90
   5 -10   2   22.40    2.50
  -6 -10  -2  154.78   11.60
   6 -10   2  166.68   11.50
   6 -10   2  170.58   11.80
  -6 -10  -2  153.88   11.50
   6 -10   2  149.88   11.40
  -6 -10  -2  162.58   11.70
   7 -10   2  122.89    8.90
   7 -10   2  121.19    9.10
  -7 -10  -2  120.59    9.10
  -7 -10  -2  131.89    9.20
   7 -11  -2   44.60    4.00
   7 -11  -2   54.59    4.00
   6 -11  -2   36.40    3.50
   6 -11  -2   44.00    3.50
  -6 -11   2   37.20    3.40
   6 -11  -2   38.20    3.60
  -6 -11   2   39.70    3.70
   5 -11  -2   43.30    4.10
  -5 -11   2   46.50    4.00
  -5 -11   2   46.20    3.90
   5 -11  -2   44.20    4.10
   5 -11  -2   47.30    4.00
  -5 -11   2   48.60    4.30
   4 -11  -2  223.78   16.80
   4 -11  -2  247.98   16.90
  -4 -11   2  242.88   16.80
   4 -11  -2  246.58   17.10
   3 -11  -2  143.69    9.90
   3 -11  -2  134.79    9.60
   3 -11  -2  137.79    9.80
  -3 -11   2  115.99    9.50
  -3 -11   2  127.29   10.00
   2 -11  -2  312.87   20.50
  -2 -11   2  251.37   20.50
  -2 -11   2  287.47   20.90
   2 -11  -2  337.47   20.80
   1 -11  -2   63.99    5.00
  -1 -11   2   70.89    5.50
  -1 -11   2   58.69    5.10
   0 -11  -2  210.38   15.20
   0 -11   2  224.68   15.50
  -1 -11  -2   17.20    2.10
  -1 -11  -2   17.80    2.00
   1 -11   2   18.60    2.20
   1 -11   2   15.70    2.10
  -2 -11  -2  111.49    8.10
   2 -11   2  116.79    8.50
  -2 -11  -2  112.39    8.30
   2 -11   2  105.09    8.40
  -3 -11  -2  432.96   27.30
   3 -11   2  390.76   27.20
   3 -11   2  332.17   27.30
  -3 -11  -2  396.26   27.10
  -3 -11  -2  425.66   27.10
  -4 -11  -2   15.90    2.00
   4 -11   2    9.80    1.70
   4 -11   2   11.20    2.10
  -4 -11  -2   15.70    2.00
   4 -11   2   16.20    1.90
   5 -11   2   15.10    2.00
  -5 -11  -2   19.70    2.30
   5 -11   2   19.90    2.40
  -5 -11  -2   15.30    2.10
   5 -11   2   19.30    2.10
  -6 -11  -2    7.50    1.30
   6 -11   2   11.80    1.50
   6 -11   2   12.50    1.80
  -6 -11  -2   11.80    1.80
   6 -12  -2    7.20    1.30
   6 -12  -2    8.80    1.30
  -6 -12   2    7.50    1.30
  -5 -12   2  164.78   11.80
  -5 -12   2  161.68   11.40
   5 -12  -2  162.18   11.50
   5 -12  -2  157.48   11.70
   4 -12  -2  188.98   13.30
   4 -12  -2  179.88   12.90
  -4 -12   2  177.68   13.20
  -4 -12   2  184.18   12.90
  -3 -12   2   84.29    6.40
   3 -12  -2   78.79    6.30
   3 -12  -2   85.09    6.60
  -3 -12   2   83.79    6.80
   2 -12  -2   28.10    2.90
   2 -12  -2   27.50    2.60
  -2 -12   2   28.60    3.10
  -1 -12   2  216.18   15.20
   1 -12  -2  203.08   14.70
   0 -12   2  437.86   30.80
   0 -12  -2  458.85   30.50
  -1 -12  -2    7.10    1.30
   1 -12   2    7.40    1.50
   1 -12   2    3.30    1.00
   1 -12   2    5.70    1.30
   2 -12   2  430.06   28.60
  -2 -12  -2  411.66   28.30
   2 -12   2  410.26   28.50
  -2 -12  -2  402.76   28.10
  -3 -12  -2   50.59    4.30
   3 -12   2   53.59    4.60
   3 -12   2   48.90    4.40
   4 -12   2  103.59    7.30
  -4 -12  -2   89.69    7.10
   4 -12   2   97.99    7.50
   4 -12   2   93.29    7.20
  -4 -12  -2   87.69    7.10
  -5 -12  -2   89.99    7.30
  -5 -12  -2  101.09    7.50
   5 -12   2  112.19    7.80
   5 -12   2  108.19    7.50
   5 -12   2   86.59    7.60
  -6 -12  -2   24.60    2.40
   6 -12   2   23.80    2.50
   6 -12   2   24.10    2.30
   5 -13  -2   29.10    2.80
  -5 -13   2   29.30    2.50
  -5 -13   2   27.70    2.70
   5 -13  -2   24.30    2.40
   4 -13  -2   10.00    1.70
   4 -13  -2    9.80    1.50
  -4 -13   2   11.80    1.40
  -4 -13   2   11.10    1.60
   3 -13  -2    0.00    0.70
  -3 -13   2    0.10    0.70
   3 -13  -2    0.30    0.50
  -3 -13   2    0.10    0.50
  -2 -13   2  220.98   16.00
  -2 -13   2  241.38   16.40
   2 -13  -2  221.48   15.90
  -1 -13   2   49.00    4.40
   1 -13  -2   46.90    4.00
   0 -13  -2    2.30    0.80
   0 -13   2    0.70    0.60
   0 -13   2    0.80    0.80
  -1 -13  -2    0.80    0.70
   1 -13   2    0.70    0.70
   1 -13   2    0.20    0.90
   1 -13   2    0.80    0.60
  -2 -13  -2  185.68   14.00
   2 -13   2  205.38   14.20
   2 -13   2  203.38   14.20
  -3 -13  -2   29.50    3.00
   3 -13   2   30.10    3.00
   3 -13   2   35.10    3.30
   3 -13   2   32.30    3.00
   4 -13   2  313.57   20.00
   4 -13   2  293.47   20.10
  -4 -13  -2  258.87   19.80
   5 -13   2   33.00    2.80
  -5 -13  -2   27.50    2.70
   5 -13   2   30.50    2.90
   4 -14  -2   22.40    2.10
   4 -14  -2   21.00    2.30
  -4 -14   2   20.50    2.00
  -4 -14   2   23.30    2.30
   3 -14  -2    8.00    1.40
   3 -14  -2    7.70    1.20
  -3 -14   2    8.60    1.50
  -3 -14   2    8.80    1.30
  -2 -14   2   15.90    2.10
  -2 -14   2   15.80    1.80
   2 -14  -2   16.60    1.80
  -1 -14   2   67.09    5.20
   1 -14  -2   64.59    5.10
  -1 -14   2   65.49    5.40
   0 -14   2  464.15   30.30
   0 -14  -2  432.16   29.90
   0 -14   2  427.26   30.10
  -1 -14  -2  191.08   13.60
   1 -14   2  194.58   13.90
   1 -14   2  200.38   13.90
   2 -14   2  209.48   15.10
   2 -14   2  238.28   15.10
   2 -14   2  195.58   15.00
   3 -14   2   23.30    2.60
   3 -14   2   25.90    2.50
   4 -14   2   60.99    4.60
   4 -14   2   53.99    4.60
  -3 -15   2  136.39    9.50
   3 -15  -2  130.39    9.30
  -3 -15   2  132.99    9.30
   2 -15  -2   35.20    3.00
  -2 -15   2   34.90    3.10
  -2 -15   2   35.30    3.00
  -1 -15   2  110.59    8.20
   1 -15  -2  108.29    7.90
  -1 -15   2  113.79    8.10
   0 -15  -2   20.50    2.10
   0 -15   2   20.70    2.30
   0 -15   2   24.00    2.20
   1 -15   2   15.00    1.70
   1 -15   2   12.00    1.80
   2 -15   2  107.39    7.90
   3 -15   2   40.50    3.60
   3 -15   2   43.80    3.50
  -1 -16   2    0.80    0.50
   0 -16   2    9.60    1.20
   1 -16   2    6.40    1.10
   2 -16   2    0.50    0.80
  -9   0   3  113.89    8.50
  -8   0   3    0.70    0.80
  -8   0   3    0.40    0.90
  -7   0   3   26.00    2.70
  -7   0   3   23.00    2.70
  -6   0   3    1.00    0.60
   6   0  -3   -0.10    0.70
   5   0  -3   14.20    1.80
  -5   0   3   17.90    1.80
  -4   0   3    1.60    3.50
  -4   0   3    1.30    1.70
   4   0  -3   -0.10    1.00
  -3   0   3  932.81   66.29
   3   0  -3  999.10   65.69
  -2   0   3   -0.60    0.70
  -2   0   3   -0.70    1.50
   2   0  -3   -0.80    0.50
   1   0  -3 4482.85  308.37
  -1   0   3 4787.22  308.57
   0   0   3   -0.20    0.80
  -1   0  -3 3232.58  221.08
   1   0   3 3392.36  221.18
   2   0   3    1.80    0.90
  -2   0  -3    1.00    0.90
  -2   0  -3   -0.30    1.00
   3   0   3  931.61   65.59
  -3   0  -3 1058.29   70.69
  -3   0  -3  903.61   65.79
  -4   0  -3   -0.60    2.40
   4   0   3    1.00    1.20
  -4   0  -3    0.50    1.30
  -4   0  -3    0.50    0.50
  -5   0  -3  762.22   53.99
  -5   0  -3  849.22   54.19
  -6   0  -3    2.50    1.00
  -7   0  -3   31.60    3.30
  -8   0  -3    0.10    1.00
  -9   0  -3    0.90    0.70
  -9  -1   3   79.19    6.50
  -9  -1   3   89.99    6.50
  -9   1   3   81.49    6.40
  -8  -1   3  160.58   11.90
  -8  -1   3  164.18   12.00
  -8   1   3  163.58   12.00
  -7  -1   3    3.80    1.20
   7  -1  -3    4.40    1.30
  -7  -1   3    6.20    1.30
  -7   1   3    4.10    1.30
  -7   1   3    5.60    1.30
   6  -1  -3  127.99    9.60
  -6  -1   3  131.89    9.50
  -6   1   3  129.29    9.50
  -5  -1   3  404.66   26.70
   5  -1  -3  402.16   26.70
   5  -1  -3  372.06   26.70
  -5  -1   3  435.96   41.80
  -5  -1   3  355.16   26.70
  -5   1   3  400.96   26.70
  -5   1   3  381.66   43.60
  -4  -1   3  523.05   40.10
  -4  -1   3  557.54   49.70
   4  -1  -3  605.84   39.70
  -4   1   3  614.14   40.80
  -4   1   3  496.55   50.29
   4   1  -3  583.94   39.60
  -3  -1   3  693.23   50.79
  -3  -1   3  604.04   56.59
   3  -1  -3  793.22   50.39
   3   1  -3  769.62   50.29
  -3   1   3  804.32   51.19
  -2  -1   3  287.67   24.10
   2  -1  -3  362.16   24.10
   2   1  -3  354.66   24.10
  -2   1   3  360.36   24.50
  -1  -1   3   57.49    5.50
  -1  -1   3   67.59    7.50
   1  -1  -3   61.39    5.50
   1   1  -3   62.49    5.50
  -1   1   3   64.19    8.10
  -1   1   3   69.59    5.60
   0  -1   3  530.15   40.30
   0  -1  -3  559.34   39.30
   0  -1   3  586.34   39.90
   0   1  -3  593.04   39.80
   0   1   3  626.54   40.10
  -1  -1  -3  147.79   12.10
   1  -1   3  185.68   13.50
  -1   1  -3  176.68   12.80
  -1   1  -3  153.98   12.40
   1   1   3  170.28   12.90
   2  -1   3  206.48   16.20
  -2  -1  -3  211.58   16.10
  -2  -1  -3  256.77   16.60
  -2   1  -3  245.78   17.20
  -2   1  -3  218.48   16.80
   2   1   3  212.18   16.30
  -3  -1  -3    4.30    1.40
  -3  -1  -3    6.70    2.80
   3  -1   3    3.60    1.30
  -3   1  -3    3.70    3.00
   3   1   3    2.20    1.20
  -3   1  -3    3.80    1.60
  -4  -1  -3   74.89    6.80
   4  -1   3   75.99    6.90
  -4  -1  -3   64.59    5.30
   4   1   3   65.69    6.60
  -4   1  -3   74.19    7.30
  -5  -1  -3   13.10    1.60
  -5  -1  -3   11.40    1.50
  -5   1  -3   12.70    1.70
  -6  -1  -3  712.53   45.80
  -6  -1  -3  655.33   45.40
  -6   1  -3  653.33   45.70
  -7  -1  -3  199.28   14.30
  -7  -1  -3  204.98   14.50
  -7   1  -3  191.38   14.40
  -8  -1  -3    0.20    0.90
  -9  -1  -3  395.06   27.60
  -9   1  -3  417.06   27.70
  -9  -2   3  118.09    9.00
  -9  -2   3  124.69    9.00
  -8  -2   3   15.50    2.20
   8  -2  -3   13.30    2.20
  -8  -2   3   23.30    2.40
  -8   2   3   15.20    2.30
  -7  -2   3   -0.10    0.70
   7  -2  -3    1.00    0.80
  -7  -2   3    0.20    0.60
  -6  -2   3  109.79    7.70
   6  -2  -3  100.59    7.70
   6  -2  -3   99.99    7.70
  -6  -2   3   96.29    7.70
  -6   2   3   99.79    7.60
   5  -2  -3  132.69    9.40
  -5  -2   3  132.99    9.40
   5  -2  -3  121.89    9.40
  -5  -2   3  131.69    9.40
  -5   2   3  124.89    9.30
  -4  -2   3   62.09    5.00
  -4  -2   3   67.49    7.10
   4  -2  -3   71.59    6.60
  -4  -2   3   62.99   12.00
   4  -2  -3   63.09    5.30
   4  -2  -3   66.99    5.10
  -4  -2   3   70.39    5.00
   4  -2  -3   66.89    5.10
  -4   2   3   72.99    7.50
  -4   2   3   54.09   13.50
   4   2  -3   69.19    6.50
   3  -2  -3   33.50    3.80
  -3  -2   3   37.90    4.30
  -3  -2   3   29.80    7.10
  -3   2   3   40.10    4.50
  -3   2   3   25.90    9.30
   3   2  -3   35.10    3.80
  -2  -2   3  146.79   11.80
   2  -2  -3  157.48   11.50
   2   2  -3  152.98   11.60
  -2   2   3  151.88   11.80
   1  -2  -3  655.23   46.60
   1  -2  -3  760.02   46.30
  -1  -2   3  781.82   46.30
  -1   2   3  653.03   46.60
   1   2  -3  649.74   46.70
  -1   2   3  592.44   50.39
   0  -2  -3  117.59    8.20
   0  -2  -3  116.19    7.90
   0  -2   3  103.09    9.70
   0   2   3   98.69    9.50
  -1  -2  -3 2405.46  171.68
  -1  -2  -3 2231.58  171.58
   1   2   3 2765.92  172.78
  -1   2  -3 2844.92  175.08
  -1   2  -3 2674.73  172.68
  -2  -2  -3  139.29   10.10
  -2  -2  -3  159.88   10.50
   2  -2   3  129.39   10.50
  -2   2  -3  133.29   11.30
   2   2   3  131.39   10.60
   3  -2   3  131.09   10.60
  -3  -2  -3  138.79   10.20
  -3   2  -3  136.49   11.40
   3   2   3  128.29   10.60
  -4  -2  -3   42.90    3.50
   4  -2   3   44.00    4.90
  -4  -2  -3   36.80    3.30
   4  -2   3   42.90    3.50
  -4   2  -3   46.00    5.80
  -4   2  -3   60.29   11.50
   4   2   3   38.30    4.70
  -5  -2  -3    4.80    1.10
  -5  -2  -3    5.50    1.10
  -5   2  -3    3.40    1.10
  -6  -2  -3   43.50    3.90
  -6  -2  -3   46.40    4.10
  -7  -2  -3   10.80    1.90
  -7  -2  -3   13.50    2.00
  -8  -2  -3   84.29    6.60
  -8  -2  -3   86.19    6.90
  -9  -2  -3   18.20    2.40
  -9  -2  -3   19.20    2.00
  -9  -3   3  208.28   15.00
  -9  -3   3  205.28   15.00
   9  -3  -3  226.98   15.10
  -8  -3   3   12.10    1.90
   8  -3  -3   10.10    1.80
  -8  -3   3   14.50    2.00
  -8   3   3   15.40    2.20
  -7  -3   3  441.86   31.50
  -7  -3   3  476.05   31.70
  -6  -3   3  105.69    8.10
   6  -3  -3  108.39    8.10
   6  -3  -3  101.09    7.90
  -5  -3   3    2.90    0.90
   5  -3  -3    1.70    0.90
  -5  -3   3    3.10    0.80
   5  -3  -3    3.30    1.00
   5  -3  -3    4.70    1.10
  -5  -3   3    4.30    1.10
  -4  -3   3  225.38   24.10
  -4  -3   3  224.58   14.80
   4  -3  -3  209.28   15.00
  -4  -3   3  207.18   14.90
   4  -3  -3  219.78   16.50
   4  -3  -3  225.08   15.00
   4  -3  -3  217.48   14.90
  -4  -3   3  246.48   17.30
   4  -3  -3  200.48   14.90
  -4   3   3  225.38   17.50
  -4   3   3  166.98   26.40
   4   3  -3  199.98   16.40
  -3  -3   3   88.89   12.40
  -3  -3   3  104.79    8.50
   3  -3  -3   96.19    8.00
  -3   3   3   82.09   14.90
   3   3  -3   89.89    7.90
  -3   3   3   95.59    8.40
  -2  -3   3  522.55   34.20
  -2  -3   3  533.25   33.40
   2  -3  -3  423.76   33.60
   2  -3  -3  535.75   33.80
  -2   3   3  438.76   41.20
  -2   3   3  466.15   34.00
   2   3  -3  489.25   34.00
  -1  -3   3 2060.69  128.69
   1  -3  -3 1847.22  128.99
   1  -3  -3 2018.40  128.59
  -1  -3   3 1899.11  129.09
  -1   3   3 2114.19  129.09
  -1   3   3 1816.92  129.09
   1   3  -3 1747.93  129.39
   0  -3   3  396.66   26.10
   0  -3   3  424.96   26.30
   0   3   3  351.56   26.00
   0   3  -3  332.37   27.20
   1  -3   3 1247.18   85.19
   1   3   3 1187.68   85.39
   1   3   3 1373.56   86.09
  -2  -3  -3  300.77   19.10
   2  -3   3  238.98   18.90
   2   3   3  238.48   19.00
  -2   3  -3  247.58   20.10
   2   3   3  302.47   20.10
   3  -3   3  111.19    8.90
  -3   3  -3  106.69    9.70
   3   3   3  103.69    8.80
  -4  -3  -3  416.66   26.90
   4  -3   3  410.26   26.90
  -4  -3  -3  415.16   26.90
  -4  -3  -3  388.96   26.80
   4  -3   3  394.46   28.40
  -4   3  -3  372.36   30.10
   4   3   3  352.06   28.20
  -5  -3  -3  473.55   31.80
  -5  -3  -3  443.56   31.70
   5  -3   3  482.75   31.90
  -7  -3  -3   14.10    1.80
  -7  -3  -3   13.80    2.00
  -7  -3  -3    9.10    1.90
   7  -3   3   11.40    1.90
  -8  -3  -3   77.69    6.40
  -8  -3  -3   91.99    6.90
  -8  -3  -3   82.09    6.40
  -9  -3  -3   81.49    6.40
   9  -4  -3  130.09    9.10
  -9  -4   3  125.29    9.10
  -9  -4   3  121.79    9.20
  -8  -4   3    0.30    0.70
   8  -4  -3    0.80    0.90
  -8  -4   3    1.00    0.80
   7  -4  -3    6.80    1.40
  -7  -4   3    4.10    1.20
   7  -4  -3    6.40    1.40
  -7  -4   3    5.00    1.20
  -7  -4   3    6.40    1.50
   6  -4  -3   93.69    7.30
   6  -4  -3   91.99    7.40
  -6  -4   3   97.09    7.50
   5  -4  -3   25.00    2.70
  -5  -4   3   25.70    2.50
   5  -4  -3   28.80    2.80
  -5  -4   3   24.30    2.70
  -5  -4   3   30.10    2.70
   5  -4  -3   25.70    2.70
  -5  -4   3   29.50    2.70
   4  -4  -3   40.20    3.50
  -4  -4   3   41.60    3.50
  -4  -4   3   46.40    3.70
   4  -4  -3   46.80    3.70
   4  -4  -3   36.00    4.80
   4  -4  -3   46.50    3.70
  -4  -4   3   40.80    3.40
   4  -4  -3   42.80    3.60
  -4   4   3   32.10   13.80
   4   4  -3   36.20    4.90
  -3  -4   3   16.10    5.80
  -3  -4   3   23.90    3.00
   3  -4  -3   16.40    2.70
  -3   4   3   17.10    8.50
   3   4  -3   16.80    2.90
  -3   4   3   15.70    3.30
   2  -4  -3  626.04   45.10
  -2  -4   3  587.14   49.40
  -2  -4   3  755.62   45.10
  -2  -4   3  752.02   44.60
  -2   4   3  583.54   45.30
   2   4  -3  649.74   45.60
  -1  -4   3 3540.95  212.38
  -1  -4   3 3231.18  212.38
  -1   4   3 2900.91  212.78
  -1   4   3 3437.06  212.78
   1   4  -3 2859.61  213.48
   0  -4   3 2767.72  168.58
   0  -4   3 2683.83  168.48
   0  -4   3 2386.76  171.58
   0   4   3 2521.45  168.58
   0   4  -3 2286.47  170.08
   1  -4   3   52.49    4.90
   1  -4   3   41.30    3.70
   1   4   3   40.60    4.00
  -1   4  -3   39.00    4.80
   1   4   3   39.00    5.20
   2  -4   3  730.13   52.59
  -2   4  -3  757.22   54.29
   2   4   3  873.41   53.29
   2   4   3  746.33   52.89
   3  -4   3  437.36   29.00
   3  -4   3  373.46   28.00
  -3  -4  -3  394.16   27.80
  -3  -4  -3  430.86   28.70
   3   4   3  424.16   29.10
  -3   4  -3  413.76   30.40
   4  -4   3   66.39    5.40
   4  -4   3   65.19    5.30
  -4  -4  -3   75.69    5.50
  -4  -4  -3   68.79    5.30
  -4  -4  -3   78.19    5.50
   4  -4   3   77.99    5.60
  -4  -4  -3   75.09    5.40
   4  -4   3   67.59    8.10
   4   4   3   54.79    6.50
   5  -4   3  240.18   18.10
  -5  -4  -3  277.17   18.30
   5  -4   3  278.07   18.40
  -5  -4  -3  277.37   18.30
  -5  -4  -3  255.07   18.10
  -5  -4  -3  261.97   18.20
   5  -4   3  238.38   18.10
  -6  -4  -3  141.39   10.40
  -6  -4  -3  148.79   10.60
   6  -4   3  138.09   10.50
  -7  -4  -3  512.65   33.80
   7  -4   3  478.25   33.70
  -7  -4  -3  488.75   33.60
  -8  -4  -3  201.88   15.20
  -8  -4  -3  238.48   15.70
  -8  -4  -3  213.38   15.30
   8  -5  -3    0.30    0.80
  -8  -5   3    0.60    0.70
   8  -5  -3    0.10    0.60
  -8  -5   3    0.50    0.70
  -7  -5   3   44.00    4.40
   7  -5  -3   52.19    4.60
  -7  -5   3   62.49    4.80
   7  -5  -3   58.79    4.60
  -7  -5   3   43.30    4.40
  -6  -5   3   45.90    3.70
  -6  -5   3   40.70    3.70
   6  -5  -3   31.50    3.60
  -5  -5   3  120.09    7.90
  -5  -5   3  108.89    8.20
  -5  -5   3   98.99    7.80
   5  -5  -3  103.19    8.10
   5  -5  -3   98.19    8.00
   5  -5  -3  113.79    8.20
   5  -5  -3   99.19    8.00
  -5  -5   3  106.99    8.00
  -4  -5   3  619.74   44.60
   4  -5  -3  644.24   44.90
  -4  -5   3  685.93   44.60
   4  -5  -3  666.93   44.80
  -4  -5   3  641.74   44.70
   4  -5  -3  658.83   44.90
  -4  -5   3  700.43   45.00
   4  -5  -3  692.53   44.90
  -3  -5   3  199.58   14.50
   3  -5  -3  214.78   14.50
   3  -5  -3  199.88   14.50
  -3  -5   3  216.68   14.30
  -3  -5   3  206.78   21.10
  -3  -5   3  184.38   14.20
   3  -5  -3  208.28   14.40
   3  -5  -3  198.08   14.40
  -3   5   3  218.18   16.30
  -3   5   3  215.78   28.00
   3   5  -3  220.18   16.20
  -2  -5   3   81.69   11.10
  -2   5   3  103.69    8.30
   2   5  -3  106.89    8.70
   1   5  -3  742.13   56.59
  -1   5   3  879.61   55.69
  -1   5   3  826.22   55.49
   0  -5   3  993.10   64.69
   0  -5   3 1037.00   64.79
   0  -5   3  971.40   68.99
   0   5   3  920.11   65.09
   0   5   3 1037.20   65.29
   0   5  -3  840.12   66.79
   1  -5   3   66.09    4.90
   1  -5   3   62.99    5.40
  -1   5  -3   51.89    6.20
   1   5   3   58.69    5.30
   2  -5   3   59.99    4.90
   2   5   3   53.59    5.10
  -2   5  -3   51.79    6.30
  -3  -5  -3    0.10    0.40
  -3  -5  -3    3.40    0.80
   3  -5   3    0.20    0.50
   3  -5   3    1.50    1.20
  -3  -5  -3    0.40    0.50
   3  -5   3    4.90    1.00
  -3   5  -3   -0.70    1.70
  -4  -5  -3 1212.38   75.99
   4  -5   3 1199.88   75.99
  -4  -5  -3 1179.88   75.89
   4  -5   3 1101.29   75.79
  -4  -5  -3 1004.00   75.59
   4  -5   3 1048.80   75.79
  -4  -5  -3 1193.28   75.89
   5  -5   3   64.69    5.30
  -5  -5  -3   66.09    5.20
  -5  -5  -3   68.89    5.50
   5  -5   3   64.79    5.40
  -5  -5  -3   68.89    5.50
   5  -5   3   64.39    5.50
  -5  -5  -3   71.49    5.50
  -6  -5  -3  650.63   45.10
   6  -5   3  647.24   45.20
   6  -5   3  688.13   45.30
  -6  -5  -3  684.53   45.40
   7  -5   3   83.19    6.70
  -7  -5  -3   93.89    6.90
  -7  -5  -3   82.39    6.60
  -8  -5  -3   37.10    3.60
  -8  -5  -3   34.80    3.30
  -8  -6   3   21.80    2.50
   8  -6  -3   22.20    2.60
   8  -6  -3   24.90    2.50
  -8  -6   3   22.10    2.40
  -7  -6   3    0.60    0.70
  -7  -6   3    1.00    0.80
  -7  -6   3    1.70    0.90
   7  -6  -3    1.30    0.90
   7  -6  -3    0.90    0.80
   7  -6  -3    1.40    0.90
   6  -6  -3   62.49    6.00
   6  -6  -3   90.99    6.40
  -6  -6   3   67.49    5.90
  -6  -6   3   88.69    6.20
  -6  -6   3   66.99    6.10
   5  -6  -3    2.10    0.80
   5  -6  -3    5.60    1.40
  -5  -6   3    5.50    1.00
   5  -6  -3    2.20    0.90
  -5  -6   3    3.00    1.00
  -5  -6   3    3.70    1.00
   5  -6  -3    2.00    0.90
  -5  -6   3    2.10    0.80
   5  -6  -3    2.20    0.90
  -4  -6   3  321.77   21.20
   4  -6  -3  307.07   21.40
   4  -6  -3  302.97   21.20
  -4  -6   3  329.27   21.60
   4  -6  -3  302.87   21.40
   4  -6  -3  327.27   21.50
  -4  -6   3  288.47   21.10
   4  -6  -3  298.37   21.30
  -4  -6   3  301.27   21.20
  -3  -6   3 1193.88   74.09
  -3  -6   3 1021.70   73.99
  -3  -6   3 1171.78   74.49
  -3  -6   3 1044.70   73.99
   3  -6  -3 1131.79   74.09
  -3  -6   3  943.01   81.09
   3  -6  -3 1186.38   74.29
   3  -6  -3 1227.78   74.39
   3  -6  -3 1192.48   74.19
   3  -6  -3 1113.19   74.19
   3   6  -3 1004.40   75.99
  -3   6   3 1000.30   75.99
  -3   6   3 1180.08   94.29
   2  -6  -3  102.29    7.50
  -2  -6   3  111.19   12.80
   2  -6  -3   94.39    8.30
  -2  -6   3   94.39    7.50
  -2  -6   3  103.89    7.30
   2  -6  -3   89.49    7.40
   2   6  -3  107.39    9.40
  -2   6   3  107.69    8.80
  -1  -6   3 1383.46   96.09
   1   6  -3 1212.18   92.49
  -1   6   3 1459.25   91.29
   0  -6   3  583.94   43.20
   0   6   3  547.25   39.40
  -1   6  -3  123.79   10.90
   2  -6   3  329.37   22.90
  -2  -6  -3  348.77   23.00
   2  -6   3  332.27   22.90
  -2   6  -3  331.27   25.60
   3  -6   3  269.07   17.50
  -3  -6  -3  263.37   17.50
  -3  -6  -3  256.67   17.40
  -3  -6  -3  231.58   17.30
  -3  -6  -3  244.08   17.50
   3  -6   3  263.07   17.50
   3  -6   3  240.08   17.40
   4  -6   3    1.40    0.70
   4  -6   3    2.50    0.80
  -4  -6  -3    1.40    0.70
  -4  -6  -3    1.50    0.70
   4  -6   3    1.80    0.80
  -4  -6  -3    1.00    0.70
  -4  -6  -3    1.30    0.70
   5  -6   3    9.30    1.60
  -5  -6  -3    7.10    1.50
  -5  -6  -3   11.30    1.80
  -5  -6  -3   11.00    1.80
   5  -6   3   10.80    1.70
  -5  -6  -3    7.70    1.40
   6  -6   3  734.63   46.20
  -6  -6  -3  599.24   46.00
  -6  -6  -3  656.03   45.80
   6  -6   3  727.13   46.00
  -7  -6  -3  285.87   19.50
  -7  -6  -3  249.78   19.50
   7  -6   3  291.57   19.30
  -8  -6  -3   78.49    6.30
  -8  -6  -3   78.09    6.10
   8  -7  -3   84.09    6.50
   8  -7  -3   90.99    6.40
  -8  -7   3   89.89    6.50
   8  -7  -3   68.29    6.30
  -8  -7   3   85.89    6.40
  -7  -7   3   71.49    5.80
   7  -7  -3   70.69    6.00
  -7  -7   3   74.79    6.10
   7  -7  -3   66.19    5.90
  -7  -7   3   75.59    5.90
   7  -7  -3   77.69    5.90
  -6  -7   3    3.00    1.10
   6  -7  -3    2.60    1.00
  -6  -7   3    3.60    1.00
   6  -7  -3    2.50    1.00
   6  -7  -3    3.10    1.00
  -6  -7   3    3.70    1.10
  -5  -7   3  172.58   13.20
   5  -7  -3  213.68   13.70
  -5  -7   3  182.28   13.60
   5  -7  -3  179.28   13.50
  -4  -7   3  111.09    8.10
   4  -7  -3  103.09    8.00
   4  -7  -3  103.09    7.80
  -4  -7   3  100.09    7.60
   4  -7  -3  102.09    7.70
  -4  -7   3  109.29    7.70
   4  -7  -3  102.69    7.90
  -4  -7   3   97.89    7.60
   4  -7  -3  102.09    7.90
   3  -7  -3  828.02   56.39
   3  -7  -3  855.91   56.59
   3  -7  -3  897.01   56.79
   3  -7  -3  871.81   56.69
  -3  -7   3  716.63   56.29
  -3  -7   3  863.71   56.89
  -3  -7   3  794.12   56.39
  -3  -7   3  907.91   56.49
   3  -7  -3  845.52   56.59
  -2  -7   3   72.29    5.30
   2  -7  -3   66.69    5.40
  -2  -7   3   69.19   10.30
   2  -7  -3   68.79    5.40
   2  -7  -3   66.19    5.30
   2  -7  -3   76.99    5.50
   2  -7  -3   59.59    5.10
  -2  -7   3   72.59    5.60
   2  -7  -3   74.19    5.40
   1  -7  -3  265.37   18.40
   1  -7  -3  282.77   18.50
   1  -7  -3  275.37   18.50
  -1  -7   3  283.57   18.40
  -1  -7   3  276.47   18.50
  -1  -7   3  244.68   23.50
   1   7  -3  228.08   21.00
   0  -7   3 1561.64  111.09
   0  -7   3 1710.13  111.09
   0  -7  -3 1731.03  111.09
  -1  -7  -3  163.28   11.40
   1  -7   3  151.48   11.30
   1  -7   3  168.78   11.40
   1  -7   3  158.68   11.30
   2  -7   3  415.16   27.30
  -2  -7  -3  393.86   27.20
   2  -7   3  435.46   27.40
  -2  -7  -3  425.96   27.40
  -2  -7  -3  387.76   27.10
   2  -7   3  395.26   27.20
  -2   7  -3  338.97   29.70
  -3  -7  -3  434.36   29.40
  -3  -7  -3  435.76   29.40
  -3  -7  -3  382.26   29.10
   3  -7   3  459.85   29.50
   3  -7   3  413.26   29.30
   3  -7   3  451.15   29.40
  -3  -7  -3  420.86   29.30
   3  -7   3  451.65   29.50
   4  -7   3   52.39    4.30
  -4  -7  -3   51.69    4.30
  -4  -7  -3   51.89    4.20
   4  -7   3   48.50    4.30
   4  -7   3   50.49    4.20
  -4  -7  -3   42.60    4.00
  -5  -7  -3   88.39    6.60
   5  -7   3   79.59    6.50
   5  -7   3   78.89    6.60
  -5  -7  -3   86.19    6.70
   6  -7   3   12.80    2.00
   6  -7   3   13.30    2.00
  -6  -7  -3   12.40    2.10
  -6  -7  -3    9.20    1.80
   7  -7   3    1.90    1.00
   7  -7   3    1.40    1.10
  -7  -7  -3    1.10    0.80
  -7  -7  -3    0.50    0.70
   7  -7   3    1.30    0.80
   8  -7   3    6.50    1.30
  -8  -7  -3    6.40    1.40
  -8  -7  -3    4.90    1.10
   8  -8  -3    1.10    0.70
   8  -8  -3    1.20    0.80
  -8  -8   3    1.10    0.70
  -8  -8   3    1.90    0.80
  -7  -8   3   42.80    4.30
   7  -8  -3   46.70    4.30
   7  -8  -3   45.00    4.20
  -7  -8   3   51.29    4.30
  -7  -8   3   50.79    4.20
   7  -8  -3   56.49    4.30
  -6  -8   3   19.60    2.60
  -6  -8   3   22.40    2.40
  -6  -8   3   22.10    2.40
   6  -8  -3   19.00    2.40
   6  -8  -3   13.90    2.40
   6  -8  -3   22.30    2.30
   5  -8  -3  351.36   22.20
  -5  -8   3  281.37   21.70
   4  -8  -3 1894.41  121.29
   4  -8  -3 1897.51  121.29
  -4  -8   3 1773.12  120.89
   4  -8  -3 1878.81  120.99
  -4  -8   3 1598.54  120.89
  -4  -8   3 1847.62  120.99
   3  -8  -3  478.65   33.10
   3  -8  -3  483.65   33.30
  -3  -8   3  508.15   33.20
   3  -8  -3  484.25   33.40
   3  -8  -3  485.25   33.30
  -3  -8   3  499.75   33.60
   3  -8  -3  479.45   33.30
   2  -8  -3 1279.67   84.69
   2  -8  -3 1268.97   84.79
   2  -8  -3 1184.98   84.39
   2  -8  -3 1244.28   84.59
   2  -8  -3 1160.28   84.49
  -2  -8   3 1390.26   84.69
  -2  -8   3 1303.67   84.99
   2  -8  -3 1299.17   84.69
   1  -8  -3 1193.48   82.49
   1  -8  -3 1141.79   82.29
   1  -8  -3 1241.58   82.49
  -1  -8   3 1111.89   88.89
  -1  -8   3 1327.07   82.59
  -1  -8   3 1283.17   82.79
   1  -8  -3 1263.17   82.69
  -1  -8   3 1220.68   82.59
   1  -8  -3 1332.77   82.69
   0  -8   3   10.10    1.30
   0  -8   3    8.50    1.30
   0  -8  -3    9.80    1.40
   0  -8  -3    8.30    1.40
   0  -8   3   10.10    1.40
   0  -8  -3   11.60    1.30
   0  -8  -3    8.20    1.30
  -1  -8  -3  474.35   34.60
   1  -8   3  513.15   34.80
   1  -8   3  548.55   34.90
   1  -8   3  504.55   34.70
  -1  -8  -3  526.35   34.80
   2  -8   3   91.59    6.90
  -2  -8  -3   87.59    6.80
   2  -8   3   90.99    6.90
  -2  -8  -3   91.29    7.00
   2  -8   3  100.99    7.10
  -3  -8  -3  919.81   65.69
  -3  -8  -3 1012.60   65.89
   3  -8   3  959.80   65.69
   3  -8   3  971.70   65.79
   3  -8   3 1077.59   65.99
  -3  -8  -3  939.21   65.59
  -4  -8  -3  131.09    9.40
   4  -8   3  132.29    9.30
   4  -8   3  118.99    9.40
  -4  -8  -3  106.99    9.30
  -4  -8  -3  128.19    9.30
   4  -8   3  137.49    9.50
  -5  -8  -3   73.89    5.80
   5  -8   3   67.19    5.80
   5  -8   3   67.39    5.60
  -5  -8  -3   69.09    5.60
   5  -8   3   68.79    5.70
   6  -8   3  349.57   25.10
   6  -8   3  375.96   25.40
   6  -8   3  359.66   25.30
  -6  -8  -3  374.56   25.50
  -7  -8  -3    3.70    1.10
  -7  -8  -3    2.30    1.10
   7  -8   3    4.30    1.20
   7  -8   3    3.20    0.90
   7  -8   3    3.10    1.10
  -8  -8  -3   35.90    4.00
  -8  -8  -3   42.70    3.70
  -7  -9   3    1.60    0.90
  -7  -9   3    1.40    0.80
   7  -9  -3    2.10    0.90
  -7  -9   3    1.30    0.90
   7  -9  -3    2.40    0.80
   7  -9  -3    1.90    0.80
   6  -9  -3   69.29    5.30
  -6  -9   3   61.59    5.20
  -6  -9   3   61.29    5.20
  -6  -9   3   67.49    5.20
  -6  -9   3   65.49    5.50
   6  -9  -3   57.59    5.30
   6  -9  -3   63.09    5.40
  -5  -9   3   25.10    2.40
   5  -9  -3   23.50    2.50
  -5  -9   3   24.60    2.40
  -5  -9   3   16.00    2.30
   5  -9  -3   24.20    2.40
  -5  -9   3   15.50    2.10
   5  -9  -3   15.40    2.30
   4  -9  -3   44.30    3.70
  -4  -9   3   36.40    3.30
   4  -9  -3   28.40    3.40
  -4  -9   3   27.60    3.40
  -4  -9   3   40.90    3.40
   4  -9  -3   46.90    3.50
   3  -9  -3  111.69    8.50
   3  -9  -3  128.69    8.90
   3  -9  -3  125.89    8.90
  -3  -9   3  112.49    8.60
   3  -9  -3  108.19    8.60
   2  -9  -3    5.00    1.10
   2  -9  -3    5.70    1.20
  -2  -9   3    5.40    1.30
   2  -9  -3    5.30    1.20
  -2  -9   3    4.70    1.10
   2  -9  -3    4.40    0.90
   1  -9  -3    9.60    1.50
  -1  -9   3   10.60    1.60
  -1  -9   3   12.50    1.80
   1  -9  -3   12.30    1.40
   1  -9  -3   10.80    1.60
   1  -9  -3   11.50    1.60
   0  -9  -3  222.48   16.30
   0  -9   3  231.88   16.60
   0  -9   3  241.98   16.60
   0  -9  -3  223.38   16.40
   0  -9   3  252.77   16.50
   0  -9  -3  249.58   16.60
   1  -9   3  217.28   15.70
   1  -9   3  226.48   15.70
  -1  -9  -3  229.48   15.70
   1  -9   3  223.68   15.80
   2  -9   3   52.89    4.40
  -2  -9  -3   54.89    4.50
   2  -9   3   52.69    4.50
   2  -9   3   53.29    4.40
   3  -9   3  376.06   30.20
  -3  -9  -3  443.56   30.10
  -3  -9  -3  456.35   30.30
   3  -9   3  449.06   30.30
   3  -9   3  481.65   30.20
   4  -9   3   62.39    5.00
  -4  -9  -3   56.69    5.00
  -4  -9  -3   59.49    4.90
   4  -9   3   58.69    4.90
   5  -9   3  406.26   27.40
   5  -9   3  405.06   27.20
  -5  -9  -3  374.86   27.20
  -5  -9  -3  398.46   27.40
  -6  -9  -3    3.10    1.20
   6  -9   3    3.10    1.00
   6  -9   3    5.60    1.40
   6  -9   3    3.00    1.00
  -6  -9  -3    2.80    1.10
   7  -9   3   20.50    2.30
   7  -9   3   24.80    2.50
   7  -9   3   19.50    2.40
  -7  -9  -3   26.20    2.50
  -7  -9  -3   23.80    2.70
   7 -10  -3   32.70    2.70
   7 -10  -3   31.90    2.80
  -7 -10   3   28.20    2.70
  -7 -10   3   23.70    3.30
  -7 -10   3   26.00    2.80
   7 -10  -3   28.10    2.80
   6 -10  -3   58.79    4.80
   6 -10  -3   55.49    4.80
  -6 -10   3   55.99    4.60
   6 -10  -3   60.99    4.70
  -6 -10   3   56.59    5.00
  -6 -10   3   53.99    4.70
   5 -10  -3   97.49    7.70
  -5 -10   3   90.89    7.40
   5 -10  -3  108.19    7.60
  -5 -10   3  103.39    7.60
   4 -10  -3   10.30    1.80
   4 -10  -3   12.60    2.00
   4 -10  -3   10.60    1.80
  -4 -10   3    6.90    1.40
  -4 -10   3    7.50    1.60
   3 -10  -3  142.89   10.80
   3 -10  -3  156.48   11.10
   3 -10  -3  161.18   11.10
   3 -10  -3  143.59   10.90
   2 -10  -3   82.39    6.00
   2 -10  -3   77.09    6.00
   2 -10  -3   74.69    5.70
  -2 -10   3   67.89    6.10
   1 -10  -3  622.34   43.80
   1 -10  -3  690.03   44.00
   1 -10  -3  617.44   43.70
  -1 -10   3  636.64   44.10
  -1 -10   3  682.63   44.00
   0 -10  -3   45.60    3.80
   0 -10   3   42.20    3.80
   0 -10  -3   41.40    3.50
   0 -10   3   41.20    3.80
   0 -10   3   45.80    3.80
  -1 -10  -3   25.40    2.50
   1 -10   3   22.10    2.50
   1 -10   3   24.30    2.40
   1 -10   3   22.80    2.50
   2 -10   3    0.90    0.60
   2 -10   3    0.40    0.70
  -2 -10  -3    0.60    0.60
   3 -10   3    2.70    1.00
  -3 -10  -3    4.20    1.10
   3 -10   3    3.70    1.00
   3 -10   3    4.40    1.10
   4 -10   3   27.50    2.80
   4 -10   3   33.20    2.80
   4 -10   3   17.60    2.60
  -4 -10  -3   24.20    2.70
  -4 -10  -3   25.80    2.70
   5 -10   3   54.59    4.40
  -5 -10  -3   49.40    4.60
  -5 -10  -3   49.90    4.40
   5 -10   3   47.70    4.60
   5 -10   3   53.99    4.50
  -5 -10  -3   52.59    4.60
  -6 -10  -3   93.19    7.60
   6 -10   3  102.39    7.60
   6 -10   3  100.29    7.40
  -6 -10  -3   98.39    7.60
   6 -10   3   95.49    7.40
  -7 -10  -3  266.37   16.60
   7 -10   3  222.88   16.40
   7 -10   3  221.38   16.20
   6 -11  -3    8.10    1.30
   6 -11  -3    6.40    1.30
  -6 -11   3    7.00    1.40
   5 -11  -3  367.46   25.40
   5 -11  -3  367.76   25.20
  -5 -11   3  380.96   25.20
   5 -11  -3  341.57   25.20
  -5 -11   3  378.26   25.60
   4 -11  -3  378.16   24.80
   4 -11  -3  333.07   24.60
   4 -11  -3  360.66   24.50
  -3 -11   3   37.20    3.60
  -3 -11   3   37.80    3.90
   3 -11  -3   50.49    3.90
   2 -11  -3  105.69    7.40
  -2 -11   3   74.09    7.30
   2 -11  -3   96.19    7.30
   2 -11  -3  103.19    7.10
  -1 -11   3   74.49    6.20
  -1 -11   3   86.59    6.60
   0 -11  -3  188.38   13.00
   0 -11   3  157.98   13.20
   0 -11  -3  196.48   13.30
   0 -11   3  196.78   13.30
  -1 -11  -3  300.97   20.90
   1 -11   3  299.87   21.00
   1 -11   3  301.77   21.00
   2 -11   3  500.95   34.00
  -2 -11  -3  498.65   33.90
   2 -11   3  488.35   33.90
   3 -11   3  301.27   23.80
   3 -11   3  316.57   23.60
   3 -11   3  364.66   23.80
  -3 -11  -3  387.46   23.90
   4 -11   3  222.68   16.00
   4 -11   3  226.58   15.90
  -4 -11  -3  227.68   16.10
   5 -11   3  140.09   10.60
  -5 -11  -3  151.68   10.80
   5 -11   3  137.59   10.80
   5 -11   3  152.48   10.60
   6 -11   3  128.29    9.30
   6 -11   3  119.89    9.10
  -6 -11  -3  135.09    9.30
   6 -11   3  121.69    9.10
  -6 -12   3   66.59    5.30
   6 -12  -3   69.09    5.30
   6 -12  -3   67.39    5.10
   5 -12  -3  339.57   23.20
   5 -12  -3  329.27   22.80
  -5 -12   3  349.96   23.30
  -5 -12   3  319.07   22.90
  -4 -12   3   56.69    4.90
   4 -12  -3   56.29    4.50
  -4 -12   3   51.29    4.50
   4 -12  -3   59.09    4.80
   3 -12  -3  227.08   16.50
   3 -12  -3  254.47   16.60
   3 -12  -3  236.78   16.30
  -3 -12   3  216.88   16.70
  -2 -12   3   51.79    5.10
   2 -12  -3   70.69    5.20
   2 -12  -3   73.19    4.90
  -2 -12   3   48.70    4.80
   1 -12  -3   63.19    5.10
  -1 -12   3   66.79    5.60
   0 -12   3   18.50    2.40
   0 -12   3   28.50    2.80
   0 -12  -3   28.10    2.50
   1 -12   3   75.79    5.90
   1 -12   3   65.39    5.70
  -1 -12  -3   71.09    5.70
  -2 -12  -3   55.99    4.90
   2 -12   3   62.69    5.10
   2 -12   3   59.69    5.00
   3 -12   3  238.98   16.10
   3 -12   3  217.18   15.80
   3 -12   3  225.68   15.90
  -3 -12  -3  213.98   15.80
   4 -12   3    1.00    0.70
   4 -12   3    0.60    0.70
   4 -12   3    1.60    0.90
  -4 -12  -3    1.80    0.80
   5 -12   3   80.09    6.40
   5 -12   3   70.99    6.10
  -5 -12  -3   84.59    6.20
   5 -12   3   85.89    6.20
   6 -12   3  201.08   13.80
   6 -12   3  186.18   13.50
  -6 -12  -3  199.78   13.70
   5 -13  -3    3.30    0.80
  -5 -13   3    2.40    0.70
  -5 -13   3    3.20    0.90
   5 -13  -3    3.30    0.90
  -4 -13   3    0.10    0.50
   4 -13  -3    0.30    0.50
   4 -13  -3    0.70    0.70
  -4 -13   3    0.60    0.70
  -3 -13   3    5.00    1.30
   3 -13  -3    4.20    1.00
  -3 -13   3    5.50    1.20
   3 -13  -3    3.70    1.10
  -2 -13   3   18.30    2.20
  -2 -13   3   11.40    1.70
   2 -13  -3   16.50    1.80
  -1 -13   3   23.20    2.70
   1 -13  -3   24.20    2.40
   0 -13   3   27.00    2.90
   0 -13   3   38.80    3.40
   1 -13   3   11.90    1.80
   1 -13   3    9.50    1.70
   1 -13   3    6.50    1.30
  -2 -13  -3  120.79    8.90
   2 -13   3  122.89    9.10
   2 -13   3  119.09    8.90
   2 -13   3  117.69    9.00
   3 -13   3    0.40    0.70
   3 -13   3    0.70    0.70
   3 -13   3    0.40    0.60
  -3 -13  -3    0.50    0.70
  -4 -13  -3   50.69    4.30
   4 -13   3   54.69    4.30
   4 -13   3   50.99    4.50
   4 -13   3   53.49    4.40
   5 -13   3    5.30    1.20
  -5 -13  -3    4.10    1.00
   5 -13   3    4.10    0.90
   4 -14  -3    4.00    0.80
  -4 -14   3    3.30    0.80
   4 -14  -3    3.60    1.10
  -4 -14   3    4.40    1.00
   3 -14  -3  261.77   18.40
  -3 -14   3  272.27   18.50
  -3 -14   3  272.77   18.80
  -2 -14   3  106.29    7.40
  -2 -14   3   99.89    7.60
   2 -14  -3   90.49    7.10
  -1 -14   3  211.48   14.40
  -1 -14   3  195.68   14.50
   0 -14   3   25.30    2.70
   0 -14   3   24.20    2.50
   1 -14   3   20.40    2.40
   1 -14   3   21.60    2.30
   2 -14   3    0.90    0.60
   2 -14   3    1.30    0.80
   2 -14   3    0.80    0.90
   3 -14   3    1.10    0.60
   3 -14   3    0.20    0.60
   3 -14   3    0.20    0.70
   4 -14   3    0.20    0.70
   4 -14   3    1.10    0.60
  -3 -15   3   14.90    1.70
  -3 -15   3   15.30    1.50
  -2 -15   3    0.30    0.60
  -2 -15   3    1.00    0.60
  -1 -15   3   19.20    1.90
  -1 -15   3   18.10    2.10
   0 -15   3   34.20    2.90
   0 -15   3   28.00    2.90
   1 -15   3   53.89    4.60
   1 -15   3   62.79    4.70
   2 -15   3    0.80    0.60
   2 -15   3    0.60    0.80
   3 -15   3  140.99   10.00
  -1 -16   3  140.99    9.90
   0 -16   3   50.49    3.90
   1 -16   3   29.60    2.50
  -9   0   4    0.10    0.80
  -8   0   4  119.99    9.30
  -8   0   4  128.29    9.50
  -7   0   4    0.80    0.80
  -7   0   4   -0.40    0.70
   6   0  -4  928.81   67.09
  -6   0   4 1072.09   67.29
   5   0  -4    0.30    0.60
   5   0  -4    0.80    0.80
  -4   0   4 1861.51  119.79
   4   0  -4 1915.21  118.99
   4   0  -4 1643.14  116.59
  -4   0   4 1590.84  129.79
  -3   0   4    1.10    2.90
   3   0  -4   -0.30    1.00
  -3   0   4    3.30    1.80
  -2   0   4  299.67   28.20
   2   0  -4  360.66   23.70
  -2   0   4  309.97   23.70
  -1   0   4   -0.20    0.70
   1   0  -4   -0.40    0.90
  -1   0   4   -0.20    1.30
   0   0  -4 3626.94  231.58
   0   0   4 3334.17  229.88
   0   0  -4 3359.36  229.38
  -1   0  -4    1.80    1.10
  -1   0  -4    0.20    0.90
   1   0   4    4.20    1.50
  -2   0  -4 4264.17  331.87
  -2   0  -4 5703.83  333.57
  -3   0  -4    0.20    1.80
  -3   0  -4   -0.30    0.80
  -4   0  -4  236.48   16.40
  -4   0  -4  252.67   18.40
   4   0   4  219.48   18.10
  -5   0  -4    1.60    0.80
  -6   0  -4  287.17   20.20
  -7   0  -4    1.00    1.00
  -8   0  -4    0.10    1.00
  -9   0  -4    1.00    0.60
  -9  -1   4   15.60    2.00
  -9   1   4   15.60    2.00
  -8  -1   4  327.17   23.40
  -8  -1   4  350.06   23.60
  -8   1   4  333.57   23.60
   7  -1  -4    4.80    1.20
  -7  -1   4    1.40    0.90
  -7  -1   4    2.80    0.90
  -7   1   4    2.20    1.00
   6  -1  -4  198.98   14.90
   6  -1  -4  193.08   14.90
  -6  -1   4  229.48   15.00
  -6   1   4  220.68   14.90
  -5  -1   4    0.60    0.70
   5  -1  -4    7.40    1.40
   5  -1  -4    0.40    0.60
  -4  -1   4   12.00    3.50
   4  -1  -4   12.60    1.50
  -4  -1   4    4.00    4.90
   4  -1  -4   12.00    2.90
   4  -1  -4   11.40    1.60
  -4   1   4    4.50    5.60
   4   1  -4    8.40    2.50
  -4   1   4   11.80    3.30
  -3  -1   4   14.50    6.30
  -3  -1   4   13.50    3.20
   3  -1  -4   17.50    3.00
  -3   1   4   11.30    6.30
   3   1  -4   13.60    2.90
  -3   1   4   14.00    3.30
  -2  -1   4  259.77   24.70
  -2  -1   4  281.87   20.90
   2  -1  -4  286.07   20.60
  -2   1   4  234.28   25.30
  -2   1   4  302.37   21.00
   2   1  -4  322.07   20.90
   1  -1  -4 1608.64  101.29
  -1  -1   4 1655.83  103.99
  -1  -1   4 1489.35  100.99
  -1   1   4 1333.17  103.79
  -1   1   4 1470.55  100.89
   1   1  -4 1411.06  101.09
   0  -1  -4    6.60    1.80
   0  -1   4    1.70    1.20
   0   1   4    3.20    1.20
   0   1   4    5.70    1.70
   0   1   4    1.60    2.10
   0   1  -4    8.00    2.30
  -1  -1  -4  292.47   18.90
   1  -1   4  237.58   18.80
   1   1   4  264.37   19.20
  -1   1  -4  249.88   19.40
  -2  -1  -4  172.08   12.40
   2  -1   4  152.08   12.50
   2   1   4  160.58   12.70
  -2   1  -4  164.38   13.10
  -3  -1  -4 1035.20   65.99
   3  -1   4  989.30   66.29
  -3   1  -4  907.41   66.39
   3   1   4  930.21   66.09
  -4  -1  -4  980.50   62.59
  -4  -1  -4  793.62   60.59
  -4  -1  -4  954.80   60.89
  -4   1  -4  935.61   63.39
  -4   1  -4  867.41   60.89
   4   1   4  923.51   62.89
  -5  -1  -4   49.80    4.30
  -5  -1  -4   57.19    4.60
  -5   1  -4   59.29    4.70
  -6  -1  -4 2477.85  160.38
  -6   1  -4 2330.07  160.28
  -7  -1  -4    6.00    1.50
  -7   1  -4    4.30    1.50
  -8  -1  -4    9.60    1.50
  -8  -1  -4    7.50    1.70
  -9  -1  -4   28.40    2.60
  -9   1  -4   27.30    2.60
  -9  -2   4   84.79    6.80
  -9  -2   4   93.19    6.80
   8  -2  -4    4.10    1.40
  -8  -2   4    3.50    1.10
  -8  -2   4    2.10    1.00
  -8   2   4    5.00    1.40
  -7  -2   4   87.49    6.80
   7  -2  -4   82.49    6.70
  -6  -2   4  138.99   10.10
   6  -2  -4  138.89   10.20
   6  -2  -4  139.19   10.20
  -6  -2   4  127.89   10.00
  -6   2   4  144.09   10.10
   5  -2  -4  170.08   13.00
   5  -2  -4  195.08   13.30
  -5  -2   4  177.68   13.10
   5  -2  -4  195.88   13.20
  -4  -2   4    0.50    3.40
  -4  -2   4    0.50    0.50
   4  -2  -4    1.50    0.80
   4  -2  -4    2.40    0.80
  -4  -2   4    4.30    0.90
  -4  -2   4    2.10    2.10
   4  -2  -4    1.70    1.80
   4  -2  -4    1.20    0.60
  -4   2   4    0.80    4.60
   3  -2  -4    1.80    1.40
  -3  -2   4    3.30    3.60
  -3  -2   4    2.80    1.80
  -3   2   4    3.70    4.70
   3   2  -4    2.90    1.60
  -2  -2   4  776.62   54.99
   2  -2  -4  717.03   49.90
  -2  -2   4  699.03   50.19
  -2   2   4  706.53   50.19
   2   2  -4  716.13   50.09
  -1  -2   4  473.05   33.80
   1  -2  -4  532.45   33.30
   1  -2  -4  476.75   33.90
  -1  -2   4  495.45   36.60
  -1   2   4  448.36   33.70
   1   2  -4  460.45   34.30
   0  -2   4  955.00   62.59
   0  -2  -4  996.30   60.19
   0  -2   4  831.42   60.79
   0  -2  -4  933.31   60.49
   0   2   4  911.41   61.39
   0   2  -4  807.92   61.69
   0   2   4  799.82   60.79
  -1  -2  -4  501.65   31.70
   1  -2   4  442.26   32.00
   1   2   4  432.66   32.30
  -2  -2  -4  418.26   25.40
  -2  -2  -4  363.66   25.00
   2  -2   4  329.07   25.50
   2   2   4  335.67   25.70
  -2   2  -4  347.77   26.60
   3  -2   4   21.40    3.10
  -3  -2  -4   18.80    2.50
   3   2   4   19.70    3.00
  -3   2  -4   14.50    3.30
  -4  -2  -4    0.00    0.40
  -4  -2  -4    0.20    0.50
  -4   2  -4    0.40    0.70
   4   2   4    0.10    1.60
  -5  -2  -4  729.63   45.20
  -5  -2  -4  675.83   44.90
  -5   2  -4  592.94   45.00
  -6  -2  -4  239.78   17.30
  -6  -2  -4  255.37   17.60
  -7  -2  -4  179.18   14.10
  -7  -2  -4  197.78   13.70
  -7  -2  -4  190.58   13.90
  -8  -2  -4    1.50    1.00
  -8  -2  -4    0.30    0.70
  -9   2  -4    3.20    0.80
  -9  -3   4   87.39    7.60
  -9  -3   4   87.69    6.70
   9  -3  -4   93.19    6.80
  -8  -3   4   67.09    5.10
   8  -3  -4   45.90    4.80
  -8  -3   4   59.59    5.00
  -8   3   4   62.49    5.10
  -7  -3   4    6.50    1.60
  -7  -3   4    6.00    1.40
   7  -3  -4   10.30    1.70
   7  -3  -4   10.50    1.80
   6  -3  -4    3.90    1.20
   6  -3  -4    3.70    1.10
  -6  -3   4    3.60    1.10
  -6  -3   4    4.30    1.20
  -6  -3   4    7.40    1.50
   5  -3  -4  112.89    9.10
   5  -3  -4  132.39    9.40
  -5  -3   4  118.19    9.10
   5  -3  -4  129.79    9.30
   5  -3  -4  122.69    9.20
  -5  -3   4  130.39    9.20
   4  -3  -4  245.98   16.40
   4  -3  -4  222.18   18.10
   4  -3  -4  255.07   16.40
  -4  -3   4  230.48   19.90
   4  -3  -4  229.98   16.30
   4  -3  -4  233.48   16.30
  -4  -3   4  229.18   16.10
  -4  -3   4  218.98   16.20
   3  -3  -4  102.69    7.40
  -3  -3   4  119.19    9.50
   3  -3  -4  104.89    9.00
  -3  -3   4   93.89   13.30
  -3   3   4   82.99   15.50
   3   3  -4   97.49    9.00
  -3   3   4  104.99    9.50
  -2  -3   4 1363.56  101.79
  -2  -3   4 1485.95   97.49
   2  -3  -4 1419.76   97.29
  -2   3   4 1463.15   97.59
   2   3  -4 1454.25   97.69
  -1  -3   4  459.75   30.90
   1  -3  -4  482.75   31.00
  -1  -3   4  369.36   33.20
   1  -3  -4  499.95   30.20
  -1   3   4  445.16   31.00
   1   3  -4  426.56   31.80
  -1   3   4  377.46   35.20
   0  -3   4  446.46   30.80
   0  -3  -4  440.66   27.20
   0  -3   4  392.26   27.90
   0  -3  -4  414.26   27.10
   0   3  -4  360.56   29.30
   0   3   4  383.76   28.10
   0   3   4  344.17   29.70
  -1  -3  -4  199.48   13.00
   1  -3   4  186.38   14.00
  -1  -3  -4  205.58   13.00
   1   3   4  177.88   14.30
  -1   3  -4  156.98   14.80
  -2  -3  -4 4102.69  246.28
   2  -3   4 3690.43  247.48
   2   3   4 3845.42  247.78
  -2   3  -4 3194.98  248.58
  -3  -3  -4   44.30    3.90
   3  -3   4   56.19    5.30
  -3   3  -4   48.00    6.10
   3   3   4   49.30    5.20
  -4  -3  -4 1068.99   68.89
   4  -3   4  971.00   68.79
  -4  -3  -4 1059.39   68.89
  -4  -3  -4 1151.88   69.09
   4   3   4  890.51   70.59
  -5  -3  -4   34.90    3.30
  -5  -3  -4   36.90    3.10
  -5  -3  -4   30.80    3.00
  -6  -3  -4  111.99    8.70
  -6  -3  -4  120.59    8.70
  -7  -3  -4  338.07   23.40
  -7  -3  -4  343.37   23.10
  -7  -3  -4  315.27   23.00
  -8  -3  -4   83.39    6.90
  -8  -3  -4   85.19    6.50
  -9   3  -4  177.88   12.50
   9  -4  -4   34.90    3.80
  -8  -4   4    1.30    0.80
   8  -4  -4    0.90    0.80
  -8  -4   4    0.90    0.70
  -8   4   4    2.40    1.10
  -7  -4   4   36.40    3.80
  -7  -4   4   36.30    3.80
   7  -4  -4   51.99    4.20
   7  -4  -4   48.80    4.10
  -6  -4   4   74.39    6.40
  -6  -4   4   86.49    6.40
  -5  -4   4 1074.39   71.89
   5  -4  -4 1047.70   71.89
  -5  -4   4 1029.10   71.69
  -5  -4   4 1140.19   71.69
   5  -4  -4  982.80   71.79
  -5  -4   4 1065.19   71.69
   5  -4  -4 1133.19   71.99
   5  -4  -4 1080.49   71.89
  -4  -4   4   81.99    6.10
  -4  -4   4   71.09   13.00
   4  -4  -4   85.59    6.40
   4  -4  -4   89.09    6.40
  -4  -4   4   82.49    6.40
   4  -4  -4   86.49    6.50
   4  -4  -4   78.09    6.30
  -3  -4   4  714.43   47.10
   3  -4  -4  707.53   47.40
  -3  -4   4  665.33   47.40
   3  -4  -4  707.33   47.40
   3  -4  -4  716.33   47.30
   3  -4  -4  779.72   49.20
  -3  -4   4  674.13   55.19
   3  -4  -4  681.93   47.30
  -3   4   4  748.63   49.80
  -3   4   4  621.54   60.49
   3   4  -4  717.73   49.50
  -2  -4   4   36.30    4.00
   2  -4  -4   33.30    4.10
  -2  -4   4   40.30    7.10
   2   4  -4   32.90    4.60
  -2   4   4   33.30    4.30
  -2   4   4   35.80    9.20
   1  -4  -4  169.18   11.20
  -1  -4   4  133.89   14.60
  -1  -4   4  153.08   11.70
   1  -4  -4  165.08   11.10
  -1   4   4  167.58   17.90
  -1   4   4  149.19   12.10
   1   4  -4  149.99   13.30
   0  -4   4   34.40    5.50
   0  -4   4   37.10    3.60
   0   4   4   33.40    4.00
   0   4  -4   30.60    5.00
   0   4   4   29.00    3.60
   0   4   4   35.40    5.00
   1  -4   4  259.97   17.40
  -1   4  -4  206.58   18.60
   1   4   4  247.38   17.90
   2  -4   4  460.45   30.50
   2   4   4  441.26   30.80
  -2   4  -4  396.86   32.00
  -3  -4  -4   47.70    3.80
   3  -4   4   53.29    5.10
   3  -4   4   45.40    3.80
  -3  -4  -4   44.80    3.70
  -3  -4  -4   48.00    3.90
   3   4   4   49.10    5.30
  -3   4  -4   47.90    6.50
  -4  -4  -4  103.89    7.40
  -4  -4  -4  104.69    7.30
   4  -4   4   99.29    7.30
  -4  -4  -4   96.29    7.20
  -4  -4  -4  107.39    7.30
   4  -4   4   87.99    7.10
   4   4   4   80.99    9.10
  -5  -4  -4  139.29    9.60
   5  -4   4  121.29    9.40
  -5  -4  -4  130.39    9.70
   5  -4   4  122.99    9.50
  -5  -4  -4  135.69    9.50
  -6  -4  -4  318.97   21.90
  -6  -4  -4  312.87   22.00
  -7  -4  -4  135.89    9.70
  -7  -4  -4  124.39    9.70
  -8  -4  -4    0.50    0.90
  -8  -4  -4    0.80    0.80
  -8  -4  -4    0.60    0.80
   8  -5  -4  218.58   15.30
  -8  -5   4  221.68   15.30
   8  -5  -4  197.38   15.30
  -8  -5   4  225.78   15.40
  -7  -5   4   99.09    7.80
   7  -5  -4   96.09    7.80
  -7  -5   4  102.99    7.80
   7  -5  -4  104.69    7.90
   6  -5  -4   57.19    4.60
  -6  -5   4   55.89    4.50
  -6  -5   4   51.09    4.60
   6  -5  -4   37.40    4.30
   5  -5  -4  103.39    7.70
  -5  -5   4  102.29    7.40
  -5  -5   4  100.99    7.50
  -5  -5   4  100.09    7.50
  -5  -5   4  101.79    7.70
   5  -5  -4   84.29    7.50
   5  -5  -4   99.69    7.70
   5  -5  -4   97.09    7.60
   4  -5  -4   27.80    2.60
   4  -5  -4   21.70    2.40
   4  -5  -4   23.70    2.50
   4  -5  -4   24.90    2.60
  -4  -5   4   20.10    2.20
  -4  -5   4   26.40    2.60
  -4  -5   4   25.80    2.40
  -3  -5   4  511.95   37.30
   3  -5  -4  579.34   37.60
  -3  -5   4  569.94   37.70
  -3  -5   4  597.64   37.40
   3  -5  -4  608.74   37.60
  -3  -5   4  482.35   44.70
   3  -5  -4  585.14   37.60
   3  -5  -4  580.34   37.60
  -3   5   4  522.15   52.59
   3   5  -4  526.75   39.90
  -3   5   4  516.85   39.70
  -2  -5   4  528.95   45.70
  -2  -5   4  518.75   39.80
   2  -5  -4  613.14   39.90
   2   5  -4  603.44   42.50
  -2   5   4  664.83   53.69
  -2   5   4  633.24   41.70
  -1  -5   4 2198.58  127.69
  -1  -5   4 1666.03  131.99
  -1   5   4 2004.40  128.59
   1   5  -4 1761.92  129.99
   0  -5   4  370.66   24.00
   0  -5   4  356.66   28.20
   0   5   4  330.27   24.50
   0   5  -4  316.77   26.30
   1  -5   4    4.50    1.30
  -1   5  -4    2.10    1.80
   1   5   4    2.10    1.50
   2  -5   4 1085.29   67.19
   2  -5   4  982.00   66.19
  -2  -5  -4  976.90   66.29
   2   5   4 1000.90   68.39
  -2   5  -4  899.41   69.19
  -3  -5  -4    4.50    1.00
   3  -5   4    4.70    1.70
   3  -5   4    4.10    0.90
  -3  -5  -4    5.20    1.00
  -3  -5  -4    4.80    0.90
   3  -5   4    5.90    1.10
  -3  -5  -4    5.20    1.00
  -4  -5  -4  380.66   27.80
  -4  -5  -4  419.46   28.00
   4  -5   4  420.46   27.90
  -4  -5  -4  417.56   27.80
  -4  -5  -4  439.56   28.00
   4  -5   4  373.66   27.70
   5  -5   4    6.50    1.30
   5  -5   4    7.00    1.40
  -5  -5  -4    5.50    1.10
  -5  -5  -4    4.20    1.30
  -5  -5  -4    6.30    1.30
  -6  -5  -4  359.46   24.20
  -6  -5  -4  356.36   24.30
   6  -5   4  332.57   24.10
  -7  -5  -4   48.90    4.00
  -7  -5  -4   46.70    4.10
  -7  -5  -4   40.20    4.20
  -8  -5  -4    1.90    1.00
  -8  -5  -4    1.40    0.90
  -8  -5  -4    2.70    1.10
   8  -6  -4   39.20    3.20
   8  -6  -4   35.00    3.40
  -8  -6   4   36.90    3.30
   8  -6  -4   28.60    3.10
  -8  -6   4   36.30    3.20
   7  -6  -4  105.29    8.30
  -7  -6   4  109.59    8.30
  -7  -6   4  105.99    8.40
   7  -6  -4   98.29    8.40
   7  -6  -4  119.79    8.40
  -7  -6   4  117.89    8.40
  -6  -6   4   14.70    1.90
   6  -6  -4    7.70    1.80
   6  -6  -4   14.70    2.10
  -6  -6   4   12.30    2.10
  -6  -6   4    9.90    1.70
   6  -6  -4   10.40    1.80
   5  -6  -4  706.13   51.99
  -5  -6   4  786.22   51.69
   5  -6  -4  730.33   51.89
   5  -6  -4  813.02   51.79
  -5  -6   4  811.92   52.09
  -5  -6   4  804.62   51.79
  -5  -6   4  683.13   51.59
   5  -6  -4  799.42   51.99
   4  -6  -4  272.67   18.20
  -4  -6   4  242.98   17.90
  -4  -6   4  265.97   17.90
   4  -6  -4  262.67   18.10
  -4  -6   4  254.37   17.90
   4  -6  -4  256.67   18.10
   4  -6  -4  246.28   17.90
   4  -6  -4  259.07   18.20
  -4  -6   4  264.37   18.30
   3  -6  -4  122.99    8.30
   3  -6  -4  117.99    8.30
   3  -6  -4  114.09    8.30
   3  -6  -4  112.19    8.20
   3  -6  -4  103.39    8.00
   3  -6  -4  115.99    8.30
  -3  -6   4   98.29    8.00
  -3  -6   4  117.49    8.50
  -3  -6   4  121.29    8.10
  -3   6   4   91.69   20.00
   3   6  -4   87.79   10.70
  -2  -6   4   67.09    5.60
   2  -6  -4   78.19    5.70
   2  -6  -4   76.79    5.60
   2  -6  -4   69.89    5.50
   2  -6  -4   72.79    5.60
   2  -6  -4   71.59    5.50
  -2  -6   4   72.59    5.40
   2   6  -4   62.39    8.20
  -2   6   4   85.69   15.80
  -2   6   4   69.19    7.20
   1  -6  -4  511.85   32.00
  -1  -6   4  446.46   37.50
  -1  -6   4  444.36   32.00
   1  -6  -4  481.75   32.10
  -1   6   4  515.65   33.50
   1   6  -4  419.76   35.00
   0  -6   4  242.28   17.30
   0  -6  -4  264.07   17.40
   0  -6   4  263.27   22.60
   0   6  -4  228.88   20.20
  -1  -6  -4   72.59    5.30
   1  -6   4   71.99    5.30
   1  -6   4   68.79    5.30
  -1   6  -4   61.99    7.70
   2  -6   4  422.66   29.00
  -2  -6  -4  417.06   29.10
  -2  -6  -4  429.56   29.00
   2  -6   4  466.75   29.20
   2  -6   4  448.96   29.20
  -2   6  -4  373.16   32.00
  -3  -6  -4    0.80    0.70
  -3  -6  -4    1.00    0.70
   3  -6   4    0.50    0.60
  -3  -6  -4    0.60    0.60
   3  -6   4    0.60    0.60
  -3  -6  -4    0.50    0.50
  -4  -6  -4  611.14   39.60
  -4  -6  -4  581.64   39.30
  -4  -6  -4  607.64   39.50
   4  -6   4  555.84   39.20
   4  -6   4  597.64   39.50
  -4  -6  -4  532.35   39.20
   5  -6   4    2.50    0.90
  -5  -6  -4    1.30    0.80
  -5  -6  -4    2.70    0.90
   5  -6   4    1.80    0.90
  -5  -6  -4    2.80    1.00
  -6  -6  -4  127.99    9.50
  -6  -6  -4  126.59    9.40
   6  -6   4  123.59    9.50
   6  -6   4  129.39    9.40
  -7  -6  -4   27.20    2.90
  -7  -6  -4   27.70    3.10
  -7  -6  -4   27.40    2.80
   8  -6   4    8.40    1.50
  -8  -6  -4    9.30    1.50
  -8  -6  -4   10.00    1.70
   8  -7  -4  314.17   22.60
   8  -7  -4  331.37   22.50
  -8  -7   4  328.37   22.50
  -8  -7   4  338.17   22.60
   7  -7  -4  150.88   10.70
  -7  -7   4  137.49   10.80
  -7  -7   4  144.99   10.60
  -7  -7   4  153.08   10.80
   7  -7  -4  145.19   10.80
   7  -7  -4  145.89   10.90
   6  -7  -4  224.58   16.00
  -6  -7   4  222.68   16.00
  -6  -7   4  241.78   16.10
  -6  -7   4  213.48   16.20
   5  -7  -4  565.84   38.60
  -5  -7   4  550.44   38.60
  -5  -7   4  551.84   38.20
  -5  -7   4  584.74   38.30
   5  -7  -4  565.94   38.30
   4  -7  -4   10.60    1.80
   4  -7  -4   12.10    1.90
  -4  -7   4   12.00    1.90
  -4  -7   4   13.90    1.70
   4  -7  -4   12.50    1.80
  -4  -7   4   11.50    1.60
   4  -7  -4   12.00    1.90
  -4  -7   4   10.50    1.60
   4  -7  -4   17.60    1.80
   3  -7  -4   60.49    4.90
  -3  -7   4   66.19    5.00
   3  -7  -4   66.09    5.20
   3  -7  -4   67.79    5.40
  -3  -7   4   69.59    5.10
  -3  -7   4   64.79    5.40
   3  -7  -4   66.99    5.20
   3  -7  -4   65.59    5.30
   3  -7  -4   60.89    5.20
  -3   7   4   43.20   16.90
   2  -7  -4  260.57   17.60
   2  -7  -4  255.07   17.50
   2  -7  -4  273.57   17.60
  -2  -7   4  268.87   17.50
   2  -7  -4  238.08   17.40
   2  -7  -4  232.38   17.20
  -2  -7   4  245.18   17.70
   2  -7  -4  285.47   17.70
   2   7  -4  209.28   17.50
   1  -7  -4    5.30    1.10
   1  -7  -4    7.80    1.20
  -1  -7   4    5.00    1.00
   1  -7  -4    5.80    1.10
  -1  -7   4    6.40    1.20
  -1  -7   4    1.40    2.60
  -1  -7   4    6.80    1.20
   1  -7  -4    5.20    1.10
   1  -7  -4    5.00    1.10
   1   7  -4    0.80    3.10
   0  -7  -4   18.10    1.90
   0  -7   4   16.30    1.90
   0  -7   4   16.10    1.80
   0  -7   4   17.70    1.80
   0  -7  -4   17.30    1.80
   0   7  -4   11.10    3.90
   1  -7   4   75.59    5.80
  -1  -7  -4   79.49    5.80
   1  -7   4   74.89    5.70
   1  -7   4   78.49    5.80
  -1  -7  -4   73.09    5.70
  -2  -7  -4  127.49    9.40
  -2  -7  -4  137.29    9.60
  -2  -7  -4  120.29    9.50
   2  -7   4  133.89    9.60
   2  -7   4  139.09    9.60
   2  -7   4  128.19    9.40
  -3  -7  -4   34.80    2.90
   3  -7   4   33.20    2.90
   3  -7   4   32.00    3.00
  -3  -7  -4   28.80    3.00
  -3  -7  -4   30.10    3.00
   3  -7   4   30.20    3.00
  -4  -7  -4    3.30    0.90
   4  -7   4    3.70    1.00
  -4  -7  -4    2.50    0.90
  -4  -7  -4    3.20    1.10
   4  -7   4    2.90    1.00
   4  -7   4    2.70    1.00
  -4  -7  -4    4.20    1.00
  -5  -7  -4   38.40    3.80
  -5  -7  -4   37.40    3.50
   5  -7   4   39.10    3.60
  -5  -7  -4   39.40    3.50
   5  -7   4   40.30    3.70
  -6  -7  -4   20.10    2.50
  -6  -7  -4   22.00    2.40
   6  -7   4   19.90    2.50
   6  -7   4   22.30    2.40
  -6  -7  -4   26.40    2.80
  -7  -7  -4    4.10    1.10
   7  -7   4    6.40    1.40
  -7  -7  -4    4.60    1.30
  -8  -7  -4  149.49   10.80
   8  -7   4  154.48   10.60
  -8  -7  -4  139.09   10.50
   8  -8  -4   99.59    8.20
   7  -8  -4    9.30    1.60
  -7  -8   4   10.40    1.60
  -7  -8   4    8.70    1.70
   7  -8  -4    9.50    1.50
  -7  -8   4    8.40    1.40
   7  -8  -4   11.00    1.80
   6  -8  -4   94.89    6.70
  -6  -8   4   89.29    6.60
  -6  -8   4   67.19    6.70
  -6  -8   4   96.19    6.80
   6  -8  -4   78.19    6.70
  -5  -8   4   18.60    2.10
   5  -8  -4   17.90    2.00
   5  -8  -4   15.50    2.20
  -5  -8   4   18.50    2.10
  -5  -8   4   16.90    2.20
   5  -8  -4   10.50    2.00
   4  -8  -4  162.08   11.00
  -4  -8   4  154.18   10.50
  -4  -8   4  128.49   10.50
  -4  -8   4  146.69   10.50
  -4  -8   4  138.59   10.90
   4  -8  -4  121.49   10.60
   4  -8  -4  155.68   10.50
   4  -8  -4  161.68   10.90
   3  -8  -4  197.68   14.60
   3  -8  -4  221.88   15.00
  -3  -8   4  210.08   15.10
  -3  -8   4  227.08   14.80
   3  -8  -4  205.58   14.80
   3  -8  -4  208.88   14.90
   3  -8  -4  193.98   14.90
   2  -8  -4    7.10    1.40
  -2  -8   4    7.30    1.40
   2  -8  -4    6.80    1.30
   2  -8  -4    6.10    1.30
  -2  -8   4    7.30    1.30
   2  -8  -4    5.70    1.10
   2  -8  -4    5.50    1.30
  -1  -8   4 1692.23  117.59
   1  -8  -4 1734.03  117.69
   1  -8  -4 1810.12  117.59
   1  -8  -4 1882.51  117.79
  -1  -8   4 1754.52  117.79
   1  -8  -4 1621.44  117.49
  -1  -8   4 1854.91  117.69
   0  -8   4  123.39    8.70
   0  -8   4  123.69    8.50
   0  -8  -4  119.59    8.60
   0  -8  -4  117.49    8.50
   0  -8   4  113.69    8.60
   0  -8  -4  101.79    8.40
  -1  -8  -4   10.60    1.50
   1  -8   4   13.50    1.70
   1  -8   4   10.00    1.50
   1  -8   4   12.20    1.50
   2  -8   4   52.09    4.40
   2  -8   4   56.79    4.60
  -2  -8  -4   54.09    4.50
  -2  -8  -4   58.19    4.70
   2  -8   4   58.89    4.70
   3  -8   4  155.48   11.30
  -3  -8  -4  150.88   11.30
  -3  -8  -4  153.68   11.50
  -3  -8  -4  151.38   11.50
   3  -8   4  170.58   11.60
   3  -8   4  168.28   11.60
   4  -8   4   90.29    7.30
  -4  -8  -4  101.59    7.50
   4  -8   4   96.29    7.20
  -4  -8  -4   95.19    7.10
   4  -8   4   89.79    7.30
  -4  -8  -4   92.09    7.10
   5  -8   4  803.02   51.49
  -5  -8  -4  754.32   51.19
   5  -8   4  787.42   51.19
  -5  -8  -4  822.12   51.69
   5  -8   4  631.94   51.29
   6  -8   4   35.70    3.70
  -6  -8  -4   44.40    4.10
   6  -8   4   48.60    4.00
  -6  -8  -4   38.50    3.80
   6  -8   4   36.00    3.50
   7  -8   4  140.99    9.70
  -7  -8  -4  137.29    9.60
  -7  -8  -4  130.39    9.80
   7  -8   4  104.69   10.10
   7  -9  -4   21.40    2.30
  -7  -9   4   20.60    2.30
  -7  -9   4   22.50    2.50
  -7  -9   4   21.50    2.30
   7  -9  -4   23.30    2.50
   7  -9  -4   23.10    2.20
   6  -9  -4  140.09   10.40
  -6  -9   4  140.49   10.20
   6  -9  -4  134.79   10.40
  -6  -9   4  147.59   10.70
  -6  -9   4  142.39   10.20
   6  -9  -4  138.69   10.20
  -5  -9   4  174.18   12.50
  -5  -9   4  160.88   12.10
  -5  -9   4  158.18   12.10
   5  -9  -4  182.08   12.50
   5  -9  -4  172.38   12.20
  -4  -9   4  239.58   17.60
  -4  -9   4  220.48   17.10
   4  -9  -4  279.27   17.70
   4  -9  -4  246.58   17.40
   3  -9  -4   15.10    2.10
   3  -9  -4   16.50    1.90
   3  -9  -4   16.70    2.20
   3  -9  -4   18.20    2.20
   3  -9  -4   19.30    2.20
  -3  -9   4   17.10    2.00
  -3  -9   4   12.80    2.30
   2  -9  -4  744.23   55.09
   2  -9  -4  831.12   55.29
   2  -9  -4  845.02   55.29
  -2  -9   4  898.11   55.29
   2  -9  -4  872.71   55.49
   2  -9  -4  743.43   54.89
  -2  -9   4  802.42   55.49
   2  -9  -4  826.62   55.29
   1  -9  -4   26.20    2.50
   1  -9  -4   26.20    2.60
   1  -9  -4   22.60    3.40
  -1  -9   4   24.80    2.60
   1  -9  -4   25.70    2.60
  -1  -9   4   25.30    2.50
  -1  -9   4   19.50    2.50
   0  -9  -4  182.58   12.70
   0  -9   4  176.38   12.70
   0  -9   4  176.18   12.70
   0  -9   4  182.58   12.60
   0  -9  -4  167.88   12.50
   1  -9   4   21.30    2.40
  -1  -9  -4   24.70    2.60
   1  -9   4   23.70    2.40
  -1  -9  -4   26.40    2.50
   1  -9   4   28.60    2.70
   2  -9   4  475.15   31.70
  -2  -9  -4  436.26   31.50
   2  -9   4  465.05   31.90
  -2  -9  -4  502.85   31.80
   2  -9   4  445.06   31.70
  -3  -9  -4  193.58   13.50
   3  -9   4  180.88   13.40
   4  -9   4  120.39    8.50
  -4  -9  -4  124.39    8.80
   4  -9   4   96.99    8.50
  -5  -9  -4   43.30    4.00
  -5  -9  -4   48.50    4.50
   5  -9   4   53.99    4.40
   5  -9   4   50.59    4.50
   5  -9   4   47.20    4.10
   6  -9   4   20.30    2.50
  -6  -9  -4   20.80    2.60
  -6  -9  -4   20.10    2.40
   6  -9   4   19.20    2.20
   6  -9   4   21.60    2.40
  -7  -9  -4   45.50    3.70
  -7  -9  -4   44.50    3.80
   7  -9   4   43.60    3.70
   7  -9   4   34.10    3.60
  -7 -10   4   24.40    2.50
   7 -10  -4   25.40    2.50
   7 -10  -4   24.10    2.20
   7 -10  -4   25.60    2.50
  -6 -10   4   56.69    4.80
   6 -10  -4   56.09    4.70
   6 -10  -4   55.49    4.70
   6 -10  -4   53.49    4.40
   5 -10  -4  410.56   27.40
   5 -10  -4  421.86   27.70
  -5 -10   4  435.96   27.90
   5 -10  -4  338.27   27.50
   4 -10  -4  697.63   48.20
   4 -10  -4  723.63   48.50
   4 -10  -4  711.73   48.50
   4 -10  -4  728.43   48.60
   3 -10  -4   94.69    7.60
   3 -10  -4  103.59    7.70
   3 -10  -4   99.89    7.40
   3 -10  -4   99.59    7.70
  -2 -10   4  255.17   19.40
   2 -10  -4  275.37   19.40
   2 -10  -4  265.47   19.10
   2 -10  -4  295.97   19.50
   2 -10  -4  300.87   19.60
  -1 -10   4    0.10    0.60
  -1 -10   4    0.20    0.60
   1 -10  -4    1.00    0.70
   1 -10  -4    1.10    0.70
   0 -10  -4   30.60    3.00
   0 -10   4   31.70    3.00
   0 -10   4   33.20    3.20
   0 -10  -4   30.90    2.90
   1 -10   4  121.19    8.50
  -1 -10  -4  120.99    8.60
   1 -10   4  123.39    8.70
   1 -10   4   92.49    8.40
  -1 -10  -4  112.19    8.30
  -2 -10  -4   58.39    4.50
   2 -10   4   57.29    4.40
   2 -10   4   51.39    4.50
   2 -10   4   41.20    4.30
   3 -10   4   46.30    4.00
  -3 -10  -4   40.60    3.90
   3 -10   4   37.80    4.00
   3 -10   4   52.49    4.00
  -4 -10  -4   64.19    6.00
   4 -10   4   90.29    6.40
  -5 -10  -4   19.90    2.50
   5 -10   4   22.90    2.50
   5 -10   4   18.80    2.50
  -5 -10  -4   19.80    2.40
   5 -10   4   20.90    2.30
  -6 -10  -4    2.60    1.10
  -6 -10  -4    5.30    1.30
  -7 -10  -4   94.49    7.00
   6 -11  -4    1.40    0.80
   6 -11  -4    0.70    0.80
  -6 -11   4    1.00    0.70
   6 -11  -4    0.20    0.60
   5 -11  -4   14.90    2.00
   5 -11  -4   12.90    2.00
   5 -11  -4   14.70    1.80
  -5 -11   4   18.10    1.90
  -5 -11   4   16.60    2.10
  -4 -11   4   31.30    3.30
   4 -11  -4   41.10    3.40
   4 -11  -4   40.70    3.60
   4 -11  -4   49.50    4.00
  -4 -11   4   32.60    3.60
   3 -11  -4  812.62   52.69
   3 -11  -4  772.82   52.69
   3 -11  -4  753.52   52.39
   2 -11  -4  177.58   12.60
   2 -11  -4  179.18   12.60
   2 -11  -4  168.58   12.30
   1 -11  -4 1547.75  105.79
   1 -11  -4 1621.14  105.99
   0 -11   4 1342.87   89.19
   0 -11  -4 1239.38   88.89
   0 -11  -4 1410.66   89.19
   1 -11   4    2.30    1.00
  -1 -11  -4    2.60    1.00
   1 -11   4    1.90    0.80
   1 -11   4    1.30    0.70
   2 -11   4   42.50    3.70
   2 -11   4   46.30    4.10
   2 -11   4   37.00    3.80
  -2 -11  -4   43.60    3.90
   3 -11   4    3.70    1.10
  -3 -11  -4    3.60    1.00
   3 -11   4    2.90    1.10
   3 -11   4    3.00    1.00
   4 -11   4    5.10    1.20
  -4 -11  -4    3.60    1.10
   4 -11   4    4.40    1.20
   4 -11   4    3.20    1.10
  -5 -11  -4   18.00    2.10
   5 -11   4   17.90    2.30
   5 -11   4   16.50    2.00
   5 -11   4   20.00    2.20
  -6 -11  -4   20.60    2.10
   6 -11   4   18.00    2.20
   6 -11   4   15.70    1.90
   6 -11   4   15.60    1.80
   6 -12  -4   41.70    3.50
   5 -12  -4   13.20    1.80
  -5 -12   4   13.70    1.60
  -5 -12   4   13.40    1.90
   5 -12  -4   11.80    1.50
   4 -12  -4   88.39    6.70
  -4 -12   4   92.29    6.90
  -4 -12   4   82.99    6.50
   4 -12  -4   82.69    6.40
   3 -12  -4  130.59    9.00
   3 -12  -4  125.09    8.70
   3 -12  -4  122.79    9.00
  -3 -12   4  102.19    9.00
  -2 -12   4    1.50    0.80
  -2 -12   4    2.60    1.00
   2 -12  -4    3.30    1.00
   2 -12  -4    3.30    1.10
  -1 -12   4   49.70    4.50
  -1 -12   4   56.89    4.80
   0 -12   4   35.50    3.40
   0 -12   4   37.00    3.50
   1 -12   4  123.79    9.80
   1 -12   4  133.39    9.80
  -1 -12  -4  135.49    9.70
   2 -12   4    0.20    0.70
  -2 -12  -4    0.40    0.70
   2 -12   4    1.10    0.80
   2 -12   4    0.90    0.60
   3 -12   4  257.57   17.20
  -3 -12  -4  248.98   17.00
   3 -12   4  244.78   17.10
   3 -12   4  210.88   16.70
   4 -12   4   63.09    5.10
  -4 -12  -4   61.79    5.20
   4 -12   4   63.29    5.20
   4 -12   4   65.19    5.40
   5 -12   4    1.10    0.80
   5 -12   4    1.90    0.90
  -5 -12  -4    1.60    0.80
   5 -12   4    1.40    0.70
  -5 -13   4  149.09   10.80
  -5 -13   4  150.88   10.60
   5 -13  -4  153.78   10.80
  -4 -13   4    2.20    0.80
   4 -13  -4    2.00    0.70
  -4 -13   4    1.50    0.70
   4 -13  -4    1.90    0.90
   3 -13  -4   86.69    6.70
   3 -13  -4   80.59    6.50
  -3 -13   4   85.19    6.40
  -3 -13   4   88.19    6.80
  -2 -13   4    0.40    0.60
  -2 -13   4    0.70    0.70
  -1 -13   4    8.40    1.50
  -1 -13   4    5.20    1.20
   0 -13   4   14.10    1.90
   0 -13   4   16.60    2.10
   1 -13   4   11.40    1.80
  -1 -13  -4    8.90    1.60
   1 -13   4    8.90    1.50
   1 -13   4    9.70    1.70
   2 -13   4    7.90    1.60
   2 -13   4    7.90    1.60
   2 -13   4    6.80    1.40
  -2 -13  -4    7.50    1.40
   3 -13   4    3.10    0.90
   3 -13   4    3.00    1.10
  -3 -13  -4    3.50    1.00
   3 -13   4    3.60    1.00
   4 -13   4   19.30    2.20
   4 -13   4   22.30    2.10
  -4 -13  -4   19.50    2.10
   4 -13   4   20.30    2.40
   5 -13   4    2.80    0.80
   5 -13   4    1.90    0.80
  -4 -14   4   75.49    5.70
  -4 -14   4   79.69    5.90
  -3 -14   4   34.20    3.10
  -3 -14   4   31.40    2.80
  -2 -14   4  102.39    7.20
  -2 -14   4   89.79    7.30
  -1 -14   4  117.59    8.90
  -1 -14   4  117.39    8.60
   0 -14   4    8.40    1.40
   0 -14   4    8.40    1.60
   0  14  -4    7.40    1.80
   1 -14   4   36.80    3.50
   1 -14   4   40.50    3.50
   2 -14   4   13.50    1.90
   2 -14   4   11.30    1.70
  -2 -14  -4   11.30    2.00
   2 -14   4   12.00    1.60
   3 -14   4   42.20    3.60
  -3 -14  -4   36.40    3.30
   3 -14   4   38.10    3.40
   3 -14   4   41.20    3.40
   4 -14   4  155.38   11.10
   4 -14   4  162.28   11.30
  -3 -15   4   10.50    1.20
  -2 -15   4   66.69    5.20
  -2 -15   4   66.99    5.00
  -1 -15   4    2.40    0.70
  -1 -15   4    2.30    0.80
   0 -15   4   29.30    2.70
   0 -15   4   30.00    2.80
   1 -15   4    0.80    0.60
  -1  15  -4    1.60    1.10
   2 -15   4   21.20    2.30
   2 -15   4   24.10    2.30
  -2  15  -4   26.60    2.70
  -3  15  -4    4.50    1.30
  -8   0   5    2.40    1.10
  -8   0   5    0.30    0.80
  -7   0   5   34.20    3.40
   6   0  -5    0.00    0.80
  -6   0   5    5.90    1.30
   5   0  -5  983.60   66.09
   4   0  -5    2.10    0.80
  -4   0   5    1.70    4.30
   4   0  -5    1.50    0.90
  -3   0   5 1916.01  129.29
  -3   0   5 1779.52  136.79
   3   0  -5 1999.20  128.89
  -2   0   5    0.00    1.30
   2   0  -5    0.50    1.20
  -2   0   5    0.30    2.10
  -1   0   5 1879.41  116.69
   1   0  -5 1620.94  113.99
  -1   0   5 1527.45  113.59
   0   0  -5   -4.60    1.30
   0   0   5   -4.80    1.10
   0   0   5   -5.10    0.80
   0   0  -5   -5.50    1.40
   1   0   5 1397.46   93.59
  -1   0  -5 1351.86   93.39
   2   0   5    4.90    1.80
  -2   0  -5    0.70    1.30
   3   0   5 3301.27  231.88
  -3   0  -5 3733.63  231.88
  -3   0  -5 3354.46  230.08
  -4   0  -5    1.70    1.90
  -5   0  -5 2059.69  137.49
  -6   0  -5    0.70    0.90
  -7   0  -5   69.49    6.00
  -8   0  -5    0.40    1.10
  -8   0  -5    0.30    0.60
  -8  -1   5   32.20    3.30
  -8  -1   5   29.90    3.10
  -8   1   5   31.40    3.30
   7  -1  -5  120.69    9.50
  -7  -1   5  128.49    9.50
  -7   1   5  130.69    9.50
   6  -1  -5  119.89    9.60
   6  -1  -5  126.39    9.70
  -6  -1   5  136.09    9.70
  -6   1   5  136.39    9.70
   5  -1  -5  144.19   12.50
   5  -1  -5  170.28   11.70
   5  -1  -5  159.78   11.50
   4  -1  -5  581.34   38.40
  -4  -1   5  654.33   52.49
   4  -1  -5  587.84   38.50
   4  -1  -5  565.24   38.50
  -4   1   5  585.04   53.09
   4   1  -5  530.25   38.50
   4   1  -5  502.25   38.30
  -3  -1   5   17.10    4.00
  -3  -1   5   17.30    6.50
   3  -1  -5   16.00    3.60
   3  -1  -5   16.30    1.90
  -3   1   5   15.80    7.40
   3   1  -5   16.80    3.50
  -3   1   5   14.20    3.60
  -2  -1   5  703.53   52.79
   2  -1  -5  716.33   52.69
  -2  -1   5  878.61   58.49
  -2   1   5  741.13   52.89
   2   1  -5  730.03   52.89
  -2   1   5  756.72   58.89
   1  -1  -5 2889.61  199.38
  -1  -1   5 2797.92  199.08
  -1   1   5 2738.83  199.08
  -1   1   5 3414.06  202.88
   1   1  -5 3001.20  199.78
   0  -1   5  153.88   13.30
   0  -1  -5  187.98   13.70
   0  -1   5  188.18   14.30
   0   1  -5  157.08   14.00
   0   1   5  148.99   13.40
   1  -1   5  442.56   32.00
  -1  -1  -5  476.15   31.70
  -1   1  -5  425.56   32.40
   1   1   5  448.36   32.30
   2  -1   5  112.29   10.40
  -2  -1  -5  126.69   10.10
  -2   1  -5  126.79   11.00
   2   1   5  130.49   10.70
  -3  -1  -5   76.29    6.90
   3  -1   5   67.69    7.20
  -3  -1  -5   70.89    5.70
  -3   1  -5   78.49    7.60
   3   1   5   71.89    7.30
  -4  -1  -5   49.20    4.20
  -4   1  -5   50.29    4.30
  -5  -1  -5   31.00    3.10
  -5   1  -5   28.20    3.00
  -6  -1  -5   15.90    2.40
  -6   1  -5   13.80    2.30
  -7  -1  -5  170.18   12.30
  -7   1  -5  157.78   12.10
  -8  -1  -5   35.80    3.70
  -8  -1  -5   37.50    3.40
  -8   1  -5   40.10    3.50
   9  -2  -5    1.30    0.80
  -8  -2   5   13.10    2.00
  -8  -2   5   15.30    2.10
  -8   2   5   13.30    2.10
   7  -2  -5  143.99   10.60
  -7  -2   5  140.19   10.50
   6  -2  -5  652.73   45.90
   6  -2  -5  688.53   45.90
  -6   2   5  683.63   45.70
   5  -2  -5  640.04   47.20
   5  -2  -5  730.93   47.40
   5  -2  -5  710.23   47.40
   5  -2  -5  713.13   47.30
  -4  -2   5  125.59   18.30
   4  -2  -5  133.89    9.20
   4  -2  -5  127.19    9.30
   4  -2  -5  126.69    9.20
  -4   2   5  107.39   19.60
   3  -2  -5  336.87   24.80
  -3  -2   5  337.17   25.20
   3  -2  -5  345.07   22.50
   3  -2  -5  337.17   22.50
  -3  -2   5  305.27   30.30
  -3   2   5  274.57   32.10
  -3   2   5  353.26   25.40
   3   2  -5  326.17   24.80
   2  -2  -5 1091.79   70.79
  -2  -2   5 1147.09   75.79
  -2  -2   5  992.50   70.39
   2   2  -5 1019.70   70.89
  -2   2   5  966.00   70.49
  -2   2   5  912.61   76.69
   1  -2  -5  105.99    9.30
  -1  -2   5  111.19   11.30
  -1  -2   5   99.19    9.00
  -1   2   5   96.69    9.00
  -1   2   5   99.09   11.70
   1   2  -5   95.09    9.60
   0  -2   5  759.02   51.09
   0  -2  -5  804.82   48.80
   0  -2  -5  732.03   49.10
   0  -2   5  654.73   49.30
   0   2   5  675.43   49.60
   0   2  -5  640.54   50.29
  -1  -2  -5   73.89    6.00
   1  -2   5   63.19    6.30
  -1  -2  -5   76.39    6.10
   1   2   5   59.79    6.50
  -1   2  -5   56.59    6.90
  -2  -2  -5  549.54   35.70
   2  -2   5  516.25   36.50
  -2   2  -5  498.75   37.50
   2   2   5  499.45   36.70
  -3  -2  -5    0.80    0.40
  -3  -2  -5    0.30    0.60
   3  -2   5    0.90    1.50
  -3   2  -5    0.60    1.80
   3   2   5    0.90    1.60
  -4  -2  -5  242.78   15.80
  -4  -2  -5  246.78   16.00
  -4  -2  -5  209.18   15.60
  -4   2  -5  206.98   15.80
  -5  -2  -5  443.76   27.80
  -5  -2  -5  378.76   27.50
  -5  -2  -5  428.76   28.00
  -5   2  -5  367.86   27.80
  -6  -2  -5   65.39    5.90
  -6  -2  -5   87.19    6.40
  -7  -2  -5  356.66   24.70
  -7  -2  -5  355.36   25.00
  -8  -2  -5   91.99    7.40
  -8  -2  -5   97.39    7.20
   8  -3  -5    5.00    1.30
  -8  -3   5    6.10    1.30
  -8  -3   5    5.70    1.30
  -8   3   5    5.90    1.40
   7  -3  -5   16.50    2.40
  -7  -3   5   13.30    1.90
  -7  -3   5   12.40    2.10
   7  -3  -5   16.00    2.20
  -6  -3   5   55.49    5.00
   6  -3  -5   69.49    5.40
  -6  -3   5   52.39    5.00
   6  -3  -5   70.39    5.40
   5  -3  -5  785.22   52.79
   5  -3  -5  761.92   52.69
   5  -3  -5  870.21   52.99
  -5  -3   5  672.03   52.49
   5  -3  -5  818.52   52.79
  -4  -3   5    9.60    1.50
  -4  -3   5    3.30    4.90
   4  -3  -5   11.80    1.50
  -4  -3   5    8.80    1.20
   4  -3  -5   10.50    1.60
  -4   3   5    1.90    6.70
   3  -3  -5 1504.25   98.19
   3  -3  -5 1556.14  100.79
  -3  -3   5 1531.35  107.79
   3  -3  -5 1536.75   98.29
  -3  -3   5 1540.45  100.79
   3  -3  -5 1532.55   98.29
  -3  -3   5 1304.47   97.79
  -3   3   5 1236.88  110.39
  -3   3   5 1507.55  100.99
   3   3  -5 1459.05  100.89
   2  -3  -5  206.08   15.70
  -2  -3   5  196.08   15.40
  -2  -3   5  215.68   19.80
  -2   3   5  181.28   15.50
   2   3  -5  196.28   16.30
  -2   3   5  166.98   21.20
  -1  -3   5   13.00    3.80
  -1  -3   5   10.50    2.60
   1  -3  -5   12.30    2.60
  -1   3   5    9.60    2.50
   1   3  -5   10.10    3.20
  -1   3   5   17.40    5.70
   0  -3   5    5.90    1.90
   0  -3  -5    6.50    1.50
   0  -3   5    8.40    3.20
   0  -3  -5    8.00    1.60
   0   3  -5    5.10    2.70
   0   3   5    9.80    2.40
   0   3   5    4.60    1.90
   1  -3   5    0.10    1.30
  -1  -3  -5    0.70    0.80
  -1   3  -5    1.00    1.80
   1   3   5    0.30    1.40
   2  -3   5  205.08   15.60
   2   3   5  205.48   16.00
  -2   3  -5  199.68   17.00
  -3  -3  -5  337.87   21.90
   3  -3   5  301.17   21.90
  -3  -3  -5  336.57   22.00
   3  -3   5  319.17   23.70
  -3   3  -5  318.07   25.10
   3   3   5  308.07   23.90
   4  -3   5   77.09    6.40
  -4  -3  -5   85.59    6.50
  -4  -3  -5   91.99    6.80
  -4  -3  -5   93.29    6.60
  -5  -3  -5 1386.36   94.89
  -5  -3  -5 1523.55   94.69
  -5  -3  -5 1335.87   94.49
  -6  -3  -5 1002.40   65.39
  -6  -3  -5  941.41   65.39
  -7  -3  -5  252.97   19.20
  -7  -3  -5  283.57   18.90
  -8  -3  -5    0.00    0.60
  -8  -3  -5    0.40    0.80
  -8  -4   5   97.59    7.20
  -8  -4   5   96.69    7.20
   8  -4  -5  103.69    7.20
   8  -4  -5   79.69    7.10
  -8   4   5   89.29    7.20
   7  -4  -5  417.66   29.20
  -7  -4   5  436.16   29.20
   7  -4  -5  414.16   29.30
  -6  -4   5    3.00    1.00
  -6  -4   5    1.20    0.80
   6  -4  -5    1.70    0.90
   6  -4  -5    1.70    1.10
   6  -4  -5    1.20    0.90
  -6  -4   5    1.30    0.90
   5  -4  -5 1300.47   82.99
  -5  -4   5 1266.87   82.69
  -5  -4   5 1166.08   82.69
  -5  -4   5 1095.99   82.69
   5  -4  -5 1350.76   83.09
   5  -4  -5 1284.67   82.99
   5  -4  -5 1179.58   82.79
   4  -4  -5   40.20    3.50
   4  -4  -5   42.10    3.50
   4  -4  -5   36.70    3.40
  -4  -4   5   32.70    3.30
   4  -4  -5   34.30    3.40
  -3  -4   5   92.79    7.10
   3  -4  -5  100.39    7.20
   3  -4  -5  105.39    7.30
   3  -4  -5  104.79    7.20
  -3  -4   5   93.09    6.90
  -3   4   5   69.79   15.60
  -3   4   5   93.19    9.70
   3   4  -5   87.09   10.20
   2  -4  -5   59.59    4.40
   2  -4  -5   54.79    4.30
  -2  -4   5   44.90    8.20
   2  -4  -5   54.79    4.40
   2  -4  -5   56.19    4.40
  -2  -4   5   61.29    6.00
  -2   4   5   57.09    6.30
  -2   4   5   40.10   10.50
   2   4  -5   62.09    7.40
  -1  -4   5  943.61   60.69
  -1  -4   5  944.61   65.09
  -1   4   5  849.52   61.09
   1   4  -5  896.71   62.89
  -1   4   5  787.92   66.29
   0  -4   5   73.09    9.20
   0  -4   5   94.09    7.30
   0   4   5   76.79    7.50
   0   4  -5   78.69    8.90
   1  -4   5   65.59    5.90
   1   4   5   64.09    6.40
  -1   4  -5   52.49    7.20
  -2  -4  -5 1041.40   67.79
  -2  -4  -5  986.00   67.59
   2  -4   5 1097.29   69.29
  -2  -4  -5 1033.40   67.69
   2  -4   5  968.20   67.59
   2   4   5 1051.39   69.69
  -2   4  -5  898.91   70.69
  -3  -4  -5   18.40    2.10
  -3  -4  -5   16.50    1.80
   3  -4   5   16.30    1.80
   3  -4   5   19.10    3.60
  -3  -4  -5   19.60    1.90
   3   4   5   13.80    3.30
  -4  -4  -5  141.79    9.70
   4  -4   5  123.99    9.40
  -4  -4  -5  123.59    9.40
  -4  -4  -5  131.39    9.50
  -5  -4  -5  857.31   56.59
   5  -4   5  773.02   56.49
  -5  -4  -5  889.71   56.59
  -6  -4  -5    4.70    1.20
  -6  -4  -5    4.20    1.10
  -6  -4  -5    2.40    1.00
  -7  -4  -5  699.73   49.90
  -7  -4  -5  777.12   49.99
  -7  -4  -5  737.73   50.29
  -8  -4  -5    6.50    1.50
  -8  -4  -5    5.40    1.20
   8  -5  -5   98.89    7.20
  -8  -5   5   99.19    7.30
   8  -5  -5   94.89    7.40
  -8  -5   5  101.79    7.40
  -8   5   5   87.69    7.30
  -7  -5   5    1.30    0.90
  -7  -5   5    1.20    0.80
  -7  -5   5    0.40    0.70
   7  -5  -5    0.10    0.80
   7  -5  -5    3.70    1.00
   7  -5  -5   -0.20    0.80
   6  -5  -5    1.10    1.00
   6  -5  -5    1.30    0.90
  -6  -5   5    0.80    0.70
  -6  -5   5    1.30    0.90
  -6  -5   5    2.00    1.00
   6  -5  -5    1.80    0.90
  -5  -5   5  395.96   30.10
  -5  -5   5  469.05   30.10
   5  -5  -5  471.95   30.50
   5  -5  -5  414.26   30.30
   5  -5  -5  456.15   30.40
  -5  -5   5  437.86   30.10
  -5  -5   5  437.56   30.30
   4  -5  -5   73.59    5.70
  -4  -5   5   65.19    5.60
  -4  -5   5   73.69    5.50
   4  -5  -5   69.29    5.60
   4  -5  -5   70.29    5.70
  -4  -5   5   68.99    5.30
   4  -5  -5   65.99    5.60
   3  -5  -5   47.50    3.90
  -3  -5   5   45.40    3.50
  -3  -5   5   38.10    8.70
   3  -5  -5   47.30    3.80
  -3  -5   5   42.20    3.80
   3  -5  -5   48.90    3.80
  -3  -5   5   37.10    3.50
  -3   5   5   36.20   13.90
   2  -5  -5   46.70    3.80
  -2  -5   5   42.90    3.50
   2  -5  -5   49.80    3.80
   2  -5  -5   46.90    3.80
  -2  -5   5   38.80    7.80
   2  -5  -5   48.20    3.80
  -2  -5   5   38.90    3.80
   2   5  -5   43.20    7.00
  -2   5   5   37.50   11.00
   2   5  -5   44.70    4.30
  -2   5   5   59.39    6.20
  -1  -5   5  295.77   18.80
  -1  -5   5  230.58   22.60
   1  -5  -5  267.67   17.70
  -1  -5   5  230.08   17.60
   1  -5  -5  271.07   17.80
   1   5  -5  251.67   21.40
  -1   5   5  255.07   19.50
  -1   5   5  242.18   25.50
   0  -5  -5   75.99    5.60
   0  -5   5   66.29    5.60
   0  -5   5   77.19    6.40
   0  -5   5   78.59    9.70
   0   5  -5   66.59    8.50
   0   5   5   76.29    7.30
  -1  -5  -5    0.80    0.50
   1  -5   5    0.90    0.50
   1  -5   5    1.60    1.20
  -1  -5  -5    1.50    0.60
   1  -5   5    2.90    0.80
  -1   5  -5    0.50    2.00
   1   5   5    4.00    2.00
   2  -5   5    2.00    0.80
  -2  -5  -5    4.10    0.90
   2  -5   5    1.40    1.40
  -2  -5  -5    2.40    0.90
  -2  -5  -5    2.10    0.70
   2  -5   5    1.50    0.70
  -2   5  -5    2.20    2.60
  -3  -5  -5   25.00    2.50
   3  -5   5   22.10    2.30
  -3  -5  -5   22.70    2.30
  -3  -5  -5   21.50    2.20
  -4  -5  -5    8.50    1.60
  -4  -5  -5    8.50    1.50
   4  -5   5    9.20    1.50
  -4  -5  -5   12.20    1.50
  -5  -5  -5   59.49    4.80
   5  -5   5   51.99    4.70
  -5  -5  -5   58.69    4.70
  -6  -5  -5    0.30    0.80
  -6  -5  -5    2.80    1.00
  -6  -5  -5    0.20    0.80
  -7  -5  -5    1.90    0.90
  -7  -5  -5    0.70    0.80
  -7  -5  -5    1.50    1.00
  -8  -5  -5  169.28   12.20
  -8  -5  -5  178.78   12.60
  -8  -6   5    0.80    0.70
  -8  -6   5    1.00    0.70
   8  -6  -5    1.10    0.80
   8  -6  -5    1.80    1.00
   8  -6  -5    0.10    0.60
  -7  -6   5    4.30    1.10
   7  -6  -5    0.70    0.80
   7  -6  -5    1.00    0.80
  -7  -6   5    0.30    0.80
  -7  -6   5    0.40    0.70
   7  -6  -5    1.10    0.70
  -6  -6   5   15.00    2.00
  -6  -6   5   18.90    2.40
   6  -6  -5   11.70    2.20
   6  -6  -5   17.30    2.20
   6  -6  -5   16.60    2.10
  -6  -6   5   19.70    2.20
   5  -6  -5  283.97   19.80
  -5  -6   5  285.37   20.10
   5  -6  -5  286.47   20.10
  -5  -6   5  274.97   19.80
  -5  -6   5  294.17   19.90
  -4  -6   5   36.40    3.30
   4  -6  -5   38.00    3.50
   4  -6  -5   37.10    3.50
   4  -6  -5   39.30    3.60
   4  -6  -5   36.50    3.30
   4  -6  -5   40.10    3.60
  -4  -6   5   35.80    3.20
  -4  -6   5   36.00    3.50
   3  -6  -5  471.45   32.10
   3  -6  -5  459.15   32.00
   3  -6  -5  489.35   32.20
  -3  -6   5  477.05   31.80
   3  -6  -5  492.85   32.20
   3  -6  -5  500.95   32.10
   3  -6  -5  414.86   31.70
  -3  -6   5  452.75   32.20
  -2  -6   5    5.50    1.20
   2  -6  -5    7.10    1.30
  -2  -6   5    1.10    3.10
  -2  -6   5    6.50    1.10
   2  -6  -5   10.50    1.40
   2  -6  -5    5.90    1.20
   2  -6  -5    6.50    1.30
   2   6  -5    9.70    4.10
  -2   6   5    6.90    7.10
  -2   6   5   14.70    3.80
   2   6  -5    4.10    1.20
   1  -6  -5  299.97   21.00
  -1  -6   5  321.97   21.20
   1  -6  -5  328.57   21.20
  -1  -6   5  262.27   26.30
  -1  -6   5  319.27   21.10
   1  -6  -5  307.67   21.00
   1  -6  -5  347.17   21.20
  -1  -6   5  307.07   20.90
   1   6  -5  266.87   24.90
   1   6  -5  290.77   21.10
   0  -6   5  118.29   13.80
   0  -6   5  117.39    9.10
   0  -6  -5  132.69    9.20
   0  -6   5  125.19    9.20
   0  -6   5  132.89    9.20
   0  -6  -5  140.39    9.20
   0   6  -5  110.89   12.30
   1  -6   5  364.56   24.40
   1  -6   5  385.26   24.50
   1  -6   5  312.17   24.10
  -1  -6  -5  379.76   24.40
  -1  -6  -5  386.76   24.40
  -1  -6  -5  353.66   24.40
  -1   6  -5  301.57   27.40
   2  -6   5    3.00    0.80
  -2  -6  -5    3.60    0.90
   2  -6   5    4.20    0.90
  -2  -6  -5    2.10    0.90
  -2  -6  -5    4.50    1.00
   2  -6   5    5.30    1.10
   3  -6   5  477.65   37.50
   3  -6   5  563.24   37.80
  -3  -6  -5  543.15   37.70
   3  -6   5  604.84   38.00
  -3  -6  -5  585.04   37.90
  -3  -6  -5  570.44   37.90
   4  -6   5   19.80    2.30
  -4  -6  -5   20.70    2.40
  -4  -6  -5   20.90    2.30
  -4  -6  -5   18.20    2.10
   5  -6   5  146.79   10.60
  -5  -6  -5  137.19   10.60
  -5  -6  -5  147.89   10.60
  -6  -6  -5   66.49    5.40
  -6  -6  -5   69.49    5.60
   6  -6   5   60.59    5.40
  -7  -6  -5   28.10    2.80
  -7  -6  -5   29.30    3.20
  -7  -6  -5   27.90    2.90
   8  -6   5    2.00    0.80
  -8  -6  -5    1.90    0.90
   8  -7  -5  119.99    9.20
  -8  -7   5  139.99    9.40
   8  -7  -5  127.59    9.40
  -7  -7   5    3.40    1.00
  -7  -7   5    3.80    1.20
  -7  -7   5    4.60    1.10
   7  -7  -5    5.00    1.20
   7  -7  -5    2.60    0.90
   7  -7  -5    3.80    1.20
  -6  -7   5   54.79    4.50
   6  -7  -5   53.89    4.50
  -6  -7   5   53.89    4.50
  -6  -7   5   48.00    4.70
   6  -7  -5   51.99    4.70
  -5  -7   5  232.98   16.50
   5  -7  -5  240.68   16.90
  -5  -7   5  240.58   16.80
  -5  -7   5  228.18   16.50
   5  -7  -5  232.08   16.50
  -4  -7   5   71.19    5.60
   4  -7  -5   74.29    5.80
  -4  -7   5   84.79    5.70
  -4  -7   5   79.19    6.00
  -4  -7   5   64.79    5.50
   4  -7  -5   59.59    5.60
   4  -7  -5   61.99    5.70
   4  -7  -5   69.69    5.50
   3  -7  -5  112.59    9.20
  -3  -7   5  138.89    9.40
   3  -7  -5  129.09    9.60
   3  -7  -5  133.29    9.70
   3  -7  -5  128.09    9.60
   3  -7  -5  131.49    9.70
   3  -7  -5  140.69    9.80
  -3  -7   5  124.59    9.80
   2  -7  -5  381.26   25.30
   2  -7  -5  348.67   25.00
  -2  -7   5  359.66   25.30
   2  -7  -5  368.96   25.10
  -2  -7   5  370.56   25.00
   2  -7  -5  401.66   25.30
   2  -7  -5  387.86   25.30
   2   7  -5  310.07   25.00
   1  -7  -5    3.30    0.90
  -1  -7   5    2.40    0.90
  -1  -7   5    3.10    0.90
  -1  -7   5    3.30    0.90
   1  -7  -5    2.60    0.90
  -1  -7   5    2.80    3.40
   1  -7  -5    3.30    0.90
   1  -7  -5    3.50    1.00
   1   7  -5    3.50    1.00
   1   7  -5    5.20    4.00
   0  -7  -5  293.37   18.80
   0  -7   5  277.67   18.80
   0  -7   5  265.37   18.70
   0  -7  -5  284.27   18.70
   0  -7  -5  248.18   18.60
   0  -7   5  251.97   18.50
  -1  -7  -5    0.50    0.60
   1  -7   5    0.30    0.60
   1  -7   5    0.10    0.50
  -1  -7  -5    0.30    0.50
   1  -7   5    0.50    0.50
  -2  -7  -5  394.06   25.30
   2  -7   5  380.06   25.30
   2  -7   5  334.77   24.90
  -2  -7  -5  365.96   25.10
   2  -7   5  377.56   25.20
  -2  -7  -5  347.17   25.20
   3  -7   5   11.10    1.70
   3  -7   5    4.60    1.10
  -3  -7  -5    6.40    1.40
  -3  -7  -5    4.50    1.10
  -3  -7  -5    5.30    1.20
   3  -7   5    5.90    1.20
   4  -7   5  475.35   31.80
  -4  -7  -5  493.95   32.00
  -4  -7  -5  453.95   31.60
   4  -7   5  433.36   31.50
  -5  -7  -5  180.58   14.30
  -5  -7  -5  206.38   14.20
   5  -7   5  209.28   14.40
  -5  -7  -5  214.18   14.70
   5  -7   5  187.98   14.50
  -6  -7  -5    0.70    0.70
  -6  -7  -5    0.40    0.90
   6  -7   5    0.50    0.90
   6  -7   5    1.10    0.90
  -6  -7  -5    1.20    0.80
  -7  -7  -5    0.60    0.90
   7  -7   5    1.90    0.90
  -7  -7  -5    2.00    0.90
   7  -8  -5    4.90    1.20
  -7  -8   5    5.20    1.10
  -7  -8   5    3.90    1.20
   7  -8  -5    8.10    1.40
  -7  -8   5    4.40    1.10
   7  -8  -5    4.90    1.00
   6  -8  -5    3.20    1.10
   6  -8  -5    2.40    0.90
  -6  -8   5    2.40    0.90
   6  -8  -5    2.20    1.00
  -6  -8   5    2.30    0.90
  -6  -8   5    2.60    1.10
   5  -8  -5  100.89    7.20
  -5  -8   5   96.29    7.20
  -5  -8   5   99.79    7.20
  -5  -8   5  107.39    7.70
   5  -8  -5   88.09    7.40
   5  -8  -5   75.69    7.40
  -4  -8   5  272.37   18.90
  -3  -8   5   64.19    4.90
   3  -8  -5   56.89    4.70
   3  -8  -5   57.09    5.00
  -3  -8   5   61.09    5.30
   3  -8  -5   57.39    5.10
   3  -8  -5   57.79    4.90
   3  -8  -5   62.79    5.00
   2  -8  -5  334.37   23.50
   2  -8  -5  344.17   23.40
   2  -8  -5  344.37   23.50
   2  -8  -5  355.16   23.50
  -2  -8   5  330.07   23.60
   2  -8  -5  308.07   23.20
  -2  -8   5  354.16   23.30
   1  -8  -5  447.76   34.00
  -1  -8   5  493.85   34.40
   1  -8  -5  528.15   34.30
  -1  -8   5  531.25   34.20
   1  -8  -5  524.45   34.30
   1  -8  -5  529.55   34.40
  -1  -8   5  524.75   34.30
   1   8  -5  444.66   34.20
   0  -8  -5  572.64   37.90
   0  -8   5  540.95   37.70
   0  -8   5  559.14   38.00
   0  -8  -5  510.15   37.70
   0  -8   5  584.14   38.00
   0  -8  -5  581.84   37.90
   1  -8   5  387.56   26.00
  -1  -8  -5  405.06   26.00
  -1  -8  -5  366.76   25.80
   1  -8   5  374.16   26.00
   1  -8   5  354.76   25.70
  -2  -8  -5  818.32   53.29
  -2  -8  -5  773.42   53.09
   2  -8   5  808.22   53.29
   2  -8   5  778.02   53.29
   2  -8   5  767.02   52.99
  -3  -8  -5   82.19    6.30
  -3  -8  -5   84.69    6.50
   3  -8   5   81.49    6.20
   3  -8   5   76.49    6.40
   4  -8   5  164.78   11.10
   4  -8   5  127.39   10.80
  -4  -8  -5  151.18   11.00
   5  -8   5   40.10    3.40
   5  -8   5   28.40    3.40
   5  -8   5   45.30    3.80
  -5  -8  -5   40.90    3.40
  -5  -8  -5   47.10    4.00
  -5  -8  -5   28.10    3.40
  -6  -8  -5    7.70    1.70
   6  -8   5    6.80    1.50
   6  -8   5    8.00    1.50
  -6  -8  -5    8.20    1.50
  -7  -8  -5  101.59    8.00
  -7  -8  -5  109.49    8.20
   7  -8   5  111.69    8.10
  -7  -9   5   21.50    2.50
  -7  -9   5   24.20    2.30
   7  -9  -5   24.30    2.50
   7  -9  -5   23.90    2.20
   7  -9  -5   25.40    2.50
   6  -9  -5   21.40    2.30
   6  -9  -5   25.60    2.70
   6  -9  -5   24.90    2.70
  -6  -9   5   25.20    2.80
  -6  -9   5   20.40    2.40
   5  -9  -5  484.05   32.30
  -5  -9   5  474.75   32.70
  -5  -9   5  464.05   32.30
   4  -9  -5  159.28   13.20
   4  -9  -5  209.88   13.10
   4  -9  -5  160.78   13.30
  -4  -9   5  205.98   13.70
   3  -9  -5  296.57   24.10
   3  -9  -5  369.36   24.20
   3  -9  -5  383.06   24.20
  -3  -9   5  349.67   24.00
   3  -9  -5  343.17   23.90
   2  -9  -5  186.28   14.30
   2  -9  -5  208.08   14.70
  -2  -9   5  197.68   14.80
   2  -9  -5  204.78   14.50
   2  -9  -5  208.28   14.70
   2  -9  -5  213.18   14.60
  -2  -9   5  211.48   14.50
  -1  -9   5   47.80    4.10
  -1  -9   5   51.09    4.30
   1  -9  -5   47.00    4.20
   1  -9  -5   51.79    4.30
   1  -9  -5   49.10    4.20
  -1  -9   5   43.00    4.20
   1   9  -5   49.60    4.40
   0  -9  -5  151.98   10.90
   0  -9   5  157.88   10.90
   0  -9  -5  147.69   10.70
   0  -9   5  149.09   10.70
   0  -9  -5  139.79   10.70
   0  -9   5  141.29   10.90
  -1  -9  -5    6.70    1.40
   1  -9   5    6.20    1.40
   1  -9   5   11.40    1.80
  -1  -9  -5    8.90    1.50
   1  -9   5    7.60    1.40
  -2  -9  -5    0.80    0.70
   2  -9   5    1.30    0.70
   2  -9   5    0.70    0.60
   2  -9   5    1.10    0.80
  -2  -9  -5    0.30    0.60
  -3  -9  -5    9.90    1.70
   3  -9   5   15.40    1.80
   3  -9   5    9.50    1.70
   3  -9   5    8.90    1.70
  -4  -9  -5  218.68   15.30
  -4  -9  -5  207.48   15.00
   4  -9   5  214.78   15.00
   5  -9   5  200.48   14.10
   5  -9   5  210.88   14.10
  -5  -9  -5  158.88   13.80
  -5  -9  -5  202.88   14.10
   5  -9   5  197.18   13.70
   6  -9   5  189.58   14.20
   6  -9   5  208.68   14.30
  -6  -9  -5  196.38   14.10
  -6  -9  -5  196.88   14.20
  -7  -9  -5   12.80    1.60
  -7  -9  -5   11.60    1.80
   7  -9   5   12.00    1.70
  -6 -10   5    3.20    1.00
   6 -10  -5    3.30    1.00
   6 -10  -5    2.20    0.70
   6 -10  -5    2.30    1.00
   5 -10  -5   10.20    1.50
  -5 -10   5    8.80    1.60
   5 -10  -5    8.80    1.60
  -5 -10   5   11.80    1.90
   5 -10  -5   12.40    1.90
   4 -10  -5    8.20    1.60
  -4 -10   5    8.00    1.70
  -4 -10   5    6.50    1.30
   4 -10  -5    8.60    1.40
   4 -10  -5    7.80    1.50
   4 -10  -5    6.60    1.50
   3 -10  -5   29.20    3.10
   3 -10  -5   34.20    3.30
   3 -10  -5   34.10    3.30
   2 -10  -5   10.70    1.90
   2 -10  -5   12.70    1.90
  -2 -10   5   10.00    1.70
   2 -10  -5   13.80    1.90
  -1 -10   5   62.39    5.20
   1 -10  -5   66.19    5.40
   1 -10  -5   70.69    5.30
  -1 -10   5   64.19    5.20
   1  10  -5   55.29    5.30
   0 -10  -5   37.40    3.40
   0 -10  -5   32.10    3.20
   0 -10   5   34.50    3.20
   0 -10   5   35.20    3.40
  -1 -10  -5   58.39    5.00
   1 -10   5   61.89    5.00
   1 -10   5   62.99    5.30
  -1 -10  -5   66.79    5.20
  -2 -10  -5   99.39    7.70
   3 -10   5   12.70    1.90
   3 -10   5   16.50    1.90
  -3 -10  -5   11.90    1.80
  -3 -10  -5   17.90    2.80
  -4 -10  -5    2.80    1.00
   4 -10   5    5.40    1.30
   4 -10   5    2.90    1.10
   4 -10   5    4.50    1.10
   5 -10   5    9.40    1.80
  -5 -10  -5    7.70    1.70
  -5 -10  -5    9.10    1.60
   5 -10   5    8.80    1.50
   5 -10   5   10.00    1.70
  -6 -10  -5   46.70    3.90
  -6 -10  -5   39.70    3.90
   6 -10   5   43.90    3.90
   6 -10   5   45.80    3.90
  -6 -11   5   51.89    4.30
   6 -11  -5   53.99    4.30
   6 -11  -5   48.70    4.00
   6 -11  -5   53.79    4.30
   5 -11  -5   26.50    2.70
   5 -11  -5   22.50    2.60
  -5 -11   5   27.50    2.50
  -5 -11   5   24.20    2.70
   5 -11  -5   22.70    2.30
   4 -11  -5  163.28   11.30
   4 -11  -5  134.99   11.00
   4 -11  -5  158.78   11.40
  -4 -11   5  156.08   11.40
  -4 -11   5  159.48   11.10
   4 -11  -5  147.89   11.10
  -3 -11   5   27.80    2.70
  -3 -11   5   21.60    2.80
   2 -11  -5   48.40    4.00
   2 -11  -5   40.80    3.70
  -2 -11   5   36.70    3.60
   1 -11  -5   46.20    4.00
  -1 -11   5   34.90    3.80
   1 -11  -5   49.70    4.20
   1  11  -5   49.80    4.30
   0 -11  -5    6.40    1.40
   0 -11   5    7.40    1.50
   0 -11   5    7.30    1.40
   0 -11   5    4.80    1.30
   0 -11  -5    6.60    1.30
   1 -11   5   10.40    1.90
   1 -11   5   14.70    1.80
  -1 -11  -5   13.00    1.80
   1 -11   5   12.60    2.00
  -1 -11  -5   17.50    2.00
   2 -11   5    0.60    0.70
   2 -11   5   -0.30    0.70
  -2 -11  -5    0.70    0.70
   2 -11   5    2.30    0.80
  -3 -11  -5    2.40    1.00
   3 -11   5    1.40    0.70
   3 -11   5    1.20    0.80
   3 -11   5    0.50    0.80
   4 -11   5  106.09    7.90
   4 -11   5  103.19    8.00
   4 -11   5   91.69    7.50
  -4 -11  -5  107.19    7.90
  -5 -11  -5    5.00    1.20
   5 -11   5    4.50    1.10
   5 -11   5    4.30    1.30
   5 -11   5    3.70    1.00
   6 -11   5   29.00    2.70
   6 -11   5   30.30    2.90
  -6 -11  -5   28.60    2.70
  -5 -12   5   19.80    2.00
  -5 -12   5   18.00    2.20
   5 -12  -5   19.80    2.20
  -4 -12   5   49.50    4.00
   4 -12  -5   46.40    4.10
  -4 -12   5   49.20    4.30
   3 -12  -5   21.90    2.50
  -3 -12   5   22.90    2.60
   3 -12  -5   23.00    2.50
  -2 -12   5    0.00    0.60
   2 -12  -5    0.50    0.70
  -2 -12   5    0.10    0.60
  -1 -12   5  769.12   49.99
   1 -12  -5  730.03   49.90
   1 -12  -5  752.12   49.99
   1  12  -5  703.03   50.19
   0 -12   5   41.40    4.00
   0 -12   5   50.19    4.30
   0 -12  -5   41.80    4.10
   0 -12  -5   48.90    4.20
   0  12  -5   57.39    4.70
   1 -12   5  581.24   39.90
  -1 -12  -5  583.64   40.00
   1 -12   5  597.54   40.10
   2 -12   5   18.30    2.10
   2 -12   5   18.40    2.30
   2 -12   5   17.00    2.30
  -2 -12  -5   18.70    2.20
   3 -12   5  140.59   10.70
   3 -12   5  152.68   11.10
  -3 -12  -5  143.49   10.80
   3 -12   5  159.18   11.10
  -4 -12  -5    5.90    1.20
   4 -12   5    5.70    1.10
   4 -12   5    5.50    1.40
   4 -12   5    6.70    1.40
   5 -12   5   21.50    2.30
  -5 -12  -5   17.80    2.00
   5 -12   5   17.20    2.10
   5 -12   5   16.50    1.90
  -5 -13   5   29.70    2.50
  -4 -13   5    0.10    0.50
  -4 -13   5    0.20    0.50
   4 -13  -5    0.30    0.70
  -3 -13   5  274.57   18.40
  -3 -13   5  271.57   18.10
   3 -13  -5  235.08   18.10
  -2 -13   5   18.30    2.00
   2 -13  -5   16.90    2.10
  -2 -13   5   16.70    2.20
  -1 -13   5   56.69    4.70
  -1 -13   5   58.09    5.00
   0 -13  -5   18.60    2.30
   0 -13   5   18.70    2.10
   0 -13   5   18.40    2.30
   0  13  -5   20.40    2.70
  -1 -13  -5    7.20    1.40
   1 -13   5    5.50    1.10
   1 -13   5    5.30    1.30
   1 -13   5    5.30    1.30
   2 -13   5    2.20    0.90
   2 -13   5    2.30    0.90
   2 -13   5    1.20    0.80
  -2 -13  -5    1.20    0.80
   3 -13   5  279.37   20.00
  -3 -13  -5  287.77   20.10
   3 -13   5  296.77   20.30
   3 -13   5  300.97   20.40
  -4 -13  -5    8.10    1.30
   4 -13   5    8.70    1.50
   4 -13   5    8.10    1.40
   4 -13   5    9.60    1.30
  -4 -14   5   18.40    1.80
  -3 -14   5   47.30    4.00
  -3 -14   5   46.50    3.70
  -2 -14   5  263.77   18.60
  -2 -14   5  268.17   18.40
  -1 -14   5  207.88   14.90
  -1 -14   5  209.98   14.60
   0 -14   5  203.88   13.40
   0 -14   5  204.58   13.70
   0  14  -5  157.18   13.50
   1 -14   5  336.27   21.90
   1 -14   5  302.37   21.90
   1 -14   5  349.17   22.20
  -1 -14  -5  282.17   21.80
  -1  14  -5  325.77   22.30
   2 -14   5  195.28   13.30
   2 -14   5  197.38   13.50
  -2 -14  -5  169.58   13.20
   2 -14   5  179.78   13.40
  -2  14  -5  209.98   13.80
   3 -14   5  276.17   18.20
   3 -14   5  258.37   18.10
   3 -14   5  263.07   18.00
  -3 -14  -5  228.18   17.90
  -3  14  -5  284.67   18.50
  -2 -15   5  220.38   14.50
  -2 -15   5  198.88   14.90
  -1 -15   5  318.77   21.50
  -1 -15   5  312.47   21.70
   0 -15   5   31.60    2.80
   0 -15   5   35.50    3.10
   1 -15   5  160.18   11.10
   1 -15   5  160.18   10.90
  -1  15  -5  143.49   11.10
   2 -15   5  122.89    9.20
  -2  15  -5  130.89    9.40
  -8   0   6   83.49    6.50
  -8   0   6   75.39    6.20
  -7   0   6    0.10    0.80
   6   0  -6  110.59    8.70
   6   0  -6  100.79    8.50
  -6   0   6  130.19    8.80
   5   0  -6    0.80    0.90
  -4   0   6  631.74   56.79
   4   0  -6  624.94   43.30
   4   0  -6  660.43   43.40
   3   0  -6    3.40    2.40
   3   0  -6    0.40    0.60
   3   0  -6    0.30    0.60
  -3   0   6    0.50    3.50
  -2   0   6 3048.99  187.88
   2   0  -6 2542.85  181.98
  -2   0   6 2475.25  181.78
  -1   0   6    0.00    1.40
  -1   0   6    1.20    1.90
   1   0  -6    3.10    2.20
   0   0   6  702.53   44.00
   0   0  -6  593.74   44.40
   0   0   6  564.24   44.10
   1   0   6    1.10    1.40
  -1   0  -6    0.40    1.30
   2   0   6 5191.78  340.07
  -2   0  -6 5277.77  339.67
  -2   0  -6 4794.62  337.57
  -3   0  -6   -0.30    0.60
  -3   0  -6    0.60    0.50
  -3   0  -6   -0.30    1.50
  -4   0  -6   89.39    7.00
  -5   0  -6    0.40    0.80
  -6   0  -6  328.37   22.80
  -7   0  -6    0.80    0.70
  -7   0  -6    0.60    1.00
  -8   0  -6  140.79   10.20
  -8  -1   6   14.40    2.00
  -8  -1   6   12.50    1.90
  -8   1   6   12.90    2.00
   7  -1  -6  118.39    9.50
  -7  -1   6  136.79    9.60
  -7   1   6  125.99    9.50
  -6  -1   6  674.93   52.99
   6  -1  -6  798.02   53.19
   6  -1  -6  792.42   53.09
  -6   1   6  872.11   53.19
   5  -1  -6  728.83   47.10
   5  -1  -6  657.03   46.90
   4  -1  -6  372.86   24.10
   4  -1  -6  362.46   24.10
   4  -1  -6  325.87   23.80
  -4   1   6  374.96   38.20
   4   1  -6  338.47   24.00
   4   1  -6  323.27   23.90
   3  -1  -6   20.00    2.00
   3  -1  -6   19.60    2.10
  -3  -1   6   17.80    4.60
  -3  -1   6   15.30    7.00
   3   1  -6   18.30    2.10
  -3   1   6   17.20    7.60
   3   1  -6   17.80    2.00
   2  -1  -6   78.19    8.40
   2  -1  -6   73.29    5.60
  -2  -1   6   82.19    8.30
  -2  -1   6   61.39   10.10
  -2   1   6   77.19    8.30
   2   1  -6   72.59    8.40
  -2   1   6   64.09   10.90
   1  -1  -6    5.90    2.70
  -1  -1   6   15.20    4.00
  -1   1   6   11.20    3.90
  -1   1   6    5.70    2.40
   1   1  -6    7.60    2.80
   0  -1   6   67.99    7.20
   0  -1  -6   73.99    7.20
   0  -1   6   64.99    7.10
   0   1   6   67.09    7.20
   0   1  -6   72.99    7.70
  -1  -1  -6  124.99   10.10
   1  -1   6  109.79   10.20
   1   1   6  116.49   10.60
  -1   1  -6  114.89   10.80
  -2  -1  -6  116.79    9.10
  -2  -1  -6   94.69    7.50
   2  -1   6   99.99    9.60
   2   1   6   98.89    9.60
  -2   1  -6   85.29    8.30
  -2   1  -6  112.49   10.10
  -3  -1  -6  117.79    8.70
  -3  -1  -6  118.89   10.00
  -3  -1  -6  114.79    8.40
  -3   1  -6  113.29    8.60
  -3   1  -6  117.49   10.90
  -4  -1  -6   13.80    1.70
  -4  -1  -6   13.70    2.10
  -4   1  -6   11.20    1.90
  -5  -1  -6   31.90    3.20
  -5  -1  -6   28.50    2.90
  -5   1  -6   29.20    3.10
  -6  -1  -6   44.20    4.60
  -6  -1  -6   68.19    5.30
  -6   1  -6   63.09    5.20
  -7  -1  -6   23.00    2.80
  -7  -1  -6   34.00    3.40
  -7   1  -6   31.60    3.00
  -8  -1  -6  252.77   19.50
  -8  -1  -6  295.87   19.40
  -8   1  -6  287.97   19.40
  -8  -2   6   20.20    2.40
  -8  -2   6   21.50    2.40
  -8   2   6   20.30    2.50
   7  -2  -6    2.80    1.20
  -7  -2   6    3.70    1.10
  -7  -2   6    3.10    1.10
   7  -2  -6    3.70    1.20
   6  -2  -6  398.56   27.60
   6  -2  -6  401.36   27.60
  -6   2   6  390.86   27.40
   5  -2  -6  203.68   14.40
   5  -2  -6  183.18   14.20
   5  -2  -6  209.38   14.50
   5  -2  -6  197.58   14.30
   4  -2  -6  280.17   18.70
   4  -2  -6  282.67   18.70
   4  -2  -6  265.17   18.50
   4   2  -6  235.38   18.50
   3  -2  -6  234.68   16.00
   3  -2  -6  237.88   16.00
   3  -2  -6  226.38   15.80
  -3  -2   6  226.18   18.90
  -3  -2   6  263.47   25.20
   3  -2  -6  236.88   19.30
   3   2  -6  187.58   15.70
  -3   2   6  237.38   26.90
   3   2  -6  211.28   15.80
   2  -2  -6   11.50    1.60
  -2  -2   6   10.20    3.30
   2  -2  -6   15.90    3.90
   2  -2  -6   15.80    1.70
  -2   2   6   15.40    4.00
   2   2  -6   15.30    4.10
   1  -2  -6   28.80    4.70
  -1  -2   6   28.20    4.50
  -1  -2   6   39.40    6.40
  -1   2   6   27.90    4.80
   1   2  -6   28.30    5.60
  -1   2   6   42.30    6.80
   0  -2   6  304.17   23.90
   0  -2   6  337.37   25.20
   0  -2  -6  361.66   23.80
   0   2  -6  290.27   24.70
   0   2   6  301.97   24.20
   1  -2   6   25.40    4.00
  -1  -2  -6   33.10    3.80
  -1   2  -6   26.90    5.20
   1   2   6   28.00    4.40
  -2  -2  -6  106.19    8.40
  -2  -2  -6   89.89    7.00
  -2  -2  -6  102.59    7.30
   2  -2   6   94.59    9.00
  -2   2  -6   89.59    9.90
   2   2   6   88.59    9.10
  -3  -2  -6   37.80    3.30
  -3  -2  -6   42.40    3.70
  -3  -2  -6   43.90    3.40
   3  -2   6   37.70    3.40
  -3   2  -6   39.40    3.60
  -4  -2  -6   42.50    4.00
  -4  -2  -6   52.69    4.10
  -4  -2  -6   56.09    4.50
  -4   2  -6   48.80    4.30
  -5  -2  -6   22.50    2.50
  -5  -2  -6   28.40    3.00
  -5   2  -6   28.10    3.00
  -6  -2  -6   23.80    2.60
  -7  -2  -6  165.68   12.30
  -7  -2  -6  164.18   12.00
  -8  -2  -6   60.29    5.50
  -8  -2  -6   69.99    5.40
  -8   2  -6   73.89    5.50
  -8  -3   6  208.48   14.80
   8  -3  -6  172.68   14.60
  -8  -3   6  230.08   14.80
  -8   3   6  221.58   14.90
   7  -3  -6   86.99    7.40
   7  -3  -6   93.09    7.40
  -7  -3   6   95.89    7.40
  -7  -3   6   98.89    7.40
   6  -3  -6  264.17   19.80
  -6  -3   6  273.37   19.70
   6  -3  -6  287.97   20.00
   6  -3  -6  299.77   20.00
   5  -3  -6   90.29    7.40
   5  -3  -6   94.49    7.40
   5  -3  -6   90.09    7.40
   5  -3  -6  101.79    7.60
  -4  -3   6   92.69    7.30
   4  -3  -6  100.09    7.70
   4  -3  -6  101.59    7.60
   4  -3  -6  106.69    7.80
   3  -3  -6    0.70    0.60
  -3  -3   6    1.60    3.60
  -3  -3   6    1.70    2.40
   3  -3  -6    1.20    0.70
  -3  -3   6    0.70    0.50
   3  -3  -6    4.30    1.10
   3  -3  -6    2.80    2.90
  -3   3   6    0.20    5.00
   3   3  -6    0.20    0.80
  -2  -3   6 2825.72  194.58
  -2  -3   6 3116.99  200.18
   2  -3  -6 2610.84  192.08
   2  -3  -6 3051.29  194.98
   2  -3  -6 2900.91  192.18
   2  -3  -6 2964.30  192.18
   2  -3  -6 3126.59  192.28
   2   3  -6 2941.71  196.48
  -2   3   6 2798.82  202.58
   2   3  -6 2647.64  192.18
  -2   3   6 2821.82  195.08
   1  -3  -6 1334.17   81.99
   1  -3  -6 1121.39   79.99
  -1  -3   6 1219.68   85.59
  -1  -3   6 1238.88   82.39
   1  -3  -6 1127.59   79.99
   1   3  -6 1147.89   83.89
  -1   3   6 1204.88   82.89
   0  -3   6 1757.82  114.89
   0  -3  -6 1845.42  111.39
   0  -3   6 1628.54  112.29
   0   3  -6 1496.35  113.69
   0   3   6 1539.05  112.69
  -1  -3  -6  107.79    8.30
   1  -3   6  127.89   10.30
   1   3   6  102.69   10.30
  -1   3  -6  115.69   11.30
   2  -3   6 1009.80   67.79
  -2  -3  -6  997.50   65.89
  -2  -3  -6  921.81   65.59
  -2  -3  -6  991.90   65.69
   2  -3   6  987.70   65.69
  -2   3  -6 1012.00   65.69
  -2   3  -6  975.00   69.39
   2   3   6  949.40   68.09
  -3  -3  -6    7.50    1.30
  -3  -3  -6    7.40    1.50
   3  -3   6    7.30    1.30
  -3   3  -6    4.90    1.30
  -3   3  -6    6.80    1.30
  -4  -3  -6  397.66   28.80
  -4  -3  -6  449.46   28.90
   4  -3   6  382.16   28.70
  -4  -3  -6  465.25   29.30
  -5  -3  -6   73.39    6.10
  -5  -3  -6   81.59    6.10
  -6  -3  -6   90.59    6.80
  -6  -3  -6   81.39    7.00
  -7  -3  -6   16.90    2.40
  -7  -3  -6   16.40    2.10
  -8  -3  -6   47.60    4.50
  -8  -3  -6   54.79    4.40
  -8   3  -6   56.89    4.40
  -8  -4   6   37.70    3.20
   8  -4  -6   24.30    3.00
  -8  -4   6   35.50    3.10
   8  -4  -6   32.60    3.00
  -8   4   6   34.20    3.30
   7  -4  -6    4.30    1.30
   7  -4  -6    4.70    1.30
  -7  -4   6    4.10    1.20
  -7  -4   6    4.40    1.20
   6  -4  -6    2.70    1.20
  -6  -4   6    0.60    0.70
  -6  -4   6    1.00    0.80
   6  -4  -6    1.20    0.90
   6  -4  -6    0.50    0.90
   5  -4  -6  748.83   50.59
   5  -4  -6  738.03   50.59
  -5  -4   6  723.43   50.29
   5  -4  -6  770.82   50.59
   4  -4  -6  488.25   31.80
   4  -4  -6  472.65   31.70
  -4  -4   6  439.96   31.30
   4  -4  -6  453.15   31.70
   4  -4  -6  454.15   31.70
   3  -4  -6   10.70    1.70
  -3  -4   6   17.80    7.20
   3  -4  -6   10.90    1.50
  -3  -4   6    9.30    1.20
  -3  -4   6    7.10    1.50
   3  -4  -6    9.90    1.60
  -3   4   6   11.90    8.20
   3   4  -6    7.90    1.50
  -2  -4   6   84.69   11.40
   2  -4  -6   82.89    5.80
  -2  -4   6   60.69    5.20
   2  -4  -6   73.69    5.60
   2  -4  -6   79.89    5.70
  -2  -4   6   57.89    5.50
  -2  -4   6   80.09    7.80
   2  -4  -6   74.29    5.70
   2   4  -6   69.79    5.70
  -2   4   6   73.29    8.30
   1  -4  -6  339.97   25.20
  -1  -4   6  410.46   27.20
   1  -4  -6  371.06   25.30
   1  -4  -6  367.96   25.20
   1  -4  -6  382.86   25.30
  -1   4   6  352.06   27.80
   1   4  -6  348.17   25.30
   1   4  -6  400.66   30.00
   0  -4  -6  387.16   25.90
   0  -4   6  423.46   27.90
   0  -4  -6  392.06   25.90
   0  -4  -6  357.56   25.80
   0  -4   6  397.16   26.00
   0  -4   6  396.26   30.70
   0   4  -6  351.66   29.40
   0   4   6  368.06   28.20
   0   4  -6  347.57   25.90
  -1  -4  -6  123.59    8.90
   1  -4   6  125.49    9.00
  -1  -4  -6  130.39    9.00
   1  -4   6  134.49   10.70
   1  -4   6  118.49    8.90
  -1  -4  -6  131.39    9.10
  -1   4  -6  122.09    9.00
   1   4   6  114.59   11.00
  -1   4  -6  110.49   12.10
   2  -4   6  100.89    9.10
   2  -4   6   95.89    7.30
  -2  -4  -6  103.59    7.50
  -2  -4  -6   99.89    7.20
  -2  -4  -6  101.09    7.30
   2  -4   6   97.19    7.30
   2   4   6   86.19    9.30
  -3  -4  -6  190.48   13.60
  -3  -4  -6  203.78   13.90
   3  -4   6  186.98   13.60
  -3  -4  -6  192.18   13.60
  -4  -4  -6  154.78   11.10
  -4  -4  -6  151.78   10.80
  -4  -4  -6  147.69   10.80
   4  -4   6  143.89   10.80
  -5  -4  -6  566.94   41.40
  -5  -4  -6  652.83   41.50
  -6  -4  -6  576.84   40.90
  -6  -4  -6  629.64   41.10
  -7  -4  -6    2.20    0.90
  -7  -4  -6    3.20    1.20
  -8  -4  -6    0.60    0.70
  -8  -4  -6    0.60    0.80
  -8   4  -6    0.60    0.60
  -8  -5   6    9.50    1.50
   8  -5  -6    7.70    1.30
   8  -5  -6    9.20    1.90
   8  -5  -6   10.30    1.60
  -8  -5   6   11.30    1.60
  -8   5   6    9.30    1.60
   7  -5  -6    2.30    1.10
   7  -5  -6    3.20    1.00
  -7  -5   6    1.00    0.80
   7  -5  -6    1.10    0.90
  -7  -5   6    1.20    0.80
   6  -5  -6    1.30    0.90
  -6  -5   6    0.50    0.70
  -6  -5   6    0.10    0.70
   6  -5  -6    0.60    0.80
   6  -5  -6    0.40    0.90
  -6  -5   6    0.80    0.80
   5  -5  -6    0.90    0.80
  -5  -5   6    1.50    0.80
  -5  -5   6    1.70    0.80
   5  -5  -6    0.80    0.80
   5  -5  -6    0.80    0.90
  -5  -5   6    1.30    0.90
   5  -5  -6    1.60    1.00
  -4  -5   6    3.70    1.10
  -4  -5   6    3.20    0.90
   4  -5  -6    1.40    0.80
   4  -5  -6    1.90    1.00
   4  -5  -6    2.20    0.90
   4  -5  -6    2.40    0.90
  -4  -5   6    2.50    0.80
  -3  -5   6   14.50    2.00
   3  -5  -6   18.80    2.10
  -3  -5   6   16.80    1.80
   3  -5  -6   18.60    2.20
   3  -5  -6   17.00    2.10
   3  -5  -6   18.30    2.10
   3   5  -6   15.20    2.20
  -2  -5   6  206.18   16.40
   2  -5  -6  261.07   16.50
  -2  -5   6  215.08   16.10
   2  -5  -6  243.18   16.50
   2  -5  -6  243.98   16.50
   2  -5  -6  258.47   16.50
   2   5  -6  220.68   16.50
   1  -5  -6   54.09    4.00
  -1  -5   6   39.10    3.60
  -1  -5   6   45.20    3.90
   1  -5  -6   49.50    4.00
   1  -5  -6   51.69    4.00
   1  -5  -6   50.09    3.80
   1   5  -6   39.40    8.00
  -1   5   6   40.80    6.00
   1   5  -6   38.90    3.80
   0  -5   6  640.14   42.70
   0  -5   6  673.23   44.10
   0  -5   6  627.84   48.20
   0  -5  -6  635.64   42.70
   0  -5  -6  678.63   42.70
   0  -5  -6  593.04   42.60
   0  -5  -6  673.13   42.70
   0  -5  -6  620.04   42.60
   0  -5   6  666.63   42.70
   0   5  -6  631.34   42.70
   0   5  -6  538.65   46.20
   0   5   6  590.24   44.90
   1  -5   6  241.78   16.60
  -1  -5  -6  240.88   16.60
  -1  -5  -6  209.38   16.40
  -1  -5  -6  235.18   16.60
   1  -5   6  242.58   16.70
  -1  -5  -6  247.28   16.80
   1  -5   6  259.47   18.10
  -2  -5  -6  348.07   24.60
   2  -5   6  373.46   24.80
  -2  -5  -6  367.86   24.80
   2  -5   6  368.46   24.70
   2  -5   6  344.57   26.80
  -2  -5  -6  353.96   24.60
  -3  -5  -6  956.00   62.79
  -3  -5  -6  941.51   62.59
   3  -5   6  906.11   62.59
  -3  -5  -6  922.21   62.59
  -4  -5  -6    9.20    1.80
  -4  -5  -6   10.90    1.60
  -4  -5  -6   13.40    1.70
   4  -5   6    9.70    1.70
  -5  -5  -6  165.08   11.60
  -5  -5  -6  160.48   11.50
   5  -5   6  146.39   11.40
  -6  -5  -6    4.30    1.20
  -6  -5  -6    5.40    1.30
  -6  -5  -6    2.10    1.10
  -7  -5  -6    5.10    1.30
  -7  -5  -6    6.90    1.50
  -7  -5  -6    6.00    1.40
   8  -5   6  127.29    8.90
  -8   5  -6  114.89    8.70
  -8  -6   6    7.50    1.30
   8  -6  -6    7.40    1.30
  -7  -6   6    1.20    0.80
   7  -6  -6    0.50    0.70
   7  -6  -6    0.70    0.80
  -7  -6   6    1.30    0.70
   7  -6  -6    1.00    0.90
  -6  -6   6   84.69    6.50
   6  -6  -6   80.69    6.70
  -6  -6   6   74.99    6.50
   6  -6  -6   84.09    6.40
   6  -6  -6   84.09    6.70
  -6  -6   6   81.29    6.40
  -5  -6   6   18.70    2.40
   5  -6  -6   19.20    2.20
  -5  -6   6   19.60    2.20
   5  -6  -6   16.00    2.40
   5  -6  -6   27.60    2.80
  -5  -6   6   19.60    2.30
  -5  -6   6   20.70    2.30
   4  -6  -6  421.66   34.10
  -4  -6   6  526.55   34.30
  -4  -6   6  534.55   33.90
   4  -6  -6  444.06   34.10
   4  -6  -6  545.85   34.40
  -4  -6   6  508.25   33.90
   4  -6  -6  508.65   33.90
  -3  -6   6   12.70    1.90
  -3  -6   6   11.10    1.50
   3  -6  -6   13.30    1.80
   3  -6  -6   13.40    1.90
   3  -6  -6   14.20    2.10
   3  -6  -6   12.90    1.80
   2  -6  -6  156.88   11.20
   2  -6  -6  170.98   11.30
   2  -6  -6  159.38   11.30
  -2  -6   6  134.89   10.80
   2  -6  -6  160.08   11.20
  -2  -6   6  137.79   11.20
   2  -6  -6  174.98   11.40
   2   6  -6  145.99   11.20
   1  -6  -6   23.00    2.30
   1  -6  -6   25.30    2.40
   1  -6  -6   22.60    2.40
  -1  -6   6   26.40    2.60
  -1  -6   6   24.00    6.50
  -1  -6   6   19.60    2.20
  -1  -6   6   28.10    2.50
   1  -6  -6   23.10    2.40
   1  -6  -6   27.20    2.60
   1   6  -6   24.30    2.50
   0  -6  -6  127.79    8.70
   0  -6   6  117.59    8.70
   0  -6  -6  131.79    8.80
   0  -6  -6  113.99    8.60
   0  -6   6  100.69    8.40
   0  -6   6  128.59    8.80
   0  -6  -6  114.69    8.70
   0  -6  -6  108.29    8.50
   0  -6   6  121.79   14.10
   0   6  -6  123.29    8.80
  -1  -6  -6  783.22   53.69
  -1  -6  -6  827.12   53.69
  -1  -6  -6  800.02   53.59
   1  -6   6  765.02   53.59
   1  -6   6  809.82   53.69
  -2  -6  -6   42.60    4.00
  -2  -6  -6   51.49    4.20
  -2  -6  -6   52.09    4.30
   2  -6   6   53.99    4.30
   2  -6   6   49.80    4.20
  -3  -6  -6  181.68   13.40
   3  -6   6  186.58   13.30
  -3  -6  -6  187.68   13.30
  -3  -6  -6  180.48   13.20
   3  -6   6  195.28   13.50
  -4  -6  -6  262.87   18.20
  -4  -6  -6  276.37   18.50
   4  -6   6  223.78   18.20
   4  -6   6  268.37   18.20
  -4  -6  -6  260.97   18.10
  -5  -6  -6  114.99   10.20
  -5  -6  -6  139.19   10.20
  -5  -6  -6  145.79   10.20
   5  -6   6  147.09   10.30
  -6  -6  -6  292.77   19.40
  -6  -6  -6  289.97   19.40
  -6  -6  -6  242.28   19.50
  -7  -6  -6  213.08   15.40
   7  -6   6  240.38   15.70
  -7  -6  -6  224.78   15.80
  -7  -6  -6  201.28   15.40
   7  -7  -6  239.28   16.60
  -7  -7   6  250.67   16.50
   7  -7  -6  231.18   16.60
  -7  -7   6  233.28   16.40
   7  -7  -6  221.78   16.20
  -6  -7   6  114.59    9.10
   6  -7  -6  115.49    8.80
   6  -7  -6  128.29    9.40
  -6  -7   6  122.49    9.00
   6  -7  -6  128.49    9.30
  -6  -7   6  118.69    9.00
  -5  -7   6   19.00    2.00
   5  -7  -6   15.00    1.90
  -5  -7   6   15.00    2.00
   5  -7  -6   10.40    2.00
  -5  -7   6   16.70    2.10
  -5  -7   6   17.10    2.00
   5  -7  -6   10.30    2.00
   5  -7  -6   16.40    2.30
   5  -7  -6   11.90    2.20
   4  -7  -6  200.68   14.80
   4  -7  -6  235.98   15.00
   4  -7  -6  186.18   14.80
   4  -7  -6  201.58   14.90
  -3  -7   6  112.39    8.80
   3  -7  -6  124.49    8.70
  -3  -7   6  112.89    8.30
   3  -7  -6  106.09    8.60
   3  -7  -6  104.09    8.60
   3  -7  -6  124.19    8.70
   2  -7  -6   62.99    5.00
   2  -7  -6   65.99    5.20
   2  -7  -6   60.49    5.10
  -2  -7   6   59.49    5.20
   2  -7  -6   60.69    5.00
  -2  -7   6   57.69    4.70
   2  -7  -6   69.29    5.20
   2   7  -6   56.09    5.10
   1  -7  -6    2.00    0.80
   1  -7  -6    1.00    0.70
   1  -7  -6    2.50    0.90
   1  -7  -6    3.30    1.00
   1  -7  -6    1.30    0.80
  -1  -7   6    1.30    0.70
  -1  -7   6    1.50    0.80
  -1  -7   6    0.90    0.70
   1   7  -6    1.80    0.90
   0  -7   6    6.70    1.30
   0  -7  -6    7.60    1.40
   0  -7  -6    7.00    1.40
   0  -7   6    7.60    1.20
   0  -7  -6   10.10    1.50
   0  -7   6    8.60    1.60
   0   7  -6    6.30    1.40
  -1  -7  -6    3.70    0.90
  -1  -7  -6    5.50    1.30
  -1  -7  -6    3.20    0.90
   1  -7   6    4.00    1.00
   1  -7   6    4.50    0.90
   1  -7   6    3.20    1.00
  -2  -7  -6  104.69    8.10
  -2  -7  -6  105.99    8.00
  -2  -7  -6  103.89    8.00
   2  -7   6  110.99    8.20
   2  -7   6  108.09    8.10
   3  -7   6   30.10    3.20
  -3  -7  -6   34.70    3.10
   3  -7   6   37.00    3.40
  -3  -7  -6   37.70    3.50
  -3  -7  -6   30.80    3.10
   4  -7   6   10.00    1.70
  -4  -7  -6    8.60    1.50
  -4  -7  -6   11.40    1.90
  -5  -7  -6  463.55   32.00
  -5  -7  -6  465.45   32.20
   5  -7   6  466.15   32.00
  -5  -7  -6  465.15   31.80
   6  -7   6  320.07   24.90
  -6  -7  -6  369.76   25.10
  -6  -7  -6  369.06   25.30
  -6  -7  -6  354.56   24.90
   6  -7   6  400.56   25.40
  -7  -7  -6    1.00    0.70
  -7  -7  -6    0.70    0.80
   7  -7   6    2.30    0.90
  -7  -7  -6    1.30    0.80
   7  -8  -6   25.60    2.50
   7  -8  -6   33.80    2.90
   7  -8  -6   32.30    3.00
  -7  -8   6   29.00    2.70
  -7  -8   6   25.50    2.80
   6  -8  -6   46.80    4.10
   6  -8  -6   45.80    3.80
  -6  -8   6   39.80    4.00
   6  -8  -6   46.70    4.20
  -6  -8   6   45.40    3.90
   5  -8  -6  804.82   51.59
   5  -8  -6  771.32   51.09
  -5  -8   6  748.83   51.19
   5  -8  -6  755.72   51.49
  -5  -8   6  729.13   51.09
  -5  -8   6  744.03   51.49
  -4  -8   6  125.09    8.70
   4  -8  -6  116.39    8.50
  -4  -8   6  118.39    8.20
   4  -8  -6  100.29    8.30
  -4  -8   6  107.19    8.00
   4  -8  -6   84.09    8.20
  -3  -8   6  942.01   63.09
   3  -8  -6  964.00   62.79
   3  -8  -6  911.51   62.79
  -3  -8   6  908.01   62.49
   2  -8  -6  105.49    7.80
   2  -8  -6  103.39    7.70
   2  -8  -6  106.89    7.90
   2  -8  -6   95.49    7.60
  -2  -8   6   94.29    7.40
  -2  -8   6   97.79    7.90
   2  -8  -6  112.59    7.90
   2   8  -6   90.99    7.80
   1  -8  -6    1.10    0.70
   1  -8  -6   -0.70    0.70
  -1  -8   6    0.90    0.70
   1  -8  -6    0.60    0.70
  -1  -8   6    0.60    0.70
   1  -8  -6    0.40    0.70
   1   8  -6    2.70    1.00
   0  -8   6   17.10    2.10
   0  -8  -6   16.90    2.10
   0  -8  -6   15.40    2.10
   0  -8  -6   17.90    2.00
   0  -8   6   18.70    2.20
   0  -8   6   14.60    1.90
   0   8  -6   19.00    2.20
  -1  -8  -6  305.57   21.20
   1  -8   6  317.77   21.30
   1  -8   6  284.87   20.90
   1  -8   6  312.87   21.30
  -1  -8  -6  304.67   21.10
   2  -8   6   23.30    2.40
   2  -8   6   21.40    2.60
   2  -8   6   24.60    2.60
  -2  -8  -6   25.60    2.50
  -2  -8  -6   26.20    2.80
   3  -8   6    7.10    1.50
  -3  -8  -6   15.00    2.10
  -3  -8  -6    7.10    1.50
   3  -8   6    9.10    1.70
  -4  -8  -6   21.40    2.20
  -4  -8  -6   21.80    2.60
   4  -8   6   15.60    2.20
  -4  -8  -6   15.80    2.10
   4  -8   6   21.50    2.50
   5  -8   6    0.90    0.70
  -5  -8  -6    0.80    0.70
  -5  -8  -6    0.30    0.90
  -5  -8  -6    0.60    0.70
   5  -8   6    0.50    0.80
  -6  -8  -6    5.90    1.20
  -6  -8  -6    5.60    1.20
  -6  -8  -6    5.90    1.40
   6  -8   6    5.50    1.30
   6  -8   6    5.50    1.30
  -7  -8  -6   14.40    1.80
  -7  -8  -6   16.50    2.10
   7  -8   6   17.10    1.90
   7  -9  -6  193.78   13.80
   7  -9  -6  200.28   13.80
  -6  -9   6    3.20    1.10
  -6  -9   6    4.10    1.00
   6  -9  -6    4.50    1.20
   6  -9  -6    3.10    1.00
   6  -9  -6    4.90    1.20
  -5  -9   6    5.60    1.20
   5  -9  -6    8.00    1.60
   5  -9  -6    5.20    1.40
  -5  -9   6    7.80    1.30
   5  -9  -6    7.30    1.50
  -5  -9   6    7.40    1.50
   4  -9  -6    2.20    1.10
   4  -9  -6    2.20    1.00
   4  -9  -6    2.20    1.00
   4  -9  -6    3.00    1.10
  -4  -9   6    4.20    1.30
  -4  -9   6    2.40    0.90
  -3  -9   6   57.69    4.70
   3  -9  -6   56.59    4.90
   3  -9  -6   54.49    4.80
  -3  -9   6   58.39    5.20
  -2  -9   6  109.09    8.00
  -2  -9   6   99.59    8.40
   2  -9  -6  107.89    8.10
   2  -9  -6   99.19    8.10
   2  -9  -6  103.99    8.00
   2  -9  -6  117.69    8.40
   2  -9  -6  116.79    8.40
   2   9  -6   99.79    8.30
   1  -9  -6  129.99    9.10
  -1  -9   6   97.69    8.90
   1  -9  -6  119.69    9.00
  -1  -9   6  120.69    8.80
   1  -9  -6  138.49    9.10
  -1  -9   6  124.19    9.00
   1   9  -6  104.99    9.00
   0  -9  -6   62.79    5.90
   0  -9   6   76.29    5.90
   0  -9   6   74.99    6.20
   0  -9   6   80.39    6.10
   0  -9  -6   81.19    6.00
   0   9  -6   76.09    6.20
   1  -9   6    0.10    0.60
  -1  -9  -6    0.40    0.60
   1  -9   6    0.20    0.60
   1  -9   6    2.30    1.00
  -1  -9  -6    0.20    0.60
  -2  -9  -6  408.46   29.90
   2  -9   6  461.05   30.10
   3  -9   6    1.20    0.90
  -3  -9  -6    2.60    1.80
   3  -9   6    1.80    0.90
  -3  -9  -6    1.20    0.80
  -3  -9  -6    2.70    0.90
   4  -9   6  517.35   33.60
   4  -9   6  476.85   33.50
  -4  -9  -6  467.05   33.40
   5  -9   6   50.89    4.40
  -5  -9  -6   44.50    4.00
  -5  -9  -6   48.20    4.40
  -5  -9  -6   49.00    4.20
   5  -9   6   46.90    4.30
   6  -9   6  212.48   15.60
  -6  -9  -6  208.48   15.70
   6  -9   6  240.88   15.80
  -6  -9  -6  224.18   15.60
   6 -10  -6    1.30    0.80
  -6 -10   6    1.20    0.90
   6 -10  -6    0.80    0.70
  -5 -10   6  159.68   11.40
  -5 -10   6  154.88   11.10
   5 -10  -6  156.38   11.30
   5 -10  -6  146.59   11.20
   4 -10  -6   78.39    6.30
  -4 -10   6   67.79    6.40
   4 -10  -6   78.79    6.40
   4 -10  -6   81.09    6.40
  -4 -10   6   87.99    6.20
   3 -10  -6   14.10    2.10
  -3 -10   6   12.70    2.20
  -3 -10   6   16.10    1.90
   3 -10  -6   15.20    2.10
   3 -10  -6   13.10    2.00
   2 -10  -6   79.39    5.90
   2 -10  -6   64.69    5.40
  -2 -10   6   57.79    5.70
   2 -10  -6   65.19    5.60
   2 -10  -6   71.19    5.60
  -2 -10   6   65.99    5.30
  -1 -10   6  133.79   10.10
   1 -10  -6  124.99   10.20
   1 -10  -6  149.29   10.50
   1 -10  -6  147.49   10.30
   1  10  -6  138.99   10.50
   0 -10  -6   85.59    6.60
   0 -10   6   81.79    6.60
   0 -10   6   82.29    6.40
   0 -10  -6   82.99    6.70
   0  10  -6   82.29    6.80
  -1 -10  -6   52.69    4.40
  -1 -10  -6   47.60    4.40
   1 -10   6   50.79    4.30
   1 -10   6   54.89    4.70
   2 -10   6    5.50    1.40
  -2 -10  -6    9.80    1.60
  -2 -10  -6    6.30    1.40
   2 -10   6    6.60    1.50
   3 -10   6   15.80    1.80
   3 -10   6   11.10    1.90
  -3 -10  -6   10.00    1.80
   3 -10   6    8.80    1.80
   4 -10   6  216.18   15.10
  -4 -10  -6  185.78   14.70
   4 -10   6  206.38   15.60
   4 -10   6  223.78   15.10
  -4 -10  -6  213.58   15.00
  -5 -10  -6    7.00    1.80
   5 -10   6    6.40    1.40
  -5 -10  -6    5.30    1.30
   5 -10   6    6.80    1.40
  -5  10  -6   11.00    1.90
  -6 -10  -6   75.79    6.90
   6 -10   6   95.39    6.80
  -6 -10  -6   94.59    6.80
   6 -10   6   90.19    6.80
   6 -11  -6    8.10    1.30
   5 -11  -6    0.50    0.70
  -5 -11   6    0.30    0.60
  -5 -11   6    0.80    0.70
   5 -11  -6    0.70    0.70
   4 -11  -6   32.50    3.20
  -4 -11   6   36.70    3.50
   4 -11  -6   34.60    3.40
   4 -11  -6   30.60    3.20
  -4 -11   6   33.80    3.10
  -3 -11   6    9.90    1.60
   3 -11  -6    8.90    1.70
  -3 -11   6    8.30    1.70
   3 -11  -6    7.40    1.40
  -2 -11   6  115.19    8.50
   2 -11  -6  118.89    8.90
   2 -11  -6  109.99    8.70
   1 -11  -6   42.50    3.80
   1 -11  -6   41.10    3.90
  -1 -11   6   42.80    3.70
   1  11  -6   37.60    4.00
   0 -11   6   41.90    3.80
   0 -11  -6   41.70    3.70
   0 -11   6   39.40    3.60
   0 -11  -6   39.50    3.80
   0  11  -6   40.90    4.10
  -1 -11  -6  499.05   33.90
   1 -11   6  516.85   34.10
  -1 -11  -6  506.85   34.10
   1 -11   6  463.95   33.80
  -2 -11  -6   66.79    5.50
  -2 -11  -6   66.69    5.30
   2 -11   6   65.99    5.20
   2 -11   6   63.59    5.60
   3 -11   6  675.43   46.30
  -3 -11  -6  715.63   46.70
   3 -11   6  598.24   46.60
   3 -11   6  760.42   46.90
  -4 -11  -6  336.27   22.60
   4 -11   6  351.86   22.70
   4 -11   6  330.97   22.70
   4 -11   6  281.67   22.20
   5 -11   6  192.08   13.90
   5 -11   6  196.68   13.80
  -5 -11  -6  197.18   13.80
  -5  11  -6  190.68   14.00
  -5 -12   6    2.20    0.80
  -5 -12   6   -0.10    0.60
   5 -12  -6    1.40    0.80
   4 -12  -6  431.36   29.30
  -4 -12   6  424.66   29.30
   4 -12  -6  403.86   29.00
  -4 -12   6  446.76   29.00
   3 -12  -6  155.58   10.70
   3 -12  -6  124.89   10.30
  -3 -12   6  146.59   10.80
  -3 -12   6  154.48   10.50
  -2 -12   6  131.59    9.60
  -2 -12   6  128.39   10.00
   2 -12  -6  133.99    9.70
  -1 -12   6   67.69    5.50
   1 -12  -6   74.99    5.70
  -1 -12   6   61.59    5.80
   1 -12  -6   69.89    5.60
   1  12  -6   74.59    6.00
   0 -12  -6    7.60    1.50
   0 -12   6    6.60    1.40
   0 -12   6    4.20    1.20
   0 -12   6    6.80    1.40
   0 -12  -6    5.90    1.30
   0  12  -6   10.40    2.00
  -1 -12  -6  171.88   11.80
   1 -12   6  165.48   11.80
   1 -12   6  161.58   11.60
  -1 -12  -6  162.58   11.60
   1 -12   6  142.79   11.80
  -1  12  -6  164.28   12.10
  -2 -12  -6  154.38   11.50
   2 -12   6  146.19   11.30
   2 -12   6  162.18   11.80
   2 -12   6  175.08   11.80
   3 -12   6   15.30    1.90
   3 -12   6   18.30    2.30
  -3 -12  -6   18.40    2.10
   3 -12   6   17.30    2.20
   4 -12   6    6.30    1.30
   4 -12   6    6.80    1.40
  -4 -12  -6    5.80    1.20
  -4  12  -6    8.20    1.70
  -5 -12  -6  218.18   15.30
   5 -12   6  220.98   15.50
   5 -12   6  226.88   15.50
  -5  12  -6  215.88   15.50
  -4 -13   6    4.00    0.80
  -4 -13   6    4.60    1.00
   3 -13  -6    1.70    0.90
  -3 -13   6    2.50    0.70
  -3 -13   6    1.80    0.80
   2 -13  -6    6.30    1.30
  -2 -13   6    7.80    1.30
  -2 -13   6    8.60    1.60
  -1 -13   6   11.10    1.90
   1 -13  -6   11.10    1.80
   1 -13  -6   10.80    1.70
  -1 -13   6   10.80    1.60
   0 -13   6    0.50    0.60
   0 -13  -6    0.30    0.80
   0 -13   6    0.90    0.70
   0  13  -6    1.70    1.10
   1 -13   6  127.99    9.20
  -1 -13  -6  118.69    9.00
   1 -13   6  117.59    9.00
   1 -13   6  117.39    8.80
  -1  13  -6  128.39    9.40
  -2 -13  -6    7.50    1.40
   2 -13   6    8.30    1.50
   2 -13   6    7.10    1.30
   2 -13   6    7.70    1.60
  -2  13  -6   10.70    2.00
   3 -13   6   99.99    8.10
   3 -13   6  119.19    8.50
  -3 -13  -6  113.59    8.30
   3 -13   6  111.29    8.40
  -3  13  -6  123.69    8.80
   4 -13   6    0.60    0.70
  -4 -13  -6    0.60    0.60
   4 -13   6    0.40    0.60
  -4  13  -6    1.10    0.90
  -3 -14   6   49.60    4.00
  -3 -14   6   46.90    3.70
  -2 -14   6  101.79    7.30
  -2 -14   6   92.09    7.00
  -1 -14   6   78.79    6.10
  -1 -14   6   75.09    5.80
   0 -14   6   52.39    4.40
   0 -14   6   49.90    4.00
   0  14  -6   48.40    4.50
   1 -14   6    2.30    0.70
  -1 -14  -6    1.60    0.80
   1 -14   6    4.00    1.10
  -1  14  -6    3.40    1.20
   2 -14   6   52.09    4.20
  -2 -14  -6   48.90    4.10
   2 -14   6   50.49    4.00
  -2  14  -6   53.39    4.50
   3 -14   6   56.69    4.80
  -3  14  -6   66.29    5.10
  -8   0   7    0.00    0.80
  -8   0   7    0.70    0.80
  -7   0   7   83.29    6.60
   6   0  -7    1.10    1.10
   6   0  -7    0.10    0.90
   5   0  -7 3944.01  272.07
   5   0  -7 4240.48  272.17
   4   0  -7    0.40    0.70
   4   0  -7    0.20    0.70
   3   0  -7  110.39    8.50
   3   0  -7  108.79    8.50
  -3   0   7  133.69   17.90
   2   0  -7    0.20    0.60
  -2   0   7    2.90    3.50
   2   0  -7    1.60    2.80
   2   0  -7    1.40    0.70
  -1   0   7 1872.41  129.79
   1   0  -7 2101.89  130.59
   1   0  -7 1739.63  126.49
   0   0  -7   -0.30    1.80
   0   0  -7   -0.20    0.50
   0   0   7    0.80    1.80
   0   0  -7    0.20    0.50
   1   0   7 1884.01  132.39
  -1   0  -7 1949.60  132.19
  -1   0  -7 2005.90  129.99
  -2   0  -7   -0.10    0.50
  -2   0  -7    0.20    0.60
  -2   0  -7    0.90    0.90
  -2   0  -7    0.20    1.90
  -3   0  -7  594.04   42.00
  -3   0  -7  653.33   42.50
  -4   0  -7    0.60    0.80
  -4   0  -7    1.60    0.70
  -5   0  -7   57.79    5.10
  -5   0  -7   56.09    4.70
  -6   0  -7    1.20    0.90
  -6   0  -7    0.50    0.70
  -7   0  -7   42.10    4.10
  -7   0  -7   44.20    3.90
  -8   0  -7    0.40    0.60
  -8  -1   7    1.20    0.80
  -8  -1   7    0.60    0.80
  -8   1   7    1.70    0.90
  -7  -1   7  245.68   16.90
  -7  -1   7  243.18   16.90
  -7   1   7  222.28   16.70
   6  -1  -7   33.80    3.60
  -6  -1   7   35.60    3.50
   6  -1  -7   32.20    3.50
   6   1  -7   30.70    3.60
  -6   1   7   38.50    3.60
   5  -1  -7  102.99    7.80
   5  -1  -7  102.59    7.80
   5   1  -7   88.09    7.60
   4  -1  -7   21.40    2.50
   4  -1  -7   21.60    2.50
   4   1  -7   19.40    2.40
   4   1  -7   21.70    2.50
   3  -1  -7    4.70    1.20
   3  -1  -7    4.60    1.20
   3  -1  -7    5.00    1.10
  -3  -1   7   16.70    7.30
   3   1  -7    6.20    1.20
  -3   1   7   12.90    7.10
   3   1  -7    3.50    1.00
   2  -1  -7    3.50    1.00
   2  -1  -7    5.20    3.10
  -2  -1   7    4.40    3.70
   2  -1  -7    4.10    1.10
   2  -1  -7    3.30    1.00
   2   1  -7    3.30    0.90
   2   1  -7    5.40    1.20
   1  -1  -7  436.36   29.50
  -1  -1   7  438.76   32.60
   1  -1  -7  377.06   29.40
   1  -1  -7  445.76   32.70
  -1  -1   7  479.25   34.90
   1  -1  -7  399.96   29.40
  -1   1   7  467.95   33.20
   1   1  -7  442.66   33.40
   0  -1  -7  178.28   11.90
   0  -1   7  172.28   14.50
   0  -1  -7  189.18   14.50
   0  -1  -7  141.39   11.50
   0   1   7  166.68   14.50
   0   1  -7  152.28   11.60
   0   1  -7  169.18   14.80
   1  -1   7   21.10    4.10
  -1  -1  -7   14.60    3.30
  -1  -1  -7    9.10    1.30
  -1  -1  -7   10.60    1.70
  -1   1  -7   10.50    3.40
   1   1   7   17.00    4.10
  -1   1  -7   10.10    1.60
  -1   1  -7   11.60    1.70
  -2  -1  -7  721.03   49.00
  -2  -1  -7  823.92   51.39
  -2  -1  -7  781.02   49.40
  -2   1  -7  767.22   55.89
  -2   1  -7  664.73   49.00
  -2   1  -7  640.04   48.90
  -2   1  -7  733.23   49.30
  -3  -1  -7  213.18   15.20
  -3  -1  -7  230.38   15.60
  -3   1  -7  207.08   15.10
  -3   1  -7  218.78   15.50
  -4  -1  -7   10.40    1.50
  -4  -1  -7   10.90    1.90
  -4   1  -7    9.60    1.80
  -4   1  -7    9.90    1.40
  -5  -1  -7  701.73   49.30
  -5   1  -7  732.83   49.40
  -5   1  -7  738.33   49.00
  -6  -1  -7   65.19    5.50
  -6   1  -7   66.49    5.60
  -6   1  -7   57.09    5.10
  -7  -1  -7  105.09    7.90
  -7  -1  -7  100.39    8.10
  -7   1  -7  101.39    7.80
  -8  -1  -7   68.39    5.00
  -8  -1  -7   50.09    5.10
  -8   1  -7   67.19    5.00
  -8  -2   7   60.59    5.00
  -8  -2   7   56.79    4.90
  -8   2   7   62.99    5.10
   7  -2  -7   51.39    4.90
   7  -2  -7   53.39    4.90
  -7  -2   7   56.59    4.80
  -7  -2   7   61.09    4.90
  -6  -2   7    2.90    1.10
   6  -2  -7    6.40    1.50
   6  -2  -7    4.90    1.40
  -6   2   7    4.30    1.20
   5  -2  -7   25.00    2.80
   5  -2  -7   25.40    2.90
   5  -2  -7   15.80    2.40
   5  -2  -7   23.60    2.80
   4  -2  -7   13.60    2.00
   4  -2  -7   11.60    1.90
   4  -2  -7   17.10    2.10
   4   2  -7   12.50    2.10
   3  -2  -7   16.60    1.90
   3  -2  -7   13.00    1.70
   3  -2  -7   13.10    1.80
   3   2  -7   11.70    1.80
   3   2  -7   12.80    1.80
  -2  -2   7   -0.50    2.90
   2  -2  -7    2.10    0.80
   2  -2  -7    4.10    1.00
   2  -2  -7    0.80    0.70
   2  -2  -7   -0.10    2.80
   2   2  -7    2.10    0.80
   2   2  -7    3.20    0.90
   1  -2  -7  228.08   15.20
  -1  -2   7  214.88   17.90
   1  -2  -7  201.88   15.10
   1  -2  -7  191.48   15.20
   1  -2  -7  234.18   17.90
  -1  -2   7  250.47   20.40
   1   2  -7  200.38   15.30
  -1   2   7  231.88   18.70
   1   2  -7  226.88   19.50
   0  -2   7   12.70    3.30
   0  -2  -7   11.60    1.40
   0  -2  -7   11.60    1.50
   0  -2  -7   16.60    3.40
   0  -2  -7   12.40    1.70
   0  -2  -7   10.30    1.40
   0   2  -7   10.40    1.50
   0   2   7   10.30    3.40
   0   2  -7    8.90    3.60
   1  -2   7 1148.49   72.39
  -1  -2  -7  988.30   72.19
  -1  -2  -7 1138.69   72.59
  -1  -2  -7 1104.49   72.29
   1  -2   7 1123.49   75.09
  -1   2  -7 1050.49   72.29
   1   2   7 1061.59   75.29
  -1   2  -7 1053.39   72.49
  -1   2  -7 1059.19   75.79
  -2  -2  -7   85.69    7.00
  -2  -2  -7  106.79    7.50
  -2  -2  -7   98.19    7.20
   2  -2   7  102.09    7.20
  -2   2  -7   94.79    7.20
  -2   2  -7   92.69    7.30
  -3  -2  -7  176.08   11.20
   3  -2   7  127.39   10.50
  -3  -2  -7  166.98   10.80
  -3   2  -7  150.18   10.90
  -3   2  -7  127.29   11.20
  -3   2  -7  147.09   10.60
  -4  -2  -7  100.69    7.50
  -4  -2  -7   97.59    7.20
  -4   2  -7   85.99    7.30
  -4   2  -7   88.69    7.00
  -5  -2  -7    1.80    0.80
  -5  -2  -7    1.20    0.80
  -5   2  -7    2.90    0.90
  -5   2  -7    3.00    1.20
  -6  -2  -7   61.09    5.50
  -6   2  -7   64.89    5.20
  -7  -2  -7   18.30    2.40
  -7  -2  -7   17.60    2.20
  -7   2  -7   18.50    2.20
  -8  -2  -7   72.49    6.40
  -8  -2  -7   86.69    6.40
  -8   2  -7   89.69    6.40
  -8  -3   7   49.40    4.10
   8  -3  -7   45.00    3.90
  -8  -3   7   48.40    4.10
  -8   3   7   53.49    4.30
   7  -3  -7   50.29    4.80
   7  -3  -7   51.79    4.70
  -7  -3   7   54.29    4.70
  -7  -3   7   58.69    4.80
   6  -3  -7  203.38   14.60
   6  -3  -7  205.28   14.60
  -6  -3   7  203.18   14.40
   6  -3  -7  184.78   14.40
   5  -3  -7  698.73   48.90
   5  -3  -7  729.53   49.00
   5  -3  -7  740.83   49.10
   5  -3  -7  710.53   49.10
   4  -3  -7    1.40    0.80
   4  -3  -7    1.10    0.80
   4  -3  -7    1.10    0.80
   4   3  -7    2.30    1.10
   3  -3  -7  365.96   24.20
   3  -3  -7  339.47   24.00
   3  -3  -7  358.06   24.20
   3   3  -7  332.17   24.10
   2  -3  -7   78.89    6.00
   2  -3  -7   82.19    6.00
   2  -3  -7   79.59    6.00
   2  -3  -7   78.39    5.90
   2   3  -7   67.49    5.80
   2   3  -7   72.39    6.00
   1  -3  -7  287.77   20.20
   1  -3  -7  296.27   20.30
   1  -3  -7  280.07   20.30
   1  -3  -7  295.57   20.30
  -1  -3   7  315.57   25.90
  -1  -3   7  291.27   22.80
  -1   3   7  299.77   23.70
   1   3  -7  287.47   20.40
   0  -3  -7   16.00    1.80
   0  -3  -7   15.00    1.70
   0  -3  -7   15.10    1.90
   0  -3  -7   16.60    1.80
   0  -3  -7   14.90    1.80
   0  -3   7   16.40    3.70
   0   3  -7   14.00    1.80
   0   3   7   11.30    3.60
  -1  -3  -7  751.62   48.40
  -1  -3  -7  711.23   48.30
  -1  -3  -7  758.92   48.60
   1  -3   7  757.52   48.40
   1  -3   7  628.74   48.20
  -1   3  -7  751.62   48.50
   1   3   7  665.83   51.09
  -2  -3  -7    8.30    1.50
   2  -3   7    8.50    1.50
   2  -3   7    8.60    1.40
  -2  -3  -7    7.50    1.30
  -2   3  -7    6.50    1.40
  -2   3  -7   11.80    1.60
  -3  -3  -7  473.95   32.90
  -3  -3  -7  544.25   33.50
   3  -3   7  478.65   33.00
  -3  -3  -7  526.85   33.20
  -3   3  -7  451.85   32.80
  -3   3  -7  418.86   33.10
  -3   3  -7  509.05   33.10
   4  -3   7   13.20    2.50
  -4  -3  -7   13.60    1.70
  -4  -3  -7   10.70    2.00
  -4  -3  -7   13.40    1.80
  -5  -3  -7   20.10    2.50
  -6  -3  -7   11.10    1.90
  -6  -3  -7   15.00    2.30
  -7  -3  -7   79.89    6.30
  -7  -3  -7   74.99    6.40
  -7   3  -7   80.99    6.20
  -8  -3  -7   25.60    2.50
  -8  -3  -7   23.40    2.70
  -8   3  -7   26.90    2.50
  -8  -4   7    3.50    1.00
  -8  -4   7    3.60    1.00
  -8   4   7    4.90    1.20
  -7  -4   7   83.39    6.50
   7  -4  -7   77.39    6.60
  -7  -4   7   85.89    6.50
   7  -4  -7   79.29    6.30
   7  -4  -7   81.19    6.50
   6  -4  -7  104.79    8.40
   6  -4  -7  100.79    8.40
  -6  -4   7  115.59    8.30
   6  -4  -7  106.29    8.40
   5  -4  -7   72.29    6.00
   5  -4  -7   72.09    6.10
  -5  -4   7   73.39    5.90
   4  -4  -7   98.39    7.10
   4  -4  -7   90.99    7.10
   4  -4  -7   90.69    7.10
  -4  -4   7   87.49    6.60
   4  -4  -7   74.09    6.90
   3  -4  -7    5.50    1.30
   3  -4  -7    5.80    1.40
  -3  -4   7    4.60    1.00
   3  -4  -7    5.40    1.20
   3   4  -7    6.00    1.40
   2  -4  -7  122.89    8.90
   2  -4  -7  123.49    9.00
  -2  -4   7  102.69   14.30
   2  -4  -7  125.69    8.90
   2   4  -7  120.69    9.00
   1  -4  -7   63.59    5.20
   1  -4  -7   65.59    5.10
   1  -4  -7   63.29    5.10
  -1  -4   7   61.29    7.10
   1  -4  -7   67.79    5.20
  -1  -4   7   68.59    9.90
   1   4  -7   60.39    5.20
   0  -4   7    3.70    2.40
   0  -4  -7    5.40    1.20
   0  -4  -7    5.10    1.00
   0  -4  -7    3.70    1.00
   0  -4  -7    7.20    1.30
   0  -4   7    7.50    1.30
   0  -4  -7    7.50    1.20
   0  -4   7    5.20    1.10
   0   4   7    5.50    2.70
   0   4  -7    5.30    1.10
   1  -4   7  558.94   39.70
  -1  -4  -7  580.34   39.70
  -1  -4  -7  604.64   39.80
  -1  -4  -7  624.84   40.00
   1  -4   7  590.14   39.80
  -1   4  -7  572.54   39.90
  -2  -4  -7  954.60   62.29
   2  -4   7  911.11   62.29
  -2  -4  -7  956.70   62.59
  -2  -4  -7  925.81   62.29
   2  -4   7  907.71   62.29
  -2   4  -7  912.31   62.29
  -3  -4  -7    5.80    1.40
  -3  -4  -7    5.30    1.20
   3  -4   7    5.90    1.20
  -3  -4  -7    5.00    1.20
  -3   4  -7    8.80    1.50
  -4  -4  -7   79.59    5.30
  -4  -4  -7   56.49    5.30
  -4  -4  -7   54.49    5.10
  -5  -4  -7    1.70    0.90
  -5  -4  -7    0.90    0.80
  -5  -4  -7    0.30    0.60
  -6  -4  -7   33.40    3.40
  -6   4  -7   38.10    3.40
  -7  -4  -7    0.20    0.70
  -7  -4  -7    0.10    0.70
  -7   4  -7    0.60    0.70
  -8  -5   7   73.89    6.20
  -7  -5   7  171.28   11.90
  -7  -5   7  171.38   12.00
   7  -5  -7  153.58   11.70
   7  -5  -7  165.28   12.20
   7  -5  -7  165.98   12.00
   6  -5  -7   13.70    2.20
  -6  -5   7    8.90    1.70
   6  -5  -7   11.80    1.80
   6  -5  -7   14.00    2.20
  -6  -5   7   13.70    2.00
   6  -5  -7   13.40    2.10
   5  -5  -7    4.40    1.30
   5  -5  -7    2.70    1.10
  -5  -5   7    4.90    1.20
   5  -5  -7    4.80    1.40
  -4  -5   7  317.67   23.10
   4  -5  -7  338.37   23.50
  -4  -5   7  331.47   23.10
   4  -5  -7  360.76   23.60
  -3  -5   7   -0.70    0.70
  -3  -5   7    0.10    0.60
   3  -5  -7    0.20    0.70
   3  -5  -7    0.30    0.60
   3  -5  -7    0.40    0.70
   3  -5  -7    0.70    0.70
   3   5  -7   -0.10    0.90
  -2  -5   7  265.17   20.60
   2  -5  -7  315.27   20.70
   2  -5  -7  298.67   20.70
   2  -5  -7  314.37   20.80
   2  -5  -7  337.07   20.90
  -2  -5   7  260.27   20.20
   2   5  -7  299.07   20.80
   1  -5  -7    1.70    0.70
   1  -5  -7    2.40    0.90
   1  -5  -7    3.50    1.00
   1  -5  -7    5.60    1.20
  -1  -5   7    2.80    3.30
  -1  -5   7    1.40    0.80
   1   5  -7    3.60    1.10
   0  -5  -7  272.77   18.10
   0  -5  -7  268.47   18.00
   0  -5  -7  261.87   18.00
   0  -5   7  218.38   22.60
   0  -5   7  263.07   18.10
   0  -5  -7  276.07   18.20
   0  -5  -7  248.38   17.90
   0  -5   7  265.07   18.10
   0   5  -7  254.17   18.10
  -1  -5  -7  165.78   11.60
   1  -5   7  165.38   11.50
   1  -5   7  155.18   11.40
  -1  -5  -7  160.48   11.40
  -1  -5  -7  141.39   11.20
  -1  -5  -7  158.98   11.40
  -1   5  -7  169.38   11.60
  -2  -5  -7   32.80    3.10
  -2  -5  -7   33.60    3.10
   2  -5   7   36.00    3.20
  -2  -5  -7   35.80    3.40
   2  -5   7   34.00    3.10
  -2  -5  -7   30.40    3.00
  -2   5  -7   32.60    3.20
   3  -5   7  376.76   27.10
  -3  -5  -7  386.36   27.10
  -3  -5  -7  407.66   27.40
   3  -5   7  405.36   27.30
  -3  -5  -7  377.56   27.10
  -3   5  -7  415.26   27.20
  -4  -5  -7  213.68   17.50
   4  -5   7  253.37   17.40
  -4  -5  -7  255.77   17.30
  -4   5  -7  259.37   17.40
   5  -5   7  357.76   24.70
  -5  -5  -7  353.66   24.60
  -5  -5  -7  358.96   24.80
  -6  -5  -7  594.54   41.10
  -6  -5  -7  674.73   40.90
  -6  -5  -7  555.34   40.50
  -6   5  -7  574.74   40.50
  -7  -5  -7   18.80    2.10
   7  -5   7   17.40    2.20
  -7  -5  -7   18.50    2.40
  -7   5  -7   17.00    2.00
   7  -6  -7   99.49    9.00
   7  -6  -7  126.39    9.20
  -7  -6   7  123.49    9.00
   7  -6  -7  131.49    9.30
  -7  -6   7  131.49    9.10
   6  -6  -7  773.62   52.19
  -6  -6   7  768.72   51.99
   6  -6  -7  788.22   52.29
  -6  -6   7  754.52   51.99
   6  -6  -7  765.92   52.29
   5  -6  -7  117.39    9.20
  -5  -6   7  115.89    8.90
   5  -6  -7  127.09    9.30
  -5  -6   7  115.19    8.80
   4  -6  -7  255.87   16.60
   4  -6  -7  247.18   16.60
   4  -6  -7  188.78   16.30
   3  -6  -7  104.49    7.60
  -3  -6   7   91.09    7.10
  -3  -6   7   91.09    7.50
   3  -6  -7  101.89    7.60
   3  -6  -7   99.19    7.50
   3   6  -7   91.99    7.60
   2  -6  -7    4.90    1.20
   2  -6  -7    5.30    1.30
   2  -6  -7    4.40    1.10
   2  -6  -7    4.20    1.20
  -2  -6   7    3.90    1.00
  -2  -6   7    5.50    1.40
   2   6  -7    3.00    1.10
   1  -6  -7  323.97   23.80
   1  -6  -7  367.86   24.00
  -1  -6   7  330.37   24.00
   1  -6  -7  343.57   23.80
   1  -6  -7  363.76   24.00
   1  -6  -7  351.26   23.90
   1   6  -7  342.57   24.00
   0  -6  -7  158.28   11.70
   0  -6   7  169.88   11.90
   0  -6  -7  152.38   11.60
   0  -6  -7  165.48   11.80
   0  -6  -7  172.18   11.80
   0  -6  -7  160.38   11.60
   0  -6   7  165.78   11.70
   0   6  -7  156.48   11.80
   1  -6   7  398.06   27.20
  -1  -6  -7  400.96   27.30
  -1  -6  -7  400.66   27.10
  -1  -6  -7  359.26   26.90
   1  -6   7  401.96   27.20
  -1  -6  -7  397.46   27.10
  -1   6  -7  409.86   27.30
  -2  -6  -7   50.69    4.40
  -2  -6  -7   51.69    4.20
   2  -6   7   51.39    4.30
   2  -6   7   44.70    4.10
  -2  -6  -7   49.50    4.10
  -2   6  -7   41.50    4.20
  -3  -6  -7 1349.56   95.79
   3  -6   7 1442.26   95.99
  -3  -6  -7 1525.85   96.19
   3  -6   7 1433.96   95.89
  -3  -6  -7 1410.16   95.89
  -3   6  -7 1434.66   95.99
   4  -6   7    0.30    0.70
  -4  -6  -7    1.30    0.70
   4  -6   7    0.50    0.80
  -4  -6  -7    0.50    0.70
  -4  -6  -7    0.00    0.70
  -4   6  -7   -1.10    0.90
   5  -6   7  602.84   40.50
  -5  -6  -7  649.93   40.40
  -5  -6  -7  606.94   40.20
  -5  -6  -7  505.55   40.40
   5  -6   7  590.94   40.30
  -6  -6  -7   13.80    2.30
  -6  -6  -7   13.00    1.80
  -6  -6  -7   12.80    1.80
   6  -6   7   13.00    2.00
  -7  -6  -7   13.40    1.80
   7  -6   7   16.10    2.00
  -7  -6  -7   14.40    2.20
  -7  -7   7   43.00    3.40
   7  -7  -7   36.70    3.50
   7  -7  -7   36.60    3.50
  -6  -7   7   10.50    1.60
   6  -7  -7    9.40    1.70
   6  -7  -7   10.30    1.80
  -5  -7   7   17.70    2.20
   5  -7  -7   13.70    2.20
  -5  -7   7   17.00    2.00
   5  -7  -7   12.50    2.20
   5  -7  -7   10.90    2.00
   5  -7  -7   14.20    2.20
   4  -7  -7    6.60    1.60
  -4  -7   7    7.90    1.60
   4  -7  -7    8.20    1.60
   4  -7  -7    4.80    1.40
  -4  -7   7    8.80    1.40
   4  -7  -7    5.40    1.30
  -3  -7   7  307.97   21.30
   3  -7  -7  313.17   21.10
  -3  -7   7  290.07   20.70
   3  -7  -7  337.17   21.20
   3   7  -7  258.17   21.00
   2  -7  -7  125.19   10.80
   2  -7  -7  171.38   11.10
   2  -7  -7  122.29   10.80
   2  -7  -7  168.68   11.00
  -2  -7   7  163.48   11.20
  -2  -7   7  138.39   10.50
   2  -7  -7  157.78   10.90
   2   7  -7  145.69   11.00
   1  -7  -7    5.90    1.30
   1  -7  -7    5.90    1.30
  -1  -7   7    5.10    1.10
   1  -7  -7    6.80    1.30
   1  -7  -7    6.20    1.30
   1  -7  -7    5.90    1.30
  -1  -7   7    5.00    1.30
   1   7  -7    5.70    1.40
   0  -7  -7    2.60    1.00
   0  -7  -7    4.10    1.10
   0  -7  -7    2.90    1.00
   0  -7   7    3.50    1.10
   0  -7  -7    2.50    0.90
   0   7  -7    1.30    0.90
  -1  -7  -7    0.60    0.60
  -1  -7  -7    1.50    0.80
   1  -7   7    1.40    0.70
  -1  -7  -7    1.50    1.00
   1  -7   7    0.90    0.70
  -1   7  -7    1.00    0.80
  -2  -7  -7  193.68   14.00
  -2  -7  -7  205.88   14.30
  -2  -7  -7  199.68   14.20
   2  -7   7  209.08   14.30
   2  -7   7  184.48   14.10
  -2   7  -7  190.58   14.20
  -3  -7  -7  101.79    7.70
  -3  -7  -7  105.89    8.00
   3  -7   7  100.39    7.90
   3  -7   7   95.69    7.80
   4  -7   7    5.50    1.30
  -4  -7  -7    5.30    1.40
  -4  -7  -7    4.30    1.20
   4  -7   7    2.70    1.00
  -4  -7  -7    4.50    1.20
  -4   7  -7   10.00    1.80
   5  -7   7  272.47   19.40
  -5  -7  -7  287.87   19.30
  -5  -7  -7  288.77   19.70
  -5  -7  -7  268.17   19.30
   5  -7   7  261.27   19.50
  -6  -7  -7   32.00    3.00
   6  -7   7   32.20    3.20
  -6  -7  -7   30.60    3.00
  -6  -7  -7   34.00    3.40
  -7  -7  -7  157.28   11.10
  -7  -7  -7  139.09   10.70
   7  -7   7  161.08   11.00
   7  -8  -7   39.30    3.40
   7  -8  -7   36.70    3.30
   6  -8  -7    3.00    1.10
  -6  -8   7    2.90    1.70
   6  -8  -7    0.80    0.80
  -6  -8   7    2.50    0.90
   5  -8  -7   13.00    2.10
   5  -8  -7   15.90    2.30
  -5  -8   7   10.70    1.70
   5  -8  -7   11.10    2.00
  -5  -8   7   14.20    2.10
  -5  -8   7   16.00    1.80
   5  -8  -7   13.20    2.10
  -4  -8   7   73.69    6.00
   4  -8  -7   73.79    5.90
  -4  -8   7   67.99    5.50
   4  -8  -7   76.59    6.00
  -4  -8   7   64.29    5.50
   3  -8  -7   87.09    6.90
  -3  -8   7   79.69    6.50
   3  -8  -7   87.79    6.90
  -3  -8   7   90.69    7.10
   2  -8  -7    2.40    1.00
   2  -8  -7    3.80    1.10
   2  -8  -7    1.80    1.00
   2  -8  -7    2.80    1.00
  -2  -8   7    2.20    1.10
   2  -8  -7    1.70    0.90
   2   8  -7    2.90    1.20
   1  -8  -7   48.10    4.10
   1  -8  -7   50.09    4.00
  -1  -8   7   41.80    3.70
   1  -8  -7   36.20    3.90
   1  -8  -7   39.20    3.90
  -1  -8   7   51.39    4.30
   1   8  -7   47.20    4.20
   0  -8   7   54.79    4.60
   0  -8   7   56.79    4.50
   0  -8  -7   50.59    4.30
   0  -8  -7   53.79    4.40
   0  -8   7   44.20    4.10
   0   8  -7   47.50    4.50
   1  -8   7  283.47   18.90
  -1  -8  -7  271.07   18.80
  -1   8  -7  244.48   18.80
  -2  -8  -7  413.86   27.40
   2  -8   7  363.86   27.30
  -2  -8  -7  407.96   27.20
   3  -8   7  115.69    7.80
   3  -8   7   93.99    7.50
  -3  -8  -7   79.49    7.30
  -4  -8  -7  811.32   56.09
   4  -8   7  821.22   56.09
  -4  -8  -7  809.22   55.89
  -4  -8  -7  839.42   56.29
  -4   8  -7  866.41   56.19
   5  -8   7  118.39    9.30
  -5  -8  -7  126.79    9.50
  -5  -8  -7  127.99    9.30
  -5  -8  -7  120.39    9.10
   5  -8   7  127.59    9.40
  -5   8  -7  121.39    9.30
  -6  -8  -7   10.70    1.80
   6  -8   7   12.50    1.80
  -6  -8  -7   11.20    1.60
  -6  -8  -7   12.10    1.70
   6  -9  -7   29.70    2.80
  -6  -9   7   22.60    2.50
   6  -9  -7   31.40    2.80
  -6  -9   7   25.10    2.70
   5  -9  -7  115.09    8.60
  -5  -9   7  111.59    8.30
  -5  -9   7  105.79    8.30
  -5  -9   7  109.19    8.60
   5  -9  -7  118.39    8.90
   5  -9  -7  121.39    8.70
   4  -9  -7   42.60    3.90
   4  -9  -7   30.20    3.80
   4  -9  -7   46.40    4.00
  -4  -9   7   44.40    4.10
  -4  -9   7   44.40    3.60
   3  -9  -7  346.67   24.30
  -3  -9   7  350.36   24.60
  -3  -9   7  342.37   24.10
   3  -9  -7  363.16   24.40
  -2  -9   7    1.40    0.70
   2  -9  -7    0.90    0.80
   2  -9  -7    0.00    0.70
  -2  -9   7    0.20    0.80
   2  -9  -7   -0.40    0.70
   2  -9  -7    0.80    0.90
   2  -9  -7   -0.10    0.70
   2   9  -7    1.10    1.10
   1  -9  -7  307.37   21.20
  -1  -9   7  316.67   21.50
  -1  -9   7  298.87   20.90
   1   9  -7  290.47   21.40
   0  -9   7   50.59    4.60
   0  -9  -7   56.49    4.50
   0  -9   7   55.69    4.30
   0  -9  -7   44.40    4.40
   1  -9   7  405.76   26.70
  -1  -9  -7  358.26   26.40
   2  -9   7   23.40    3.00
   2  -9   7   34.70    3.20
  -2  -9  -7   30.90    3.10
  -2   9  -7   29.70    3.30
   3  -9   7   30.50    3.20
  -3  -9  -7   30.60    3.20
   3  -9   7   33.20    3.30
  -4  -9  -7   28.50    3.10
   4  -9   7   30.20    3.10
  -4  -9  -7   28.00    2.90
  -4  -9  -7   25.20    2.70
   4  -9   7   29.60    3.10
  -4   9  -7   27.90    3.20
  -5  -9  -7   19.00    2.20
  -5  -9  -7   15.80    2.00
  -5  -9  -7   17.20    2.40
   5  -9   7   18.30    2.30
   5  -9   7   20.10    2.40
  -5   9  -7   19.90    2.60
  -6  -9  -7    1.20    0.70
   6  -9   7    1.80    0.80
  -6  -9  -7    2.10    1.00
   6  -9   7    0.90    0.90
   6 -10  -7  116.19    8.40
   6 -10  -7  114.79    8.40
   5 -10  -7  180.18   12.60
   5 -10  -7  170.18   12.50
  -5 -10   7  175.58   12.70
  -5 -10   7  173.88   12.40
   4 -10  -7   70.79    5.60
  -4 -10   7   65.39    5.30
   4 -10  -7   62.39    5.50
   4 -10  -7   68.59    5.70
  -4 -10   7   72.79    5.80
   3 -10  -7   72.69    5.90
   3 -10  -7   75.49    5.90
   3 -10  -7   64.09    5.90
  -3 -10   7   75.29    5.70
  -3 -10   7   73.99    6.20
   3 -10  -7   76.59    6.10
  -2 -10   7  106.29    8.20
   2 -10  -7  106.59    8.00
   2 -10  -7  112.59    8.10
   2 -10  -7   90.79    7.80
  -2 -10   7  100.99    7.60
   2 -10  -7   96.29    7.90
   2  10  -7   97.09    8.00
   1 -10  -7   49.10    4.20
   1 -10  -7   44.80    4.10
   1 -10  -7   49.70    4.30
  -1 -10   7   43.00    4.30
  -1 -10   7   44.20    3.90
   1  10  -7   49.40    4.50
   0 -10  -7    1.00    0.70
   0 -10  -7    0.00    0.60
   0 -10   7    0.90    0.80
   0 -10   7    0.80    0.70
   0 -10   7    0.30    0.70
   0  10  -7    1.40    1.10
  -1 -10  -7   33.80    3.00
   1 -10   7   30.80    2.80
   1 -10   7   33.30    3.20
  -1 -10  -7   23.70    2.90
  -1  10  -7   21.80    3.00
  -2 -10  -7   34.60    3.30
   2 -10   7   38.20    3.60
   2 -10   7   29.30    3.30
  -2  10  -7   29.20    3.50
  -3 -10  -7   88.89    8.30
   3 -10   7  132.89    8.80
  -3 -10  -7  129.39    8.40
   3 -10   7   92.59    8.40
  -3  10  -7  116.29    8.80
  -4 -10  -7   19.00    2.20
   4 -10   7   22.10    2.40
  -4 -10  -7   16.90    2.00
  -4  10  -7   18.30    2.60
  -5 -10  -7    2.30    0.80
   5 -10   7    1.60    0.90
   5 -10   7    1.90    0.80
  -5  10  -7    4.20    1.30
  -5 -11   7   63.19    5.40
   5 -11  -7   67.59    5.30
   5 -11  -7   72.89    5.30
   4 -11  -7  246.48   18.50
   4 -11  -7  276.97   18.60
  -4 -11   7  262.97   18.40
   4 -11  -7  276.27   18.80
  -4 -11   7  273.97   18.80
   3 -11  -7  355.26   25.60
  -3 -11   7  388.56   26.10
   3 -11  -7  385.56   25.90
  -3 -11   7  367.76   25.60
  -2 -11   7  680.53   45.30
   2 -11  -7  668.63   45.00
   2 -11  -7  673.13   45.10
  -2 -11   7  629.94   44.70
  -1 -11   7  168.78   13.10
   1 -11  -7  193.78   12.90
  -1 -11   7  170.28   12.60
   1 -11  -7  178.98   12.90
   1  11  -7  177.08   13.20
   0 -11   7  183.28   13.70
   0 -11   7  176.38   13.20
   0 -11  -7  187.78   13.40
   0 -11  -7  194.38   13.60
   0  11  -7  192.98   13.80
   1 -11   7  103.69    8.40
   1 -11   7  115.99    8.80
  -1 -11  -7  119.39    8.80
  -1 -11  -7  116.29    8.50
   1 -11   7  108.99    8.80
  -1  11  -7  124.09    9.10
   2 -11   7   28.90    3.10
  -2 -11  -7   28.20    2.90
   2 -11   7   26.00    2.60
   2 -11   7   32.90    3.10
  -2 -11  -7   27.00    2.70
  -2  11  -7   21.70    3.00
   3 -11   7   27.20    2.70
   3 -11   7   20.40    2.50
  -3 -11  -7   24.10    2.50
  -3 -11  -7   18.10    2.10
  -3  11  -7   19.40    2.70
  -4 -11  -7   53.39    4.40
   4 -11   7   53.79    4.50
   4 -11   7   48.10    4.40
  -4  11  -7   50.99    4.60
   5 -11   7  320.27   22.30
  -5 -11  -7  334.67   22.30
  -5  11  -7  318.07   22.40
  -4 -12   7   39.10    3.50
  -4 -12   7   39.20    3.30
   4 -12  -7   37.20    3.30
   4 -12  -7   41.60    3.60
  -3 -12   7  102.29    7.30
  -3 -12   7   89.09    6.90
   3 -12  -7   88.79    7.10
  -2 -12   7   16.80    1.90
  -2 -12   7   18.10    2.30
   2 -12  -7   16.70    2.10
  -1 -12   7    0.90    0.70
   1 -12  -7    1.20    0.80
  -1 -12   7    1.50    0.90
   1 -12  -7    1.50    0.90
   1  12  -7    0.20    1.10
   0 -12  -7  135.99   10.20
   0 -12   7  129.09    9.90
   0 -12  -7  140.99   10.10
   0 -12   7  143.89   10.50
   0  12  -7  142.79   10.60
   1 -12   7  240.48   16.80
   1 -12   7  217.08   16.50
  -1 -12  -7  230.08   16.80
   1 -12   7  259.57   17.10
  -1 -12  -7  227.18   16.60
  -1  12  -7  255.87   17.20
   2 -12   7  127.29   10.60
   2 -12   7  158.48   11.10
  -2 -12  -7  150.88   11.00
  -2 -12  -7  144.19   11.50
   2 -12   7  160.08   11.20
  -2  12  -7  161.88   11.30
   3 -12   7  123.69    9.20
   3 -12   7  122.49    9.10
  -3 -12  -7  114.59    9.00
  -3  12  -7  128.99    9.40
   4 -12   7   90.89    6.80
  -4 -12  -7   83.69    6.60
   4 -12   7   86.39    6.70
  -4  12  -7   89.29    6.90
  -3 -13   7    0.00    0.50
  -3 -13   7    0.30    0.60
   3 -13  -7   -0.30    0.70
  -2 -13   7   31.80    2.90
  -2 -13   7   40.00    3.40
   2 -13  -7   33.30    3.10
   1 -13  -7   48.00    4.50
  -1 -13   7   55.29    4.30
   1 -13  -7   53.79    4.40
  -1 -13   7   63.39    4.90
   0 -13   7    2.80    1.00
   0 -13   7    2.10    0.70
   0 -13  -7    1.40    0.80
   0 -13  -7    1.10    0.80
   0  13  -7    1.30    1.00
  -1 -13  -7   37.80    3.40
   1 -13   7   42.60    3.70
   1 -13   7   32.90    3.20
  -1  13  -7   41.20    3.90
  -2 -13  -7   30.00    2.90
   2 -13   7   32.80    3.10
   2 -13   7   29.60    3.50
   2 -13   7   35.90    3.20
  -2  13  -7   35.50    3.50
   3 -13   7    0.70    0.70
  -3 -13  -7    0.20    0.60
   3 -13   7    0.60    0.70
  -3  13  -7    1.30    0.90
  -2 -14   7    6.80    1.50
  -2 -14   7    6.30    1.10
  -1 -14   7    1.20    0.70
  -1 -14   7    1.40    0.50
   0 -14   7   73.99    5.40
   0 -14   7   61.59    4.90
   0  14  -7   64.09    5.40
   1 -14   7   26.00    2.60
   1 -14   7   34.40    3.00
  -1  14  -7   29.40    3.00
  -2  14  -7  103.29    7.80
  -8   0   8   51.09    4.40
  -7   0   8   -0.10    0.70
   6   0  -8   67.79    5.90
   5   0  -8    0.90    1.00
   5   0  -8   -0.10    0.80
   4   0  -8  748.23   53.29
   4   0  -8  825.72   53.39
   3   0  -8    0.10    0.70
   3   0  -8    2.10    1.00
   2   0  -8  313.07   20.60
   2   0  -8  275.87   20.40
   1   0  -8    0.60    0.50
   1   0  -8    0.50    0.60
   0   0  -8  541.05   38.40
   0   0  -8  601.34   38.70
  -1   0  -8    0.10    0.60
  -1   0  -8    0.20    0.60
  -1   0  -8    2.10    0.70
  -2   0  -8  455.55   33.50
  -2   0  -8  559.74   34.10
  -2   0  -8  472.85   33.50
  -3   0  -8    1.00    0.70
  -3   0  -8    0.20    0.70
  -4   0  -8  150.58   11.10
  -4   0  -8  140.49   10.60
  -5   0  -8    0.80    0.60
  -5   0  -8   -0.30    0.80
  -6   0  -8   79.49    6.40
  -6   0  -8   81.19    6.70
  -7   0  -8   -0.50    0.60
  -7   0  -8   -0.20    1.00
  -8   0  -8    0.30    0.80
  -8  -1   8  171.28   12.40
  -8   1   8  176.68   12.50
  -7  -1   8  157.68   11.20
  -7  -1   8  170.78   11.40
   7  -1  -8  136.29   11.10
  -7   1   8  148.89   11.10
   6  -1  -8   83.59    6.60
   6  -1  -8   73.89    6.40
   6   1  -8   78.49    6.60
   5  -1  -8  100.09    7.80
   5  -1  -8  102.09    7.70
   5   1  -8   97.49    7.70
   5   1  -8   84.49    7.70
   4  -1  -8  101.39    7.90
   4  -1  -8  105.29    7.80
   4   1  -8   89.09    7.60
   4   1  -8   98.89    7.80
   3  -1  -8  101.59    7.70
   3  -1  -8  100.09    7.70
   3   1  -8   95.09    7.60
   3   1  -8   99.19    7.70
   2  -1  -8   88.59    8.20
   2  -1  -8  105.49    7.60
   2  -1  -8   98.69    7.60
   2   1  -8   94.19    7.50
   2   1  -8  105.39    7.60
   1  -1  -8   36.80    3.40
   1  -1  -8   37.70    3.50
   1  -1  -8   43.90    3.60
   1  -1  -8   38.30    3.40
   1   1  -8   45.70    3.70
   0  -1  -8   41.80    3.50
   0  -1  -8   42.30    3.60
   0  -1  -8   45.20    3.80
   0  -1  -8   34.40    3.40
   0  -1  -8   45.10    6.50
   0   1  -8   42.30    3.60
  -1  -1  -8   14.20    1.80
  -1  -1  -8   18.00    2.10
  -1  -1  -8   14.80    1.80
  -1   1  -8   16.60    2.10
  -1   1  -8   17.60    2.10
  -2  -1  -8   14.00    2.10
  -2  -1  -8    9.20    1.50
  -2   1  -8    8.50    1.70
  -2   1  -8    7.50    1.30
  -2   1  -8    7.20    1.50
  -3  -1  -8   98.09    7.40
  -3  -1  -8   85.99    6.90
  -3   1  -8   90.89    6.90
  -3   1  -8   89.29    7.20
  -4  -1  -8  230.18   16.30
  -4  -1  -8  203.58   15.70
  -4   1  -8  237.28   16.30
  -4   1  -8  226.58   15.80
  -5  -1  -8    6.20    1.40
  -5  -1  -8   10.40    1.90
  -5   1  -8   11.50    1.70
  -5   1  -8   11.10    2.00
  -6  -1  -8  173.68   13.10
  -6  -1  -8  190.58   13.50
  -6   1  -8  171.48   13.30
  -6   1  -8  191.58   13.10
  -7  -1  -8   57.19    4.60
  -7  -1  -8   49.80    4.80
  -7   1  -8   55.89    4.60
  -8   2   8   46.70    4.10
  -7  -2   8    1.50    0.80
  -7  -2   8    1.70    0.90
   7  -2  -8    0.20    0.90
   7  -2  -8    1.50    1.10
   6  -2  -8  742.03   51.69
   6  -2  -8  754.02   51.79
  -6  -2   8  714.73   51.69
   6  -2  -8  829.42   51.99
  -6   2   8  771.12   51.69
   5  -2  -8    0.20    0.80
   5  -2  -8    0.50    0.90
   5  -2  -8    0.70    1.00
   4  -2  -8  282.17   19.20
   4  -2  -8  283.17   19.30
   4  -2  -8  233.68   18.80
   4   2  -8  284.27   19.20
   3  -2  -8    2.30    1.00
   3  -2  -8    0.40    0.60
   3  -2  -8    0.10    0.70
   3   2  -8    0.70    0.80
   3   2  -8    1.90    0.90
   2  -2  -8   42.50    3.90
   2  -2  -8   51.49    4.20
   2  -2  -8   48.50    4.20
   2   2  -8   48.60    4.20
   2   2  -8   48.80    4.20
   1  -2  -8   59.49    4.90
   1  -2  -8   61.99    5.00
   1  -2  -8   64.19    5.00
   1  -2  -8   57.69    4.90
   1   2  -8   65.59    5.10
   0  -2  -8   14.50    1.90
   0  -2  -8   11.60    1.60
   0  -2  -8   12.80    1.60
   0  -2  -8   10.50    1.60
   0   2  -8   12.10    1.70
  -1  -2  -8  937.01   67.29
  -1  -2  -8 1034.50   67.39
  -1  -2  -8 1104.89   67.79
  -1  -2  -8  854.31   67.19
  -1   2  -8 1063.09   67.69
  -1   2  -8 1046.70   67.59
  -2  -2  -8    4.50    1.00
  -2  -2  -8    4.90    1.30
  -2   2  -8    4.40    1.20
  -2   2  -8    3.60    1.20
  -3  -2  -8  165.38   11.60
  -3  -2  -8  174.58   12.00
  -3   2  -8  147.49   11.30
  -3   2  -8  153.18   11.80
  -4  -2  -8   53.29    5.60
  -4  -2  -8   66.59    5.50
  -4   2  -8   75.99    5.80
  -4   2  -8   71.59    5.40
  -5  -2  -8  165.68   12.90
  -5   2  -8  173.68   12.90
  -5   2  -8  182.18   12.60
  -6  -2  -8  100.09    8.40
  -6  -2  -8  124.59    8.90
  -7  -2  -8   71.49    5.50
  -7  -2  -8   61.79    5.60
  -7   2  -8   68.19    5.40
   7  -3  -8   16.30    2.20
  -7  -3   8   15.90    2.10
  -7  -3   8   15.40    2.00
   7  -3  -8   16.70    2.30
   6  -3  -8  121.09    9.90
  -6  -3   8  137.29    9.90
   6  -3  -8  133.29   10.10
   6  -3  -8  136.09   10.10
   5  -3  -8    2.10    1.10
   5  -3  -8    3.00    1.20
   5  -3  -8    2.30    1.10
   5  -3  -8    3.50    1.20
   4  -3  -8  327.87   22.60
   4  -3  -8  320.57   22.40
   4  -3  -8  310.67   22.60
   4   3  -8  326.17   22.60
   3  -3  -8   34.90    3.40
   3  -3  -8   31.50    3.20
   3  -3  -8   34.50    3.40
   3   3  -8   33.20    3.30
   2  -3  -8  150.28   10.90
   2  -3  -8  162.08   11.00
   2  -3  -8  151.18   10.90
   2  -3  -8  147.19   10.70
   2   3  -8  143.09   10.90
   2   3  -8  136.59   10.70
   1  -3  -8   64.59    5.40
   1  -3  -8   70.19    5.40
   1  -3  -8   65.49    5.30
   1  -3  -8   68.29    5.40
   1   3  -8   67.79    5.60
   0  -3  -8   74.79    5.80
   0  -3  -8   69.39    5.70
   0  -3  -8   81.59    6.10
   0  -3  -8   77.09    5.80
   0  -3  -8   72.39    5.70
   0   3  -8   71.39    5.90
  -1  -3  -8    4.30    1.00
  -1  -3  -8    3.00    1.10
  -1  -3  -8    2.70    0.90
  -1   3  -8    2.40    1.00
  -2  -3  -8  415.66   26.40
   2  -3   8  358.66   26.20
  -2  -3  -8  423.46   26.70
  -2  -3  -8  363.46   26.10
  -2   3  -8  386.76   26.40
  -2   3  -8  351.56   26.40
   3  -3   8   17.40    2.00
   3  -3   8   17.90    2.10
  -3  -3  -8   17.50    2.00
  -3  -3  -8   10.90    2.10
  -3  -3  -8   17.90    2.10
  -3   3  -8   15.50    2.20
  -3   3  -8   18.20    2.20
  -4  -3  -8  593.54   42.40
  -4  -3  -8  655.83   42.90
  -5  -3  -8   29.80    3.20
  -5  -3  -8   28.70    3.40
  -5   3  -8   41.40    3.30
  -6  -3  -8  267.57   18.70
  -6  -3  -8  244.18   18.40
  -6   3  -8  272.47   18.30
  -7  -3  -8   10.40    1.60
  -7  -3  -8   11.20    1.90
  -7   3  -8   12.00    1.60
   7  -4  -8  125.79    9.90
  -7  -4   8  143.09    9.90
  -7  -4   8  136.99    9.80
   7  -4  -8  127.19    9.80
   6  -4  -8  358.76   25.50
  -6  -4   8  388.36   25.40
  -6  -4   8  360.46   25.40
   6  -4  -8  370.36   25.50
   6  -4  -8  347.97   25.50
   5  -4  -8 1086.19   69.59
  -5  -4   8 1041.60   69.29
   5  -4  -8  961.60   69.39
   4  -4  -8   57.59    5.60
   4  -4  -8   56.39    5.50
   4  -4  -8   79.09    5.70
   4   4  -8   75.59    5.80
   3  -4  -8  479.75   29.00
   3  -4  -8  396.46   28.90
   3  -4  -8  348.67   28.80
   3   4  -8  453.65   29.10
   2  -4  -8    5.50    1.20
   2  -4  -8    0.50    0.70
   2  -4  -8    1.20    0.80
   2  -4  -8    1.20    0.70
   2   4  -8    0.50    0.80
   1  -4  -8   30.80    3.20
   1  -4  -8   35.30    3.20
   1  -4  -8   33.80    3.20
   1  -4  -8   36.40    3.20
   1   4  -8   32.60    3.30
   0  -4  -8   75.99    6.00
   0  -4  -8   77.29    6.00
   0  -4  -8   79.99    6.20
   0  -4  -8   72.49    5.90
   0  -4  -8   78.49    6.00
  -1  -4  -8    7.40    1.40
   1  -4   8    6.00    1.30
   1  -4   8   10.30    1.60
  -1  -4  -8    9.60    1.70
  -1  -4  -8    6.80    1.30
  -1   4  -8    9.50    1.60
  -2  -4  -8   15.00    2.10
   2  -4   8   15.40    1.90
  -2  -4  -8   13.30    1.80
   2  -4   8   13.50    1.80
  -2  -4  -8   14.80    1.80
  -2   4  -8   15.10    2.00
  -3  -4  -8   11.30    1.80
   3  -4   8    9.70    1.60
   3  -4   8    8.40    1.60
  -3  -4  -8    8.30    1.70
  -3  -4  -8    7.10    1.40
  -3   4  -8   11.00    1.80
  -4  -4  -8  497.35   35.70
   4  -4   8  503.65   35.70
   4  -4   8  577.04   36.10
  -5  -4  -8    9.40    1.70
  -5  -4  -8   10.70    2.00
  -5   4  -8   14.70    1.80
   6  -4   8  166.48   11.30
  -6  -4  -8  146.59   11.30
  -6  -4  -8  151.78   11.10
  -6   4  -8  136.99   10.80
  -7  -4  -8    5.40    1.10
   7  -4   8    6.70    1.40
  -7  -4  -8    5.90    1.40
  -7   4  -8    7.60    1.30
  -7  -5   8  155.98   10.90
  -7  -5   8  150.68   10.80
   7  -5  -8  145.49   11.00
   7  -5  -8  148.99   10.90
   6  -5  -8    0.30    0.90
   6  -5  -8    0.50    0.90
   6  -5  -8    0.60    0.80
  -6  -5   8    0.40    0.80
  -6  -5   8    1.30    0.80
  -5  -5   8  202.58   14.20
   5  -5  -8  197.38   14.50
   5  -5  -8  195.18   14.40
   4  -5  -8    3.90    1.20
   4  -5  -8    1.50    0.90
   4  -5  -8    0.30    0.70
   4  -5  -8    1.80    1.00
   3  -5  -8    7.10    1.50
   3  -5  -8    4.40    1.30
   3  -5  -8    4.20    1.20
   3  -5  -8    8.10    1.60
   3   5  -8    7.60    1.60
   2  -5  -8    2.70    1.10
   2  -5  -8    3.30    1.00
   2  -5  -8    2.70    1.00
   2  -5  -8    4.00    1.20
   2   5  -8    2.80    1.10
   1  -5  -8  179.58   12.70
   1  -5  -8  178.78   12.70
   1  -5  -8  177.48   12.70
   1  -5  -8  170.78   12.60
   1   5  -8  172.38   12.80
   0  -5   8  381.76   27.80
   0  -5  -8  409.26   27.80
   0  -5  -8  377.96   27.70
   0  -5  -8  405.66   27.70
   0  -5  -8  416.46   27.90
   0  -5  -8  434.96   28.00
   0   5  -8  411.06   28.00
   1  -5   8  328.97   23.70
  -1  -5  -8  338.97   23.80
  -1  -5  -8  364.56   23.80
   1  -5   8  358.36   23.80
  -1  -5  -8  325.57   23.60
  -1  -5  -8  354.96   24.00
  -1   5  -8  338.87   23.90
  -2  -5  -8    0.10    0.60
  -2  -5  -8    0.70    0.80
  -2  -5  -8    2.00    0.80
  -2  -5  -8    1.40    0.70
   2  -5   8    1.10    0.70
   2  -5   8    2.10    0.90
  -2   5  -8    1.40    0.90
   3  -5   8  319.77   21.60
   3  -5   8  324.07   21.70
  -3  -5  -8  313.87   21.60
  -3  -5  -8  256.67   21.70
  -3   5  -8  336.87   21.80
   4  -5   8   34.00    3.20
  -4  -5  -8   41.90    3.30
  -4  -5  -8   23.20    2.90
  -4  -5  -8   26.50    3.30
  -4   5  -8   34.70    3.40
  -5  -5  -8   58.29    5.30
  -5  -5  -8   59.49    5.00
  -6  -5  -8   49.90    4.70
  -6  -5  -8   50.29    4.40
   6  -5   8   53.69    4.60
  -7  -5  -8   91.49    7.20
   7  -5   8   95.79    7.00
  -7  -5  -8   87.49    6.80
   7  -6  -8    1.70    0.90
   7  -6  -8    1.60    0.90
  -7  -6   8    1.90    0.70
   6  -6  -8   19.80    2.40
  -6  -6   8   18.70    2.20
   6  -6  -8   18.10    2.40
   6  -6  -8   19.50    2.40
   5  -6  -8    0.50    0.90
   5  -6  -8    3.70    1.10
   5  -6  -8    1.70    1.00
   5  -6  -8    0.20    0.70
  -5  -6   8    1.00    0.80
   4  -6  -8  294.87   23.00
   4  -6  -8  364.16   23.20
   4  -6  -8  372.06   23.20
   4  -6  -8  284.67   22.90
  -3  -6   8    6.30    1.20
   3  -6  -8    9.80    1.80
   3  -6  -8    5.70    1.40
   3  -6  -8    5.10    1.40
   3  -6  -8    8.90    1.70
   3   6  -8    6.50    1.60
   2  -6  -8  999.50   63.19
  -2  -6   8  823.02   62.99
   2  -6  -8  969.10   63.19
   2  -6  -8  948.61   63.19
   2  -6  -8  945.61   63.09
   2   6  -8  932.91   63.29
   1  -6  -8   19.80    2.30
   1  -6  -8   22.60    2.40
   1  -6  -8   19.20    2.40
   1  -6  -8   21.30    2.40
   1  -6  -8   22.20    2.50
  -1  -6   8   21.10    2.40
   1   6  -8   25.50    2.70
   0  -6  -8  214.48   16.00
   0  -6  -8  235.68   16.20
   0  -6   8  234.18   16.30
   0  -6  -8  229.18   16.10
   0  -6  -8  221.68   16.10
   0   6  -8  236.88   16.40
  -1  -6  -8    8.50    1.50
  -1  -6  -8    7.90    1.40
  -1  -6  -8    9.20    1.50
   1  -6   8    8.60    1.50
  -1  -6  -8    7.70    1.60
   1  -6   8    4.00    1.10
  -1   6  -8    5.40    1.30
   2  -6   8  280.67   19.90
  -2  -6  -8  285.87   20.10
   2  -6   8  278.07   19.90
  -2  -6  -8  276.67   19.80
  -2   6  -8  299.87   20.10
  -3  -6  -8    1.20    0.80
  -3  -6  -8    1.00    0.70
   3  -6   8    0.70    0.70
   3  -6   8    2.70    1.00
  -3  -6  -8    0.60    0.90
  -3   6  -8    0.30    0.90
   4  -6   8   94.79    7.50
  -4  -6  -8   96.39    7.70
  -4  -6  -8   90.29    7.30
   4  -6   8   94.69    7.40
  -4   6  -8   99.49    7.60
   5  -6   8    6.80    1.40
  -5  -6  -8    6.00    1.30
   5  -6   8    6.90    1.50
  -5  -6  -8    6.60    1.60
  -5  -6  -8    8.40    1.50
  -6  -6  -8   24.40    2.50
  -6  -6  -8   22.40    2.70
   6  -6   8   26.30    2.70
  -6  -6  -8   19.30    2.40
   7  -6   8    2.80    0.90
  -7  -6  -8    1.50    0.90
  -7  -6  -8    1.90    0.70
   7  -7  -8    3.20    0.90
  -6  -7   8  668.93   46.90
   6  -7  -8  721.13   47.20
   6  -7  -8  700.23   47.20
  -5  -7   8   64.39    5.10
   5  -7  -8   61.59    5.30
   5  -7  -8   62.09    5.40
   5  -7  -8   63.99    5.40
   5  -7  -8   61.09    5.40
   4  -7  -8   70.19    7.00
  -4  -7   8  103.39    6.80
   4  -7  -8   73.49    7.00
   4  -7  -8   99.59    7.30
   4  -7  -8   98.89    7.20
   3  -7  -8  148.59   10.30
   3  -7  -8  151.78   10.30
  -3  -7   8  130.49   10.20
  -3  -7   8  117.89    9.70
   3   7  -8  136.29   10.30
   2  -7  -8    2.60    1.00
  -2  -7   8    1.60    0.80
  -2  -7   8    1.20    0.90
   2  -7  -8    1.00    0.80
   2  -7  -8    1.90    0.90
   2  -7  -8    1.50    1.00
   2  -7  -8    0.60    0.80
   2   7  -8    1.30    1.00
  -1  -7   8  181.58   13.40
   1  -7  -8  146.19   13.10
   1  -7  -8  201.38   13.30
   1  -7  -8  205.88   13.40
   1  -7  -8  179.38   13.10
   1   7  -8  192.38   13.50
   0  -7  -8   10.90    1.90
   0  -7   8   21.30    2.40
   0  -7  -8   12.90    1.90
   0  -7  -8   18.10    2.10
   0  -7  -8   20.00    2.10
   0   7  -8   14.70    2.30
  -1  -7  -8    2.50    0.90
   1  -7   8    4.00    1.20
  -1  -7  -8    1.50    1.00
   1  -7   8    1.20    0.80
  -1  -7  -8    2.60    0.90
  -1   7  -8    2.50    1.10
   2  -7   8    2.80    1.00
   2  -7   8    1.60    0.80
  -2  -7  -8    1.80    0.80
  -2  -7  -8    4.90    1.30
  -2  -7  -8    1.50    0.70
  -2   7  -8    3.60    1.20
  -3  -7  -8  468.75   30.50
   3  -7   8  356.66   30.00
   3  -7   8  470.75   30.30
  -3  -7  -8  437.26   30.10
  -3   7  -8  462.05   30.40
   4  -7   8   56.19    4.90
  -4  -7  -8   54.89    4.80
   4  -7   8   57.19    5.00
  -4  -7  -8   55.59    5.10
  -4  -7  -8   54.99    4.80
  -4   7  -8   63.19    5.10
  -5  -7  -8  635.24   44.30
   5  -7   8  700.63   44.60
  -5  -7  -8  664.33   44.40
   5  -7   8  601.44   44.30
  -5  -7  -8  671.13   44.70
  -6  -7  -8    1.80    1.00
  -6  -7  -8    2.60    0.80
  -6  -7  -8    2.50    0.80
   6  -7   8    2.20    0.90
  -6  -8   8   65.69    5.20
   6  -8  -8   67.19    5.50
   6  -8  -8   69.29    5.40
  -5  -8   8    1.50    0.70
   5  -8  -8    0.20    0.70
   5  -8  -8    0.30    0.80
   5  -8  -8    1.60    0.90
   5  -8  -8    2.40    1.10
   4  -8  -8   59.49    4.70
  -4  -8   8   50.39    4.50
  -4  -8   8   49.40    4.20
  -4  -8   8   47.30    4.20
   4  -8  -8   52.19    4.60
  -3  -8   8   64.19    5.50
   3  -8  -8   65.99    5.50
  -3  -8   8   59.89    4.90
   3  -8  -8   64.39    5.40
   2  -8  -8  364.76   24.00
  -2  -8   8  280.17   23.30
  -2  -8   8  362.06   24.20
   2  -8  -8  340.67   23.70
   2  -8  -8  371.96   23.90
   2   8  -8  348.47   24.20
  -1  -8   8   58.39    5.20
   1  -8  -8   63.49    5.10
   1  -8  -8   58.29    5.00
   1   8  -8   56.19    5.20
   0  -8  -8  434.16   29.60
   0  -8  -8  421.86   29.40
  -1  -8  -8 1562.54  106.69
   1  -8   8 1651.73  106.89
  -1   8  -8 1571.34  106.99
   2  -8   8  202.48   14.80
  -2   8  -8  208.68   15.00
  -3  -8  -8  125.99    9.40
  -3  -8  -8  122.39    9.10
  -3  -8  -8  111.29    9.20
   3  -8   8  133.39    9.40
  -3   8  -8  120.79    9.40
   4  -8   8   69.89    5.90
   4  -8   8   70.89    5.90
  -4  -8  -8   73.19    5.80
  -4  -8  -8   68.19    5.80
  -4  -8  -8   72.19    6.10
  -4   8  -8   80.39    6.10
  -5  -8  -8   51.79    4.40
   5  -8   8   50.59    4.30
   5  -8   8   48.20    4.20
  -5  -8  -8   45.10    4.00
  -5  -8  -8   45.30    4.10
  -6  -8  -8    6.30    1.30
  -6  -8  -8    5.80    1.20
  -6  -8  -8    6.70    1.20
   6  -8   8    6.90    1.30
   6  -9  -8  208.28   15.00
   6  -9  -8  221.58   15.00
   5  -9  -8   90.19    7.40
   5  -9  -8  112.19    7.80
   5  -9  -8   93.19    7.40
  -4  -9   8    3.50    1.20
  -4  -9   8    6.10    1.10
   4  -9  -8    4.40    1.20
   4  -9  -8    4.60    1.20
   4  -9  -8    3.90    1.20
   4  -9  -8    3.30    1.10
   3  -9  -8  290.37   19.70
   3  -9  -8  279.27   19.50
  -3  -9   8  256.87   19.10
   3  -9  -8  283.97   19.60
  -3  -9   8  283.07   19.80
   2  -9  -8    5.20    1.20
   2  -9  -8    5.20    1.30
   2  -9  -8    5.40    1.40
  -2  -9   8    4.20    1.40
   2  -9  -8    5.60    1.40
  -2  -9   8    8.90    1.40
   2   9  -8    5.10    1.50
  -1  -9   8  465.25   30.70
   1  -9  -8  448.86   30.40
  -1  -9   8  396.46   30.00
   1   9  -8  462.55   30.80
   0  -9  -8    0.30    0.70
   0  -9   8    5.30    1.40
   0  -9  -8    0.00    0.60
   0   9  -8    0.70    0.90
  -1  -9  -8  158.58   11.90
   1  -9   8  158.88   11.90
  -1   9  -8  166.88   12.10
  -2  -9  -8   13.10    1.70
   2  -9   8    6.80    1.60
  -2  -9  -8    9.50    1.70
  -2   9  -8    7.90    1.80
  -3  -9  -8  167.88   12.20
  -3  -9  -8  164.68   12.00
  -3  -9  -8  156.28   12.20
   3  -9   8  184.28   12.40
  -3   9  -8  162.48   12.30
   4  -9   8  236.38   17.10
  -4  -9  -8  234.38   16.90
   4  -9   8  270.77   17.30
  -4  -9  -8  221.88   17.10
  -4  -9  -8  245.48   17.10
  -4   9  -8  242.08   17.20
  -5  -9  -8  253.47   17.70
   5  -9   8  294.57   18.00
  -5  -9  -8  245.98   17.80
   5  -9   8  243.08   17.70
  -5  -9  -8  251.37   17.60
  -5   9  -8  238.38   17.80
   5 -10  -8   27.80    2.60
   5 -10  -8   26.60    2.70
   4 -10  -8  161.68   11.40
  -4 -10   8  150.78   11.40
   4 -10  -8  167.78   11.60
   4 -10  -8  149.59   11.30
  -4 -10   8  156.98   11.10
   3 -10  -8   15.30    2.10
   3 -10  -8   15.40    2.00
  -3 -10   8   16.20    2.20
   3 -10  -8   15.40    2.20
   3 -10  -8   13.40    1.90
  -3 -10   8   13.70    1.70
   2 -10  -8   42.20    3.90
  -2 -10   8   35.10    3.40
   2 -10  -8   39.30    3.80
   2 -10  -8   47.50    4.10
  -2 -10   8   46.00    4.20
   2  10  -8   43.00    4.20
   1 -10  -8   41.60    3.80
  -1 -10   8   38.70    3.50
   1 -10  -8   46.00    3.90
  -1 -10   8   47.30    4.20
   1 -10  -8   39.00    3.90
   1  10  -8   39.00    4.10
   0 -10  -8   32.90    3.20
   0 -10   8   37.80    3.60
   0  10  -8   32.10    3.70
  -1 -10  -8   24.80    2.50
   1 -10   8   27.60    2.90
   1 -10   8   23.20    2.70
  -1  10  -8   17.80    2.90
   2 -10   8    1.30    0.90
  -2 -10  -8    1.10    0.80
   2 -10   8    1.00    0.70
  -2 -10  -8    1.20    0.70
  -2  10  -8    1.30    1.00
   3 -10   8   96.59    8.10
  -3 -10  -8  109.49    8.10
  -3 -10  -8  104.59    7.90
   3 -10   8  119.99    8.30
  -3  10  -8   98.29    8.20
  -4 -10  -8   27.30    2.60
  -4 -10  -8   22.10    2.40
   4 -10   8   25.90    2.70
   4 -10   8   24.20    2.60
  -4  10  -8   25.20    2.90
   5 -10   8   38.60    3.40
   5 -10   8   45.10    3.60
  -5 -10  -8   33.20    3.30
  -5 -10  -8   39.90    3.40
  -5  10  -8   40.10    3.70
   4 -11  -8    2.80    1.10
   4 -11  -8    2.90    0.90
  -4 -11   8    3.00    0.80
  -4 -11   8    3.10    1.00
   4 -11  -8    3.30    1.00
   3 -11  -8   24.90    2.60
  -3 -11   8   24.30    2.60
  -3 -11   8   19.00    2.10
  -2 -11   8   33.60    3.30
   2 -11  -8   33.80    3.10
  -2 -11   8   27.10    2.70
  -1 -11   8    2.90    0.90
  -1 -11   8    2.00    1.00
   1 -11  -8    2.10    0.90
   1 -11  -8    1.40    0.90
   1  11  -8    1.10    1.10
   0 -11  -8    1.00    0.70
   0 -11   8    5.70    1.40
   0 -11  -8    1.00    0.90
   0  11  -8    0.80    1.00
  -1 -11  -8    2.10    0.80
  -1 -11  -8    0.70    0.70
   1 -11   8    0.80    0.70
  -1  11  -8    0.60    1.00
  -2 -11  -8  595.74   42.40
   2 -11   8  636.34   42.70
   2 -11   8  665.63   42.90
  -2 -11  -8  609.14   42.60
  -2  11  -8  634.74   42.90
  -3 -11  -8  162.48   11.50
   3 -11   8  168.18   11.60
  -3 -11  -8  136.69   11.10
   3 -11   8  157.78   11.50
  -3  11  -8  166.58   11.70
   4 -11   8  138.09   10.30
  -4 -11  -8  137.89   10.30
   4 -11   8  149.49   10.50
  -4  11  -8  145.79   10.50
   3 -12  -8    3.90    1.00
  -3 -12   8    3.80    0.80
  -3 -12   8    3.70    1.00
  -2 -12   8   94.89    7.30
   2 -12  -8  105.09    7.70
  -2 -12   8  107.19    7.90
  -1 -12   8    1.40    0.90
   1 -12  -8    3.10    0.90
   1 -12  -8    3.00    1.10
  -1 -12   8    2.70    0.80
   1  12  -8    2.30    1.20
   0 -12  -8  235.48   16.90
   0 -12   8  267.57   17.40
   0 -12  -8  226.08   17.00
   0  12  -8  244.48   17.40
  -1 -12  -8   83.39    6.70
   1 -12   8   96.49    7.20
  -1 -12  -8   91.79    7.00
  -1  12  -8   90.59    7.30
  -2 -12  -8   30.30    3.00
  -2 -12  -8   35.30    3.20
   2 -12   8   40.40    3.50
  -2  12  -8   35.80    3.60
   3 -12   8    1.40    0.80
  -3 -12  -8    1.70    0.80
   3 -12   8    2.70    0.90
  -3  12  -8    1.00    0.90
   4 -12   8    5.70    1.20
  -2 -13   8    1.10    0.60
   2 -13  -8    2.60    0.80
  -2 -13   8    1.90    0.80
   1 -13  -8   29.10    2.60
  -1 -13   8   26.20    2.50
  -1 -13   8   32.00    3.00
   0 -13  -8    2.70    0.90
   0 -13  -8    4.00    1.00
   0 -13   8    4.10    1.10
   0  13  -8    2.90    1.20
  -1 -13  -8    8.20    1.40
   1 -13   8    8.40    1.50
  -1  13  -8    8.40    1.60
  -2 -13  -8   95.89    7.40
   2 -13   8   98.39    7.60
  -2  13  -8  110.99    7.80
  -7   0   9  425.16   29.10
   6   0  -9    0.30    0.90
   5   0  -9    9.50    1.80
   5   0  -9    7.00    1.60
   4   0  -9   -0.20    0.80
   4   0  -9    0.70    0.80
   3   0  -9   18.80    2.40
   3   0  -9   18.30    2.40
   2   0  -9   -0.40    0.60
   2   0  -9   -0.20    0.60
   1   0  -9  215.18   14.50
   1   0  -9  188.08   14.30
   0   0  -9    0.60    0.60
  -1   0  -9   58.39    4.70
  -1   0  -9   48.50    4.20
  -1   0  -9   49.80    4.40
  -2   0  -9    0.00    0.80
  -2   0  -9    0.50    0.70
  -2   0  -9   -0.20    0.60
  -3   0  -9  193.18   13.50
  -3   0  -9  169.78   12.90
  -4   0  -9    0.40    0.80
  -4   0  -9    0.00    0.60
  -5   0  -9    8.90    1.60
  -5   0  -9    8.80    1.80
  -6   0  -9    0.60    0.70
  -6   0  -9    1.70    1.00
  -7   0  -9  626.44   42.40
  -7  -1   9    5.50    1.30
   7  -1  -9    4.60    1.30
  -7  -1   9    7.10    1.40
  -7   1   9    5.60    1.20
   6  -1  -9   55.09    5.30
   6  -1  -9   69.49    5.60
   6   1  -9   64.59    5.50
   5  -1  -9   31.70    3.30
   5  -1  -9   27.20    3.20
   5   1  -9   26.10    3.10
   4  -1  -9    2.80    1.10
   4  -1  -9    2.60    1.10
   4   1  -9    1.70    1.00
   4   1  -9    1.60    1.00
   3  -1  -9  125.19    9.10
   3  -1  -9  118.59    9.00
   3   1  -9  112.29    8.90
   3   1  -9  114.39    9.00
   2  -1  -9   13.50    2.10
   2  -1  -9   11.60    1.90
   2   1  -9   12.30    1.90
   2   1  -9   13.40    1.90
   1  -1  -9  214.18   14.00
   1  -1  -9  186.38   13.80
   1  -1  -9  168.38   13.60
   1   1  -9  210.08   14.00
   1   1  -9  193.68   13.90
   0  -1  -9  615.14   42.50
   0  -1  -9  623.64   42.30
   0   1  -9  642.74   42.60
  -1  -1  -9  178.78   13.50
  -1  -1  -9  183.08   13.50
  -1  -1  -9  206.48   14.00
  -1   1  -9  189.28   13.70
  -1   1  -9  199.98   13.90
  -2  -1  -9  383.56   24.80
  -2  -1  -9  350.86   24.20
  -2   1  -9  367.96   24.70
  -2   1  -9  320.97   24.10
  -2   1  -9  340.87   24.30
  -3  -1  -9   13.60    1.90
  -3  -1  -9   14.90    2.40
  -3   1  -9   13.10    1.80
  -3   1  -9   15.50    2.40
  -4  -1  -9    0.90    0.70
  -4  -1  -9    0.60    0.80
  -4   1  -9    1.00    0.80
  -4   1  -9    0.10    0.90
  -5  -1  -9   84.59    6.70
  -5  -1  -9   82.19    7.00
  -5   1  -9   85.59    6.60
  -5   1  -9   84.09    7.00
  -6  -1  -9   25.70    2.70
  -6  -1  -9   21.70    2.80
  -6   1  -9   21.90    2.80
  -6   1  -9   26.90    2.60
  -7  -1  -9  119.69    8.40
  -7  -1  -9  100.29    8.40
  -7   1  -9  119.49    8.40
  -7  -2   9   26.30    2.70
   7  -2  -9   22.90    2.70
  -7  -2   9   30.30    2.80
   7  -2  -9   23.20    2.80
   6  -2  -9  467.35   33.80
   6  -2  -9  521.45   34.00
  -6  -2   9  548.65   34.00
   6  -2  -9  467.85   33.70
   6   2  -9  460.15   33.80
  -6   2   9  490.85   33.70
   5  -2  -9   73.99    7.00
   5  -2  -9   96.39    7.30
   5  -2  -9   94.49    7.20
   5   2  -9   84.99    7.00
   4  -2  -9  164.38   13.60
   4  -2  -9  187.18   13.80
   4   2  -9  213.18   13.90
   3  -2  -9  174.08   11.80
   3  -2  -9  143.79   11.40
   3  -2  -9  137.49   11.60
   3   2  -9  163.78   11.70
   3   2  -9  173.68   11.80
   2  -2  -9    3.90    1.10
   2  -2  -9    2.90    0.90
   2  -2  -9    2.00    0.90
   2   2  -9    2.60    1.00
   2   2  -9    3.00    1.10
   1  -2  -9  108.09    7.60
   1  -2  -9   92.79    7.40
   1  -2  -9   94.59    7.50
   1  -2  -9   95.49    7.40
   1   2  -9   97.49    7.50
   0  -2  -9    5.00    1.20
   0  -2  -9    5.40    1.20
   0  -2  -9    5.10    1.20
   0  -2  -9    5.70    1.20
   0   2  -9    5.80    1.40
  -1  -2  -9    5.10    1.20
  -1  -2  -9    6.20    1.30
  -1  -2  -9    6.50    1.40
  -1  -2  -9    9.90    1.70
  -1   2  -9    4.90    1.30
  -2  -2  -9  144.59   10.20
  -2   2  -9  131.49   10.40
  -2   2  -9  139.49   10.30
  -3  -2  -9   25.50    2.60
  -3   2  -9   25.70    2.60
  -3   2  -9   20.80    2.70
  -4  -2  -9  173.68   13.00
  -4   2  -9  181.58   13.20
  -4   2  -9  182.68   12.90
  -5  -2  -9   88.69    7.10
  -5   2  -9   78.89    6.90
  -5   2  -9   87.39    6.60
  -6  -2  -9   63.79    5.10
  -6  -2  -9   59.49    5.30
  -6   2  -9   59.39    4.90
  -7  -2  -9   85.89    7.20
  -7  -2  -9  104.79    7.20
   7  -2   9   86.79    7.20
  -7   2  -9  101.29    7.10
  -7  -3   9   58.89    4.70
  -7  -3   9   62.49    4.80
   7  -3  -9   51.79    4.70
   7  -3  -9   56.59    4.70
   6  -3  -9   56.99    5.10
   6  -3  -9   55.29    5.00
   6  -3  -9   57.49    5.00
  -6  -3   9   61.19    5.00
  -6  -3   9   58.49    5.00
   5  -3  -9   19.70    2.50
   5  -3  -9   19.20    2.50
   5  -3  -9   11.30    2.20
   4  -3  -9   13.10    2.10
   4  -3  -9   12.80    2.10
   4   3  -9   16.10    2.40
   3  -3  -9  474.55   32.70
   2  -3  -9    1.60    0.80
   2  -3  -9    0.20    0.60
   2  -3  -9    2.50    0.90
   2   3  -9    2.40    1.10
   2   3  -9    0.40    0.80
   1  -3  -9 1153.38   82.29
   1  -3  -9 1263.27   82.49
   1  -3  -9 1204.88   82.39
   1  -3  -9 1297.97   82.49
   1   3  -9 1213.28   82.39
   1   3  -9 1240.58   82.59
   0  -3  -9  117.69    8.40
   0  -3  -9  108.89    8.30
   0  -3  -9  102.49    8.30
   0  -3  -9  111.19    8.30
   0   3  -9  119.39    8.70
  -1  -3  -9 1304.67   79.39
  -1  -3  -9 1217.98   78.99
  -1  -3  -9 1060.09   78.79
  -1  -3  -9 1100.69   78.79
  -1   3  -9 1210.08   79.19
  -2  -3  -9   29.50    3.20
  -2  -3  -9   28.80    2.90
  -2  -3  -9   26.10    2.80
  -2   3  -9   30.60    3.10
  -3  -3  -9  228.28   16.50
  -3   3  -9  225.88   16.60
  -3   3  -9  243.18   16.60
  -4  -3  -9  113.09    8.60
  -4  -3  -9  100.69    8.10
  -5  -3  -9    4.70    1.40
  -5  -3  -9    4.80    1.20
   5  -3   9    7.70    1.60
  -5   3  -9    8.30    1.40
  -6  -3  -9   23.60    2.90
  -6  -3  -9   28.70    2.70
   6  -3   9   26.20    2.80
  -6   3  -9   22.60    2.50
  -7  -3  -9   24.40    2.30
  -7  -3  -9   23.70    2.50
  -7   3  -9   20.20    2.20
   7  -4  -9   56.89    4.70
   7  -4  -9   53.49    4.60
  -7  -4   9   60.09    4.60
  -7  -4   9   53.49    5.10
   6  -4  -9   23.10    2.70
  -6  -4   9   24.20    2.60
   6  -4  -9   23.40    2.70
   6  -4  -9   20.20    2.70
  -6  -4   9   25.10    2.70
   5  -4  -9  325.77   23.10
   5  -4  -9  318.47   22.90
  -5  -4   9  336.27   22.80
   5  -4  -9  331.87   23.10
   4  -4  -9    0.30    0.80
   4  -4  -9    0.70    0.80
   4  -4  -9    5.10    1.30
   4  -4  -9    0.80    0.80
   4   4  -9    0.80    1.00
   3  -4  -9   25.00    3.10
   3  -4  -9   37.20    3.30
   3  -4  -9   25.50    3.10
   3   4  -9   39.10    3.50
   2  -4  -9  100.59    7.50
   2  -4  -9   90.79    7.50
   1  -4  -9   10.10    1.80
   1  -4  -9   10.40    1.80
   1  -4  -9   11.60    1.70
   1  -4  -9   12.30    2.00
   1   4  -9   14.30    2.10
   1   4  -9   16.40    2.40
   0  -4  -9  730.13   48.20
   0  -4  -9  699.53   48.10
   0  -4  -9  733.33   48.10
   0  -4  -9  681.93   48.10
   0   4  -9  710.23   48.40
  -1  -4  -9  988.30   62.99
  -1  -4  -9  888.41   62.49
  -1  -4  -9  890.31   62.59
  -1  -4  -9  924.81   62.59
  -1   4  -9  963.50   62.89
  -2  -4  -9   10.00    1.80
  -2  -4  -9   17.90    2.30
  -2  -4  -9   12.00    1.90
  -2   4  -9   12.20    2.00
   3  -4   9  162.58   12.00
  -3  -4  -9  159.28   11.90
  -3   4  -9  174.38   12.20
  -4  -4  -9   98.49    7.80
  -4  -4  -9   93.89    7.50
  -5  -4  -9    3.10    1.00
   5  -4   9    6.90    1.50
  -5  -4  -9    5.60    1.40
  -6  -4  -9  100.49    7.50
  -6  -4  -9   90.99    7.60
   6  -4   9  100.79    7.60
  -7  -4  -9    2.40    0.90
   7  -5  -9   32.50    3.00
   7  -5  -9   28.70    3.00
  -7  -5   9   36.70    3.00
   6  -5  -9   50.09    4.60
  -6  -5   9   54.29    4.50
   6  -5  -9   54.69    4.60
   6  -5  -9   51.59    4.60
   5  -5  -9    3.90    1.20
   5  -5  -9    3.20    1.20
   5  -5  -9    2.30    1.10
   5  -5  -9    2.20    1.00
   4  -5  -9    9.60    1.70
   4  -5  -9    6.60    1.50
   4  -5  -9    5.60    1.50
   4  -5  -9    5.40    1.40
   4   5  -9   10.70    1.90
   3  -5  -9  140.99   10.20
   3  -5  -9  130.79   10.20
   3   5  -9  135.09   10.30
   2  -5  -9    0.50    0.80
   2  -5  -9    0.90    0.80
   2  -5  -9    1.30    0.80
   2  -5  -9    2.30    1.00
   1  -5  -9  566.54   39.10
   1  -5  -9  579.24   39.00
   1  -5  -9  579.14   39.00
   1  -5  -9  610.84   39.10
   1   5  -9  526.15   39.20
   0  -5  -9  148.49   10.30
   0  -5  -9  128.69   10.00
   0  -5  -9  134.09   10.10
   0  -5  -9  137.19   10.10
  -1  -5  -9 1248.18   79.59
  -1  -5  -9 1159.78   79.29
  -1  -5  -9 1173.28   79.29
  -1  -5  -9 1149.29   79.19
  -2  -5  -9  883.91   63.59
  -2  -5  -9  912.01   63.79
  -2  -5  -9 1024.30   64.29
   2  -5   9  929.71   63.79
  -2   5  -9  994.00   64.09
   3  -5   9   44.10    3.90
  -3  -5  -9   38.30    3.70
   3  -5   9   41.70    3.80
  -3  -5  -9   33.30    3.90
  -3   5  -9   49.60    4.10
  -4  -5  -9  116.19    8.30
  -4  -5  -9   98.89    8.50
  -5  -5  -9   17.00    2.50
   5  -5   9   14.90    2.10
  -5  -5  -9   13.10    1.90
  -6  -5  -9   27.00    3.00
   6  -5   9   31.10    3.00
  -6  -5  -9   28.40    2.80
  -6  -6   9   27.50    2.70
   6  -6  -9   29.30    2.90
   6  -6  -9   27.70    2.80
   6  -6  -9   26.30    2.90
   5  -6  -9  105.79    8.70
   5  -6  -9  119.19    8.90
   5  -6  -9  120.69    8.80
  -5  -6   9  113.79    8.60
   5  -6  -9  111.29    8.70
   4  -6  -9   27.70    3.00
   4  -6  -9   25.90    2.90
   4  -6  -9   26.30    3.00
   3  -6  -9   44.40    4.20
   3  -6  -9   49.30    4.30
   3  -6  -9   42.30    4.20
   3   6  -9   50.59    4.50
   2  -6  -9    4.50    1.30
   2  -6  -9    2.70    1.10
   2  -6  -9    3.20    1.20
   2  -6  -9    4.20    1.20
   2  -6  -9    1.80    0.90
   2   6  -9    6.60    1.60
   1  -6  -9   85.59    6.50
   1  -6  -9   70.69    6.30
   1  -6  -9   82.59    6.30
   1  -6  -9   79.89    6.30
   0  -6  -9  294.67   21.40
   0  -6  -9  316.67   21.30
   0  -6   9  310.27   21.50
   0  -6  -9  321.17   21.40
   0  -6  -9  291.37   21.40
  -1  -6  -9   12.20    1.80
  -1  -6  -9   12.10    2.00
  -1  -6  -9   11.30    1.70
   1  -6   9   12.50    2.00
  -1   6  -9    8.50    1.90
   2  -6   9  132.69    9.90
  -2  -6  -9  133.39   10.10
  -2  -6  -9  128.59    9.80
  -2   6  -9  132.39   10.10
   3  -6   9  279.37   19.70
  -3  -6  -9  285.77   19.90
   3  -6   9  275.07   19.60
  -3  -6  -9  272.37   19.60
  -3   6  -9  285.57   19.80
   4  -6   9    0.00    0.70
  -4  -6  -9    0.10    0.60
   4  -6   9    0.00    0.70
  -4  -6  -9    0.30    0.70
  -4  -6  -9    0.60    0.80
  -4   6  -9    0.50    1.10
  -5  -6  -9  127.19    9.10
   5  -6   9  131.49    9.20
  -5  -6  -9  121.89    9.30
  -5  -6  -9  104.89    8.80
  -6  -6  -9    6.60    1.20
  -6  -6  -9    7.00    1.50
   6  -6   9    7.40    1.40
   6  -7  -9   40.60    3.70
  -6  -7   9   41.80    3.50
   6  -7  -9   44.70    3.70
   5  -7  -9   74.49    6.00
   5  -7  -9   71.79    6.00
  -5  -7   9   77.59    5.80
   5  -7  -9   80.59    6.10
   5  -7  -9   65.39    6.00
   4  -7  -9   86.59    7.60
   4  -7  -9  102.29    7.70
   4  -7  -9  103.09    7.60
   3  -7  -9   73.59    5.70
   3  -7  -9   70.89    5.60
   3  -7  -9   49.30    5.40
   3   7  -9   73.09    5.80
   2  -7  -9  266.47   19.50
   2  -7  -9  293.37   19.70
   2  -7  -9  278.07   19.70
   2   7  -9  279.37   19.90
  -1  -7   9    0.00    0.90
   1  -7  -9    0.80    0.70
   1  -7  -9    0.60    0.80
   1  -7  -9   -0.10    0.60
   1  -7  -9    1.00    0.80
   1   7  -9    0.90    0.80
   0  -7  -9   14.60    1.80
   0  -7  -9   10.10    1.70
   0  -7  -9    7.20    1.60
   0  -7   9   15.70    2.10
   0  -7  -9   14.80    2.00
   0   7  -9    7.90    1.80
  -1  -7  -9   89.39    6.50
  -1  -7  -9   67.39    6.20
  -1   7  -9   81.39    6.60
  -2  -7  -9  130.29    9.60
  -2  -7  -9  121.39    9.30
   2  -7   9  121.89    9.30
  -2   7  -9  122.39    9.50
  -3  -7  -9   11.10    1.90
  -3  -7  -9   11.10    1.80
   3  -7   9    8.00    1.60
   3  -7   9    9.50    1.70
  -3   7  -9   10.70    2.00
  -4  -7  -9   75.39    5.80
   4  -7   9   64.79    5.70
   4  -7   9   79.09    6.00
  -4  -7  -9   72.29    6.10
  -4  -7  -9   70.69    5.70
  -4   7  -9   69.59    6.00
   5  -7   9  133.49    9.40
  -5  -7  -9  110.19    9.10
  -5  -7  -9  131.59    9.30
  -5  -7  -9  126.59    9.50
  -6  -7  -9   38.10    3.30
  -6  -7  -9   38.70    3.50
   6  -7   9   39.40    3.50
   6  -8  -9  582.34   38.80
   6  -8  -9  566.54   38.90
   5  -8  -9  177.68   12.30
  -5  -8   9  161.28   12.00
   5  -8  -9  171.58   12.40
   5  -8  -9  177.88   12.40
   5  -8  -9  166.88   12.40
   4  -8  -9  213.48   14.70
   4  -8  -9  199.98   14.80
   4  -8  -9  210.78   14.70
  -4  -8   9  186.58   14.30
   4  -8  -9  217.18   14.90
   3  -8  -9  199.68   14.30
   3  -8  -9  201.88   14.20
   3  -8  -9  195.78   14.10
   3   8  -9  189.48   14.30
   2  -8  -9   79.19    6.50
   2  -8  -9   85.79    6.70
  -2  -8   9   80.79    6.80
   2  -8  -9   87.79    6.70
   2   8  -9   86.39    7.00
  -1  -8   9    0.90    0.90
   1  -8  -9    0.90    0.70
   1  -8  -9    1.20    0.80
   1  -8  -9    0.60    0.70
   1  -8  -9    0.50    0.80
   1   8  -9    0.10    0.90
   0  -8  -9    0.00    0.60
   0  -8  -9    0.00    0.60
   0   8  -9    0.90    0.90
  -1  -8  -9   39.80    3.60
  -1  -8  -9   31.70    3.30
  -1   8  -9   38.70    3.80
  -2  -8  -9   13.30    1.90
   2  -8   9   17.10    2.10
  -2   8  -9   15.40    2.40
   3  -8   9    1.50    0.80
   3  -8   9    0.50    0.70
  -3  -8  -9    6.60    1.50
  -3  -8  -9    0.50    0.70
  -3  -8  -9    0.20    0.60
  -3   8  -9   -0.10    0.90
   4  -8   9  101.19    8.10
  -4  -8  -9  106.49    8.00
   4  -8   9  116.69    8.30
  -4  -8  -9  106.89    8.30
  -4  -8  -9  108.29    8.10
  -4   8  -9  105.89    8.30
  -5  -8  -9    4.00    0.90
   5  -8   9    4.20    1.10
  -5  -8  -9    3.20    1.00
  -5  -8  -9    2.90    0.90
   5  -9  -9   19.40    2.10
   5  -9  -9   18.10    2.10
   4  -9  -9   10.00    1.60
   4  -9  -9   10.50    1.60
   4  -9  -9   11.60    1.90
   4  -9  -9   10.10    1.70
   3  -9  -9  404.36   27.90
   3  -9  -9  395.06   27.60
   3  -9  -9  401.76   27.70
  -3  -9   9  383.16   27.90
   3  -9  -9  434.86   28.00
   2  -9  -9    8.10    1.50
   2  -9  -9    7.60    1.50
  -2  -9   9    9.20    1.80
   2  -9  -9    4.50    1.20
   2   9  -9    8.50    1.80
   1  -9  -9  124.39    9.80
  -1  -9   9  137.59   10.20
   1   9  -9  139.39   10.30
   0  -9   9   10.80    1.80
   0  -9  -9    6.30    1.40
   0  -9  -9    5.90    1.40
   0   9  -9   10.90    2.00
   1  -9   9   80.79    6.00
  -1  -9  -9   68.39    5.60
  -1   9  -9   58.69    5.80
   2  -9   9   28.00    3.20
  -2  -9  -9   35.60    3.30
   2  -9   9   39.10    3.60
  -2  -9  -9   35.20    3.40
  -2   9  -9   35.70    3.60
  -3  -9  -9  204.28   14.70
  -3  -9  -9  192.68   15.10
   3  -9   9  204.88   14.80
  -3  -9  -9  214.18   14.80
   3  -9   9  216.68   15.00
  -3   9  -9  212.68   15.00
   4  -9   9   21.70    2.50
  -4  -9  -9   26.90    2.50
  -4  -9  -9   24.90    2.50
   4  -9   9   27.60    2.70
  -4  -9  -9   22.90    2.60
  -4   9  -9   18.70    2.60
  -5  -9  -9  110.89    8.10
  -5  -9  -9   94.99    8.80
   5  -9   9  122.99    8.30
   4 -10  -9   -0.30    0.70
   4 -10  -9    0.90    0.70
   4 -10  -9    1.10    0.70
  -3 -10   9   92.89    7.30
   3 -10  -9   98.39    7.40
   3 -10  -9   92.29    7.20
   3 -10  -9  103.49    7.40
   3 -10  -9   91.49    7.10
   2 -10  -9    3.80    1.10
  -2 -10   9    3.40    1.20
   2 -10  -9    2.70    0.90
   2  10  -9    3.30    1.30
   1 -10  -9   27.50    3.00
   1 -10  -9   31.70    3.10
  -1 -10   9   31.60    3.30
   1 -10  -9   32.10    3.30
   1  10  -9   32.30    3.50
   0 -10   9  125.69    9.70
   0 -10  -9  130.69    9.50
   0 -10  -9  126.59    9.60
   0  10  -9  128.59    9.90
  -1 -10  -9   41.20    3.70
   1 -10   9   44.90    4.00
  -1 -10  -9   38.20    3.80
  -1  10  -9   40.40    4.10
  -2 -10  -9   47.60    4.10
  -2 -10  -9   48.80    4.40
   2 -10   9   54.99    4.50
  -2  10  -9   48.40    4.60
  -3 -10  -9   72.59    6.10
   3 -10   9   83.39    6.40
  -3 -10  -9   79.39    6.30
  -3  10  -9   88.69    6.60
   4 -10   9    1.90    0.80
  -4 -10  -9    0.80    0.60
  -4 -10  -9    1.20    0.70
  -4  10  -9    1.20    1.00
   4 -11  -9   48.70    4.10
   3 -11  -9   76.69    5.80
  -3 -11   9   70.89    5.80
   2 -11  -9    4.40    1.10
  -2 -11   9    3.90    1.10
   1 -11  -9   77.79    6.20
  -1 -11   9   73.79    6.20
   1 -11  -9   73.19    5.90
   1  11  -9   81.29    6.50
   0 -11  -9   78.69    6.30
   0 -11  -9   76.89    6.10
   0 -11   9   76.39    6.40
   0  11  -9   85.49    6.70
   1 -11   9  125.29    9.70
  -1 -11  -9  119.49    9.50
  -1 -11  -9  134.69    9.80
  -1  11  -9  148.59   10.20
  -2 -11  -9  267.37   19.70
   2 -11   9  297.77   20.10
  -2 -11  -9  285.07   20.00
  -2  11  -9  298.27   20.30
  -3 -11  -9  199.88   14.10
  -3 -11  -9  180.28   13.90
   3 -11   9  207.58   14.20
  -3  11  -9  215.28   14.40
   3 -12  -9  105.89    7.70
  -2 -12   9    2.40    0.90
   2 -12  -9    2.50    0.80
   1 -12  -9   43.00    3.60
  -1 -12   9   42.50    3.80
   1  12  -9   40.00    3.90
   0 -12  -9   37.30    3.50
   0 -12   9   39.60    3.60
   0 -12  -9   36.00    3.20
   0  12  -9   42.20    3.80
   1 -12   9  222.08   14.80
  -1 -12  -9  186.98   14.40
  -1 -12  -9  197.68   14.50
  -1  12  -9  226.18   15.00
  -2 -12  -9   13.20    1.70
  -2 -12  -9   12.20    1.60
  -2  12  -9   16.40    2.10
  -3  12  -9   37.90    3.90
  -7   0  10    0.70    0.80
  -7   0  10    0.40    1.00
   6   0 -10  215.78   15.50
   5   0 -10    0.30    0.90
   5   0 -10    0.90    1.00
   4   0 -10   53.99    5.10
   4   0 -10   61.49    5.20
   3   0 -10    1.90    0.90
   3   0 -10    0.60    0.70
   2   0 -10   87.79    7.10
   1   0 -10    0.10    0.70
   1   0 -10    0.50    0.70
   0   0 -10 3149.39  232.68
   0   0 -10 3848.52  232.88
  -1   0 -10    1.20    0.90
  -2   0 -10 1025.80   71.39
  -2   0 -10 1144.79   71.99
  -2   0 -10 1025.70   71.49
  -3   0 -10    0.50    0.80
  -3   0 -10    0.30    0.70
  -4   0 -10  131.89   10.10
  -4   0 -10  143.19   10.60
  -5   0 -10    0.20    0.70
  -5   0 -10    0.00    0.80
  -6   0 -10    5.50    1.20
  -6   0 -10    5.70    1.40
  -7  -1  10  145.39   10.40
   6  -1 -10    0.30    0.80
   6  -1 -10    1.00    1.00
  -6  -1  10    1.00    0.80
   6   1 -10    1.70    1.10
  -6   1  10    1.60    0.90
   5  -1 -10  146.69   11.00
   5  -1 -10  151.28   11.00
   5   1 -10  138.79   10.80
   4  -1 -10   50.49    4.70
   4  -1 -10   50.89    4.60
   4   1 -10   48.00    4.60
   4   1 -10   49.90    4.70
   3  -1 -10    9.50    1.90
   3   1 -10   12.90    2.10
   2  -1 -10   56.59    4.40
   2  -1 -10   39.30    4.10
   2   1 -10   44.50    4.20
   1  -1 -10  173.78   11.40
   1  -1 -10  135.49   11.10
   1   1 -10  146.49   11.20
   0  -1 -10  113.49    8.70
   0  -1 -10  106.99    8.50
   0   1 -10  125.69    8.90
  -1  -1 -10  634.84   43.50
  -1  -1 -10  627.84   43.30
  -1   1 -10  658.73   43.60
  -2  -1 -10  162.48   11.90
  -2   1 -10  174.18   12.40
  -2   1 -10  159.58   12.00
  -3  -1 -10    4.20    1.40
  -3  -1 -10    8.00    1.50
  -3   1 -10    6.20    1.50
  -3   1 -10    6.50    1.40
  -4  -1 -10  405.96   27.70
  -4  -1 -10  414.36   28.10
  -4   1 -10  387.96   27.60
  -4   1 -10  399.06   28.00
  -5  -1 -10   26.50    2.80
  -5  -1 -10   26.10    3.10
  -5   1 -10   29.40    3.10
  -5   1 -10   26.20    2.70
  -6  -1 -10   17.80    2.30
  -6  -1 -10   18.10    2.10
  -6   1 -10   19.90    2.20
  -7  -2  10   80.49    6.10
   6  -2 -10    1.50    0.90
   6  -2 -10    0.70    1.00
  -6  -2  10    2.30    0.90
   6  -2 -10    0.90    0.90
  -6  -2  10    1.40    0.80
  -6   2  10    1.00    0.90
   6   2 -10    3.20    1.30
   5  -2 -10    2.10    1.10
   5  -2 -10    1.80    1.00
   5  -2 -10    0.80    0.90
   5   2 -10    1.10    1.00
   4  -2 -10   20.00    2.60
   4  -2 -10   24.90    2.80
   4   2 -10   20.00    2.70
   3  -2 -10    0.30    0.70
   3  -2 -10    0.40    0.70
   3   2 -10    0.60    0.80
   3   2 -10    0.40    0.80
   2  -2 -10   72.89    5.90
   2  -2 -10   64.59    5.80
   2   2 -10   75.29    6.00
   1  -2 -10   32.50    3.70
   1  -2 -10   46.50    4.00
   1  -2 -10   45.60    3.80
   1   2 -10   43.30    3.90
   0  -2 -10  502.05   33.70
   0  -2 -10  499.65   33.80
   0  -2 -10  501.35   33.60
   0   2 -10  468.45   33.90
  -1  -2 -10  715.63   48.90
  -1  -2 -10  698.43   48.80
  -1   2 -10  754.62   49.20
  -2  -2 -10  515.85   34.70
  -2   2 -10  499.85   34.80
  -3  -2 -10  153.38   11.20
  -3   2 -10  153.58   11.50
  -4  -2 -10  242.08   16.80
  -4   2 -10  231.58   16.60
  -4   2 -10  235.98   17.00
  -5  -2 -10   23.50    2.50
  -5  -2 -10   25.80    2.90
  -5   2 -10   21.90    2.50
  -6  -2 -10   56.59    4.40
  -6  -2 -10   49.99    4.50
  -6   2 -10   50.09    4.30
   6  -3 -10  415.46   28.60
   6  -3 -10  385.36   28.50
   6  -3 -10  385.96   28.40
  -6  -3  10  422.96   28.40
  -6  -3  10  464.85   28.60
   5  -3 -10   38.20    3.70
   5  -3 -10   33.20    3.60
   5  -3 -10   38.50    3.80
   4  -3 -10  144.19   11.30
   4   3 -10  156.88   11.40
   3  -3 -10    6.70    1.60
   3  -3 -10    8.40    1.60
   3  -3 -10    6.70    1.50
   3   3 -10    7.50    1.70
   2  -3 -10    5.80    1.40
   2  -3 -10    6.00    1.40
   2   3 -10    5.30    1.50
   1  -3 -10    5.70    1.30
   1  -3 -10    4.50    1.20
   1  -3 -10    3.90    1.20
   1  -3 -10    2.90    1.10
   1   3 -10    3.60    1.40
   1   3 -10    5.80    1.30
   0  -3 -10   10.30    1.80
   0  -3 -10   11.90    1.90
   0  -3 -10   13.50    1.80
   0  -3 -10   12.80    1.90
   0   3 -10   14.00    2.30
  -1  -3 -10  263.77   18.50
  -1  -3 -10  278.07   18.60
  -1  -3 -10  229.68   18.40
  -1  -3 -10  284.67   18.70
  -1   3 -10  268.97   18.80
  -2  -3 -10  113.69    8.50
  -2   3 -10  109.69    8.60
  -3  -3 -10    2.30    1.10
  -3  -3 -10    2.40    0.90
  -3   3 -10    3.40    1.20
  -4  -3 -10    4.30    1.30
  -4  -3 -10    6.40    1.30
  -5  -3 -10    1.40    0.70
  -5  -3 -10    1.40    0.90
  -6  -3 -10    6.50    1.40
  -6  -3 -10    5.10    1.10
   6  -4 -10    8.90    1.70
   6  -4 -10    9.50    1.60
   6  -4 -10   10.60    1.70
  -6  -4  10   10.50    1.60
   5  -4 -10  154.58   11.40
   5  -4 -10  141.99   11.20
   5  -4 -10  158.98   11.30
   4  -4 -10   18.70    2.30
   4  -4 -10   11.60    2.10
   4  -4 -10   13.90    2.20
   4   4 -10   21.70    2.60
   3  -4 -10  102.79    8.40
   3  -4 -10  110.99    8.40
   2  -4 -10    6.30    1.40
   2  -4 -10    3.60    1.20
   2  -4 -10    2.90    1.00
   2   4 -10    3.10    1.20
   1  -4 -10    6.80    1.40
   1  -4 -10    9.60    1.60
   1  -4 -10    9.70    1.80
   1  -4 -10    7.00    1.50
   1   4 -10    8.20    1.60
   1   4 -10    5.00    1.40
   0  -4 -10    2.70    1.00
   0  -4 -10    1.10    0.80
   0  -4 -10    2.10    0.90
   0  -4 -10    1.00    0.70
   0   4 -10    0.90    0.90
  -1  -4 -10   73.49    5.80
  -1  -4 -10   76.39    5.90
  -1  -4 -10   67.69    6.00
  -1  -4 -10   74.29    5.90
  -1   4 -10   69.19    6.10
  -2  -4 -10   43.70    3.80
  -2  -4 -10   43.80    3.80
  -2  -4 -10   33.60    3.90
  -2   4 -10   48.50    4.20
  -3  -4 -10   25.40    3.10
  -3  -4 -10   28.30    2.90
  -4  -4 -10   92.29    6.80
  -4  -4 -10   76.69    6.90
  -5  -4 -10  102.49    8.10
  -5  -4 -10  105.49    7.90
  -6  -4 -10  124.49    8.80
  -6  -4 -10  116.49    9.00
   6  -5 -10  146.69   10.50
  -6  -5  10  153.78   10.50
   6  -5 -10  134.29   10.50
   6  -5 -10  144.39   10.50
   5  -5 -10  100.79    8.10
   5  -5 -10  108.89    8.20
   5  -5 -10  113.79    8.40
   5  -5 -10  106.49    8.30
   4  -5 -10    0.40    0.80
   4  -5 -10    0.20    0.70
   4  -5 -10    1.00    0.90
   4  -5 -10    0.50    0.80
   4   5 -10    0.50    1.00
   3  -5 -10    4.80    1.40
   3  -5 -10    6.10    1.40
   3  -5 -10    7.40    1.50
   3  -5 -10    8.40    1.60
   3   5 -10    7.30    1.60
   2  -5 -10   14.90    2.00
   2  -5 -10   12.30    2.00
   2  -5 -10    9.10    1.80
   2   5 -10    9.80    2.00
   1  -5 -10  223.98   15.20
   1  -5 -10  203.88   15.10
   1  -5 -10  206.18   15.10
   1  -5 -10  211.98   15.30
   0  -5 -10  155.28   12.70
   0  -5 -10  189.38   12.90
   0  -5 -10  191.58   12.90
   0  -5 -10  175.28   12.80
  -1  -5 -10  331.57   23.20
  -1  -5 -10  341.97   23.40
  -1  -5 -10  327.47   23.10
  -2  -5 -10   35.70    3.70
  -2  -5 -10   37.30    3.50
  -2  -5 -10   36.30    3.50
  -2   5 -10   40.40    3.90
  -3  -5 -10  198.18   15.00
  -3  -5 -10  219.58   15.50
  -3   5 -10  221.78   15.40
   4  -5  10   46.00    4.00
  -4  -5 -10   49.40    4.30
  -4  -5 -10   36.60    3.80
  -5  -5 -10  344.17   22.80
  -5  -5 -10  325.57   23.00
   5  -5  10  315.77   22.70
  -6  -5 -10    0.50    0.70
  -6  -5 -10    1.20    0.80
  -6  -6  10    2.00    0.80
   6  -6 -10    2.00    0.90
   6  -6 -10    2.80    0.90
   6  -6 -10    2.70    0.90
   5  -6 -10   48.10    4.50
  -5  -6  10   56.69    4.40
   5  -6 -10   52.09    4.50
   5  -6 -10   51.69    4.60
   5  -6 -10   52.59    4.60
   4  -6 -10  117.19    8.90
   4  -6 -10  117.69    8.80
   4  -6 -10  111.99    8.80
   4  -6 -10  113.59    8.80
   3  -6 -10  115.29    8.40
   3  -6 -10   92.89    8.30
   3  -6 -10  115.39    8.40
   3   6 -10  111.69    8.50
   2  -6 -10   89.79    7.10
   2  -6 -10   95.29    7.30
   2  -6 -10   87.29    7.20
   2  -6 -10   92.89    7.30
   2   6 -10   90.69    7.40
   1  -6 -10   15.10    1.90
   1  -6 -10   14.50    2.00
   1  -6 -10   12.00    2.00
   1  -6 -10   14.70    1.90
   1  -6 -10   14.50    2.00
   1   6 -10    7.40    1.90
   0  -6 -10  510.25   33.70
   0  -6 -10  527.35   33.60
   0  -6 -10  408.76   33.50
   0  -6 -10  518.45   33.60
  -1  -6 -10  165.98   10.50
  -1   6 -10  118.59   10.60
  -2  -6 -10  745.73   49.10
  -2  -6 -10  693.23   48.70
  -2   6 -10  722.33   49.00
   3  -6  10   48.90    4.20
  -3  -6 -10   41.80    4.00
  -3  -6 -10   47.90    4.40
  -3   6 -10   46.20    4.40
  -4  -6 -10  223.88   15.70
  -4  -6 -10  232.38   15.50
   4  -6  10  224.58   15.50
  -4  -6 -10  191.28   15.20
  -5  -6 -10   55.39    4.40
  -5  -6 -10   52.79    4.60
   5  -6  10   48.60    4.40
  -6  -6 -10  107.99    7.70
  -6  -6 -10  104.39    8.60
   5  -7 -10  255.37   19.20
  -5  -7  10  273.47   19.00
   5  -7 -10  286.97   19.30
   5  -7 -10  280.87   19.20
   5  -7 -10  284.87   19.30
   4  -7 -10   79.69    6.50
  -4  -7  10   78.59    6.20
   4  -7 -10   79.99    6.40
   4  -7 -10   78.89    6.50
   4  -7 -10   86.79    6.50
   3  -7 -10    0.10    0.70
   3  -7 -10    0.10    0.70
   3  -7 -10    0.00    0.60
   3  -7 -10    0.80    0.80
   2  -7 -10  198.48   14.90
   2  -7 -10  213.88   15.20
   2  -7 -10  218.78   15.20
   2  -7 -10  216.68   15.20
   2   7 -10  209.78   15.40
   1  -7 -10    2.10    1.00
   1  -7 -10    1.10    0.90
   1  -7 -10    1.10    0.80
   1  -7 -10    0.90    0.70
   1   7 -10    1.50    1.00
   0  -7 -10   38.90    3.40
   0  -7 -10   38.60    4.30
   0  -7 -10   37.20    3.20
   0  -7 -10   25.20    3.00
   0   7 -10   25.30    3.30
  -1  -7 -10    3.50    1.10
  -1  -7 -10    3.40    1.10
   1  -7  10    5.80    2.00
  -1   7 -10    3.30    1.30
  -2  -7 -10   83.39    6.90
   2  -7  10   84.19    6.80
  -2  -7 -10   89.09    6.80
  -2   7 -10   83.59    7.00
  -3  -7 -10   10.10    1.70
  -3  -7 -10   15.40    2.20
   3  -7  10   11.00    1.80
  -3  -7 -10   11.20    1.80
  -3   7 -10   12.40    2.10
   4  -7  10   32.00    3.10
  -4  -7 -10   32.40    3.00
  -4  -7 -10   26.70    2.90
  -4  -7 -10   31.10    3.20
  -4   7 -10   32.60    3.30
  -5  -7 -10   21.80    2.20
   5  -7  10   22.10    2.30
  -5  -7 -10   18.70    2.40
   5  -8 -10   34.90    3.20
   5  -8 -10   35.20    3.20
   5  -8 -10   35.60    3.10
   4  -8 -10   19.40    2.20
   4  -8 -10   14.30    2.00
   4  -8 -10   16.70    2.00
   4  -8 -10   16.00    2.10
   3  -8 -10  138.09   10.10
   3  -8 -10  138.19   10.20
   3  -8 -10  144.19   10.30
   3  -8 -10  137.89   10.20
   3   8 -10  128.89   10.20
   2  -8 -10    4.00    1.20
   2  -8 -10    4.00    1.10
   2  -8 -10    3.60    1.10
   2  -8 -10    4.30    1.10
   2   8 -10    4.00    1.30
   1  -8 -10   79.29    6.50
   1  -8 -10   82.99    6.60
   1  -8 -10   81.89    6.80
   1   8 -10   92.09    7.10
   0  -8 -10   32.60    3.10
   0   8 -10   26.10    3.30
  -1  -8 -10   13.70    1.90
   1  -8  10   20.10    2.30
  -1  -8 -10   19.70    2.30
  -1   8 -10   11.30    2.10
  -2  -8 -10  174.98   14.40
  -2  -8 -10  216.08   14.60
   2  -8  10  207.08   14.60
  -2   8 -10  217.48   14.90
   3  -8  10  103.69    8.10
  -3  -8 -10  104.59    8.20
  -3  -8 -10  111.99    8.10
  -3  -8 -10  103.89    8.00
  -3   8 -10  112.39    8.30
   4  -8  10  106.39    7.70
  -4  -8 -10   94.39    7.50
  -4  -8 -10   98.29    7.70
  -4  -8 -10  105.19    7.60
  -4   8 -10  104.69    7.80
  -5  -8 -10  109.29    7.90
   4  -9 -10  133.69    9.80
   4  -9 -10  129.39    9.90
   4  -9 -10  143.79   10.00
   4  -9 -10  141.09   10.00
   3  -9 -10    1.00    0.80
   3  -9 -10    1.20    0.80
   3  -9 -10    1.40    0.80
   3  -9 -10    0.80    0.80
   2  -9 -10  293.77   21.00
   2  -9 -10  314.17   21.10
   2  -9 -10  289.17   20.90
   2   9 -10  313.17   21.30
   1  -9 -10    9.30    1.60
   1  -9 -10    7.90    1.50
   1  -9 -10   14.90    2.10
   1   9 -10    9.00    1.90
   0  -9  10  135.29   10.70
   0  -9 -10  146.09   10.70
   0  -9 -10  140.89   10.60
   0   9 -10  160.38   11.20
   1  -9  10   31.70    3.20
  -1  -9 -10   30.80    3.20
  -1  -9 -10   31.10    3.00
  -1   9 -10   32.10    3.50
  -2  -9 -10   28.60    2.70
  -2  -9 -10   26.20    2.80
   2  -9  10   26.70    2.80
  -2   9 -10   27.50    3.10
   3  -9  10    7.00    1.40
  -3  -9 -10    6.90    1.30
  -3  -9 -10    8.20    1.40
  -3   9 -10    8.80    1.60
   4  -9  10   10.80    1.70
  -4  -9 -10    8.90    2.20
  -4  -9 -10   12.50    1.60
  -4  -9 -10   13.00    1.60
  -4   9 -10   11.90    1.80
   4 -10 -10   57.19    4.60
   3 -10 -10   37.00    3.40
   3 -10 -10   44.00    3.60
   2 -10 -10   23.50    2.50
   2  10 -10   23.30    2.80
  -1 -10  10   -0.10    0.90
   1 -10 -10    0.30    0.60
   1 -10 -10    1.30    0.90
   1  10 -10    2.10    1.00
   0 -10  10    3.80    1.20
   0 -10 -10    4.80    1.20
   0 -10 -10    5.20    1.10
   0  10 -10    7.00    1.60
  -1 -10 -10    0.90    0.60
   1 -10  10    0.40    0.70
  -1 -10 -10    0.00    0.70
  -1  10 -10    0.10    0.90
   2 -10  10   23.20    2.50
  -2 -10 -10   22.70    2.30
  -2 -10 -10   22.60    2.50
  -2  10 -10   24.40    2.70
   3 -10  10    0.60    0.80
  -3 -10 -10    0.60    0.60
  -3 -10 -10    0.60    0.70
  -3  10 -10    1.60    0.90
   3 -11 -10  221.28   15.40
   2 -11 -10  163.08   11.60
   1 -11 -10  104.59    7.70
  -1 -11  10   96.89    7.80
   1  11 -10  111.79    8.10
   0 -11 -10    8.70    1.60
   0 -11  10    8.90    1.50
   0 -11 -10    7.40    1.30
   0  11 -10    9.90    1.80
  -1 -11 -10   14.50    1.70
  -1 -11 -10   14.70    1.80
   1 -11  10   12.70    1.90
  -1  11 -10   14.00    2.10
  -2 -11 -10   12.10    1.50
  -2 -11 -10   11.20    1.60
   2 -11  10    9.70    1.60
  -2  11 -10   14.70    2.10
   1 -12 -10    1.20    0.70
   0 -12 -10   24.90    2.40
   0 -12 -10   21.90    2.20
   0  12 -10   26.60    2.70
  -1  12 -10   97.19    7.50
   6   0 -11    0.10    0.80
  -6   0  11    1.20    0.90
   5   0 -11  448.16   28.80
   5   0 -11  384.06   28.60
   4   0 -11    0.70    0.90
   4   0 -11    0.40    0.80
   3   0 -11  614.44   42.10
   2   0 -11   -0.10    0.70
   2   0 -11    0.30    0.70
   1   0 -11  396.06   25.10
   1   0 -11  321.77   24.90
   0   0 -11   -0.10    0.60
   0   0 -11    0.20    0.70
  -1   0 -11  290.17   20.40
  -2   0 -11    0.30    0.90
  -2   0 -11   -0.30    0.90
  -3   0 -11    1.90    0.90
  -3   0 -11    1.40    1.00
  -4   0 -11    0.00    0.70
  -4   0 -11   -0.50    0.80
  -5   0 -11  129.29    9.20
  -5   0 -11  121.49    9.40
  -6   0 -11    0.30    0.70
  -6  -1  11  138.19    9.90
  -6  -1  11  152.18   10.10
   6  -1 -11  131.59    9.90
   6   1 -11  123.19    9.80
  -6   1  11  132.79    9.90
   5  -1 -11  137.69    9.80
   5  -1 -11  119.79    9.60
   5  -1 -11  130.29    9.70
   5   1 -11  124.09    9.60
   4  -1 -11   38.90    4.00
   4  -1 -11   45.50    4.10
   4   1 -11   40.40    4.00
   4   1 -11   46.80    4.20
   3  -1 -11   52.19    4.90
   3   1 -11   55.29    4.90
   2  -1 -11   79.49    6.20
   2   1 -11   67.79    6.10
   1  -1 -11    7.30    1.50
   1  -1 -11    4.70    1.20
   1   1 -11    7.00    1.60
   1   1 -11   11.20    1.90
   0  -1 -11   37.40    4.20
   0  -1 -11   58.59    4.60
   0   1 -11   43.40    4.30
   0   1 -11   58.69    4.60
  -1  -1 -11  550.74   40.20
  -1  -1 -11  617.44   40.60
  -1   1 -11  615.94   40.60
  -2  -1 -11   64.99    5.20
  -2   1 -11   62.39    5.40
  -3  -1 -11  104.19    7.90
  -3  -1 -11  103.29    8.30
  -4  -1 -11   27.30    2.70
  -4  -1 -11   26.30    3.00
  -4   1 -11   24.50    2.60
  -5  -1 -11  326.97   21.90
  -5  -1 -11  317.57   22.20
  -5   1 -11  308.37   21.80
  -6  -1 -11   20.00    2.00
  -6  -1 -11   15.40    2.20
   6  -2 -11   71.59    5.60
   6  -2 -11   66.99    5.60
   6  -2 -11   78.89    5.70
   6   2 -11   66.49    5.60
  -6   2  11   69.09    5.50
   5  -2 -11   44.30    4.20
   5  -2 -11   51.39    4.30
   5  -2 -11   45.80    4.20
   5   2 -11   42.50    4.10
   4  -2 -11   31.00    3.30
   4  -2 -11   27.90    3.20
   4   2 -11   32.80    3.40
   3  -2 -11   36.10    3.60
   3   2 -11   32.80    3.50
   3   2 -11   34.70    3.60
   2  -2 -11   16.80    2.10
   2  -2 -11    9.70    1.90
   2   2 -11   17.00    2.20
   1  -2 -11    4.50    1.30
   1  -2 -11    3.70    1.10
   1   2 -11    6.30    1.50
   1   2 -11    7.40    1.60
   0  -2 -11  529.65   37.80
   0  -2 -11  588.34   38.10
   0   2 -11  594.64   38.20
   0   2 -11  514.55   38.10
  -1  -2 -11    9.80    1.80
  -1  -2 -11   14.20    1.90
  -1  -2 -11   12.90    2.10
  -1   2 -11   18.50    2.30
  -2  -2 -11  157.58   11.30
  -2   2 -11  150.88   11.40
  -3  -2 -11    7.00    1.40
  -3  -2 -11    6.20    1.50
  -4  -2 -11    1.90    1.00
  -4  -2 -11   -0.10    0.60
  -5  -2 -11   34.80    3.30
  -5  -2 -11   32.20    3.10
  -6  -2 -11   53.39    4.70
  -6  -2 -11   63.49    4.60
  -6  -3  11    0.70    0.60
   6  -3 -11   -0.10    0.70
   6  -3 -11    0.80    0.80
   6  -3 -11   -0.50    0.80
   5  -3 -11    7.10    1.50
   5  -3 -11    6.50    1.40
   5  -3 -11    6.80    1.40
   4  -3 -11   26.40    3.10
   4  -3 -11   31.40    3.20
   4  -3 -11   30.70    3.20
   4   3 -11   30.60    3.30
   3  -3 -11   10.80    1.90
   3   3 -11    7.20    1.70
   2  -3 -11    3.40    1.10
   2  -3 -11    2.10    0.90
   2  -3 -11    2.30    0.90
   2   3 -11    2.70    1.10
   2   3 -11    2.80    1.10
   1  -3 -11  123.29    9.20
   1  -3 -11  114.99    8.90
   1   3 -11  121.59    9.10
   0  -3 -11    0.00    0.60
   0  -3 -11    1.10    0.90
   0  -3 -11    0.60    0.90
   0  -3 -11    0.30    0.60
   0   3 -11   -0.50    0.90
   0   3 -11    0.90    0.80
  -1  -3 -11 1450.25   98.59
  -1  -3 -11 1496.35   98.69
  -1  -3 -11 1461.05   98.59
  -1   3 -11 1484.05   98.89
  -2  -3 -11  113.69    8.60
  -2  -3 -11  111.19    8.50
  -2   3 -11  112.59    8.70
  -3  -3 -11  633.14   43.40
  -3  -3 -11  646.84   43.50
  -4  -3 -11  144.09   10.10
  -4  -3 -11  134.59   10.00
  -4  -3 -11  131.19   10.30
  -5  -3 -11  239.78   17.30
  -5  -3 -11  249.78   17.10
  -6  -3 -11    0.20    0.60
   6  -4 -11   32.30    3.00
  -6  -4  11   33.50    3.00
   6  -4 -11   31.00    3.20
   5  -4 -11    1.10    0.90
   5  -4 -11    0.80    0.70
   5  -4 -11    0.50    0.70
   4  -4 -11  158.68   12.00
   4  -4 -11  165.08   12.10
   4  -4 -11  161.08   12.00
   4   4 -11  169.08   12.10
   3  -4 -11   26.80    3.10
   3  -4 -11   29.20    3.20
   3  -4 -11   36.80    3.20
   2  -4 -11   54.39    5.10
   2  -4 -11   73.59    5.40
   2   4 -11   54.59    5.20
   1  -4 -11   10.90    1.90
   1  -4 -11    6.60    1.50
   1  -4 -11   10.60    1.70
   1   4 -11   10.30    1.80
   1   4 -11    7.80    1.80
   0  -4 -11  183.08   14.20
   0  -4 -11  200.88   14.30
   0  -4 -11  197.48   14.30
   0  -4 -11  204.78   14.30
   0   4 -11  208.98   14.40
  -1  -4 -11   70.39    5.20
  -1  -4 -11   61.09    5.20
  -1  -4 -11   51.99    5.00
  -1   4 -11   64.29    5.50
  -2  -4 -11    0.80    0.70
  -2  -4 -11    1.20    0.80
  -2  -4 -11    1.80    1.00
  -2   4 -11   -0.20    0.90
  -3  -4 -11   54.69    4.60
  -3  -4 -11   49.70    4.70
  -3  -4 -11   52.49    4.50
  -3   4 -11   52.69    4.70
  -4  -4 -11    3.20    1.10
  -4  -4 -11    5.60    1.20
  -5  -4 -11  123.09    8.90
  -5  -4 -11  119.19    9.10
   5  -5 -11    8.10    1.50
   5  -5 -11    8.00    1.50
   5  -5 -11    9.00    1.50
  -5  -5  11    8.20    1.40
   4  -5 -11    7.00    1.50
   4  -5 -11   10.20    1.80
   4  -5 -11   10.00    1.70
   4  -5 -11    9.40    1.60
   4   5 -11    9.90    1.80
   3  -5 -11    0.60    0.70
   3  -5 -11    0.60    0.70
   3  -5 -11    0.80    0.80
   3  -5 -11    0.60    0.70
   3   5 -11    0.50    0.90
   2  -5 -11   71.29    5.80
   2  -5 -11   69.89    5.70
   2  -5 -11   69.29    5.60
   2   5 -11   64.09    5.90
   1  -5 -11   24.50    2.70
   1  -5 -11   27.10    2.60
   1  -5 -11   24.30    2.60
   1   5 -11   17.20    2.80
   0  -5 -11  422.66   30.00
   0  -5 -11  460.05   30.10
   0  -5 -11  435.26   30.00
   0  -5 -11  435.46   30.10
   0   5 -11  430.86   30.10
  -1  -5 -11   11.10    1.80
  -1  -5 -11    8.60    1.60
  -1  -5 -11   14.50    1.80
  -1   5 -11    8.60    1.80
  -2  -5 -11  256.57   18.80
  -2  -5 -11  281.67   19.00
  -2  -5 -11  249.28   18.80
  -2  -5 -11  281.37   19.20
  -2   5 -11  280.67   19.20
  -3  -5 -11  147.99   11.00
  -3  -5 -11  152.48   11.30
  -3   5 -11  151.18   11.20
  -4  -5 -11   30.90    3.00
  -4  -5 -11   31.20    3.20
  -5  -5 -11  119.49    8.40
  -5  -5 -11  107.59    8.50
  -5  -6  11  138.99    9.70
   5  -6 -11  129.79    9.80
   5  -6 -11  133.19    9.80
   5  -6 -11  133.99    9.70
   4  -6 -11  129.99    9.20
   4  -6 -11  123.79    9.10
   4  -6 -11  108.89    8.90
   4  -6 -11  126.79    9.10
   3  -6 -11  378.06   27.00
   3  -6 -11  425.36   27.20
   3  -6 -11  382.36   27.00
   3  -6 -11  390.06   27.10
   3   6 -11  388.36   27.20
   2  -6 -11   17.20    2.20
   2  -6 -11   16.70    2.20
   2  -6 -11   16.60    2.10
   2  -6 -11   16.90    2.10
   2   6 -11   10.80    2.10
   1  -6 -11  341.47   23.90
   1  -6 -11  335.77   23.90
   1  -6 -11  356.06   24.00
   0  -6 -11   13.00    2.00
   0  -6 -11   15.30    1.90
   0  -6 -11   13.20    1.90
   0  -6 -11   13.60    2.00
   0   6 -11    8.90    1.90
  -1  -6 -11    1.10    0.80
  -1  -6 -11    0.90    0.70
  -1  -6 -11    0.70    0.80
  -1   6 -11    1.00    0.90
  -2  -6 -11   18.80    2.10
  -2  -6 -11   15.70    2.20
  -2   6 -11   17.60    2.40
  -3  -6 -11   35.80    3.60
  -3  -6 -11   33.40    3.30
  -3  -6 -11   39.40    3.40
  -3   6 -11   39.10    3.70
  -4  -6 -11    8.10    1.40
  -4  -6 -11    7.70    1.50
  -5  -6 -11    3.10    1.00
  -5  -6 -11    4.10    0.90
   5  -7 -11   37.90    3.30
   5  -7 -11   35.30    3.20
   5  -7 -11   36.40    3.20
  -4  -7  11    0.10    0.70
   4  -7 -11    1.30    0.70
   4  -7 -11    0.60    0.70
   4  -7 -11    1.20    0.80
   4  -7 -11    1.50    0.80
   3  -7 -11   16.70    2.10
   3  -7 -11   17.00    2.10
   3  -7 -11   17.00    2.10
   3  -7 -11   17.60    2.10
   3   7 -11   18.00    2.40
   2  -7 -11   69.19    5.80
   2  -7 -11   74.79    6.00
   2  -7 -11   77.89    6.00
   2  -7 -11   74.99    6.10
   2   7 -11   80.19    6.30
   1  -7 -11    2.50    1.00
   1  -7 -11    1.40    0.80
   1  -7 -11    2.00    1.00
   1   7 -11    2.20    1.10
   0  -7 -11   77.29    5.80
   0  -7 -11   67.89    5.50
   0  -7 -11   69.19    5.70
   0   7 -11   64.29    5.90
  -1  -7 -11   12.30    1.80
  -1  -7 -11   10.10    1.70
  -1   7 -11    9.60    1.90
  -2  -7 -11    0.40    0.80
  -2  -7 -11    0.30    0.60
  -2   7 -11    0.50    0.90
  -3  -7 -11   19.60    2.40
  -3  -7 -11   27.20    2.50
  -3   7 -11   23.90    2.80
  -4  -7 -11   56.09    4.30
  -4  -7 -11   48.40    4.40
   4  -8 -11   10.20    1.50
   4  -8 -11    8.90    1.40
   4  -8 -11   11.40    1.60
   4  -8 -11   12.10    1.60
   3  -8 -11    0.70    0.70
   3  -8 -11    1.20    0.70
   3  -8 -11    1.40    0.80
   3  -8 -11    0.80    0.70
   3   8 -11    0.40    1.00
   2  -8 -11  148.49   10.80
   2  -8 -11  140.99   10.70
   2  -8 -11  155.08   10.80
   2   8 -11  147.59   11.00
   1  -8 -11   62.09    5.40
   1  -8 -11   67.49    5.50
   1  -8 -11   74.69    5.70
   1   8 -11   73.59    5.90
   0  -8 -11  444.26   30.70
   0  -8 -11  445.06   30.60
   0   8 -11  449.56   30.90
  -1  -8 -11   45.30    4.20
  -1  -8 -11   54.59    4.40
  -1   8 -11   51.89    4.70
  -2  -8 -11    1.90    0.80
  -2  -8 -11    0.50    0.70
  -2   8 -11    0.10    0.90
  -3  -8 -11    2.00    0.80
  -3  -8 -11    1.60    0.80
  -3   8 -11    1.50    1.00
  -4  -8 -11   22.20    2.20
   3  -9 -11   27.00    2.50
   3  -9 -11   24.70    2.50
   3  -9 -11   23.60    2.40
   2  -9 -11  124.69    9.00
   2  -9 -11  128.19    9.10
   2  -9 -11  109.59    8.80
   2   9 -11  129.59    9.30
   1  -9 -11   46.10    4.00
   1   9 -11   46.90    4.30
   0  -9 -11    8.30    1.60
   0  -9 -11   10.00    1.60
   0   9 -11   10.30    1.80
  -1  -9 -11  227.68   17.10
  -1  -9 -11  251.27   17.10
  -1   9 -11  255.57   17.50
  -2  -9 -11   17.30    2.00
  -2  -9 -11   18.90    2.00
  -2   9 -11   18.70    2.40
  -3  -9 -11  167.08   10.80
  -3  -9 -11  136.19   10.70
  -3   9 -11  154.28   11.00
   3 -10 -11   29.40    2.70
   2 -10 -11   49.60    4.00
   2  10 -11   48.50    4.20
   1 -10 -11  104.79    7.90
   1  10 -11  110.39    8.20
   0 -10 -11    1.80    0.70
   0 -10 -11    1.00    0.80
   0  10 -11    0.60    1.00
  -1 -10 -11   22.40    2.20
  -1 -10 -11   21.90    2.30
  -1  10 -11   21.40    2.60
  -2 -10 -11   25.00    2.30
  -2 -10 -11   20.00    2.20
  -2  10 -11   26.90    2.70
   1 -11 -11   93.79    6.90
   0 -11 -11   89.99    7.00
   0  11 -11  106.09    7.50
   5   0 -12    0.40    0.70
   5   0 -12    0.40    0.80
   4   0 -12    0.70    0.90
   4   0 -12    0.90    0.90
   3   0 -12    1.00    0.90
   3   0 -12    0.30    0.80
   2   0 -12    1.20    0.80
   2   0 -12    0.70    0.80
   1   0 -12   -0.20    0.70
   1   0 -12    1.80    0.90
   0   0 -12   59.59    5.10
  -1   0 -12    0.00    0.70
  -1   0 -12    0.50    0.90
  -4   0 -12  109.19    8.40
  -5   0 -12    0.80    0.80
   5  -1 -12    1.70    0.90
   5  -1 -12    1.30    0.90
   5  -1 -12    1.20    0.90
   5   1 -12    1.80    0.90
   4  -1 -12   74.89    6.00
   4  -1 -12   70.79    5.90
   4   1 -12   77.89    6.00
   4   1 -12   64.89    5.80
   3  -1 -12    1.60    0.90
   3  -1 -12    0.50    0.80
   3   1 -12    1.00    0.90
   3   1 -12    3.40    1.20
   2  -1 -12   39.00    4.10
   2  -1 -12   54.89    4.40
   2   1 -12   42.40    4.20
   1  -1 -12   66.19    5.80
   1   1 -12   73.49    6.00
   0  -1 -12   64.09    5.40
   0   1 -12   62.79    5.30
   0   1 -12   62.49    5.40
  -1  -1 -12    1.60    0.80
  -1  -1 -12    1.90    1.10
  -1   1 -12    0.90    0.80
  -1   1 -12    0.80    0.80
  -2  -1 -12    1.80    0.90
  -2  -1 -12    1.40    0.80
  -2   1 -12    1.30    1.00
  -3  -1 -12   13.40    1.80
  -4  -1 -12    2.10    0.80
  -5  -1 -12    1.00    0.70
  -5  -1 -12    1.30    0.80
   5  -2 -12   92.29    7.10
   5  -2 -12   91.39    7.10
   5  -2 -12  104.79    7.30
   5   2 -12   86.19    7.10
   4  -2 -12  417.76   29.50
   4  -2 -12  437.86   29.60
   4   2 -12  432.66   29.60
   3  -2 -12   41.20    4.00
   3  -2 -12   45.10    4.10
   3   2 -12   46.70    4.20
   3   2 -12   39.10    3.90
   2  -2 -12  212.18   13.20
   2  -2 -12  167.68   12.90
   2   2 -12  152.88   12.90
   1  -2 -12    3.50    1.20
   1  -2 -12    2.00    0.90
   1   2 -12    1.30    1.00
   1   2 -12    5.00    1.20
   0  -2 -12    1.90    0.90
   0  -2 -12    2.60    1.10
   0   2 -12    2.90    1.10
   0   2 -12    2.50    1.00
  -1  -2 -12   41.40    3.60
  -1  -2 -12   30.10    3.50
  -1  -2 -12   40.60    3.80
  -1   2 -12   38.70    3.80
  -1   2 -12   44.40    3.90
  -2  -2 -12   11.50    1.80
  -2  -2 -12   10.00    1.70
  -2   2 -12    7.60    1.60
  -3  -2 -12  107.89    7.80
  -3  -2 -12   97.09    7.60
  -4  -2 -12   16.90    2.00
  -4  -2 -12   16.60    2.10
  -5  -2 -12   72.59    5.50
   5  -3 -12    0.80    0.70
   5  -3 -12    0.60    0.80
   5  -3 -12    0.30    0.70
   4  -3 -12  107.99    8.50
   4  -3 -12  114.59    8.60
   4  -3 -12  114.89    8.60
   4   3 -12  112.89    8.60
   3  -3 -12   23.70    2.80
   3  -3 -12   24.90    2.80
   3   3 -12   24.00    2.80
   2  -3 -12  608.04   42.40
   2  -3 -12  641.84   42.40
   2   3 -12  657.03   42.60
   2   3 -12  580.94   42.20
   1  -3 -12    4.90    1.20
   1  -3 -12    9.10    1.70
   1  -3 -12    3.50    1.10
   1   3 -12    2.30    1.10
   1   3 -12    6.20    1.40
   0  -3 -12 1668.83  105.19
   0  -3 -12 1428.66  104.99
   0  -3 -12 1532.45  104.89
   0   3 -12 1530.95  105.19
   0   3 -12 1688.63  105.19
  -1  -3 -12  619.24   40.10
  -1  -3 -12  548.95   39.80
  -1   3 -12  593.24   40.10
  -2  -3 -12  151.78   11.40
  -2  -3 -12  162.58   11.50
  -2   3 -12  157.68   11.60
  -3  -3 -12   12.20    1.70
  -3  -3 -12   11.30    1.80
  -4  -3 -12    0.90    0.70
  -4  -3 -12    0.70    0.80
  -5  -3 -12   26.60    2.40
  -5  -4  12    2.80    0.90
   5  -4 -12    3.60    1.00
   5  -4 -12    3.00    1.00
   5  -4 -12    2.70    0.90
   4  -4 -12  179.18   12.90
   4  -4 -12  177.08   12.90
   4  -4 -12  176.58   12.90
   4   4 -12  183.28   12.90
   3  -4 -12   45.50    4.10
   3  -4 -12   43.50    4.00
   3  -4 -12   43.20    4.00
   3   4 -12   44.30    4.20
   2  -4 -12   41.90    3.70
   2  -4 -12   39.30    3.70
   2  -4 -12   31.60    3.30
   2   4 -12   38.40    3.80
   1  -4 -12   16.10    2.20
   1  -4 -12   17.10    2.20
   1  -4 -12   16.70    2.10
   1   4 -12   15.60    2.20
   1   4 -12   12.80    2.20
   0  -4 -12  177.38   12.70
   0  -4 -12  185.78   12.70
   0  -4 -12  173.58   12.60
   0   4 -12  160.98   12.80
   0   4 -12  174.88   12.70
  -1  -4 -12   24.60    2.70
  -1  -4 -12   23.20    2.60
  -1   4 -12   27.20    3.00
  -2  -4 -12   88.19    6.90
  -2  -4 -12   90.49    6.90
  -2   4 -12   88.69    7.10
  -3  -4 -12   47.20    4.10
  -3  -4 -12   47.00    4.00
  -4  -4 -12    0.50    0.60
  -5  -4 -12    3.00    0.90
   5  -5 -12   19.30    2.30
   5  -5 -12   18.00    2.00
   4  -5 -12   30.70    3.00
   4  -5 -12   30.00    2.90
   4  -5 -12   28.10    2.80
   4   5 -12   29.30    3.10
   3  -5 -12  100.79    7.50
   3  -5 -12   84.89    7.20
   3  -5 -12  104.09    7.60
   3  -5 -12   98.79    7.50
   3   5 -12  103.59    7.70
   2  -5 -12   18.70    2.20
   2  -5 -12   14.40    2.10
   2  -5 -12   13.00    1.90
   2  -5 -12   14.10    2.00
   2   5 -12   15.00    2.10
   1  -5 -12  178.88   13.10
   1  -5 -12  183.58   13.10
   1  -5 -12  175.38   12.90
   1   5 -12  186.58   13.30
   0  -5 -12   50.29    4.20
   0  -5 -12   48.50    4.30
   0  -5 -12   48.80    4.30
   0   5 -12   44.60    4.40
   0   5 -12   49.60    4.30
  -1  -5 -12    6.40    1.50
  -1  -5 -12    5.60    1.30
  -1  -5 -12    7.20    1.40
  -1   5 -12    8.50    1.70
  -1   5 -12    7.50    1.50
  -2  -5 -12   63.89    5.30
  -2  -5 -12   69.39    5.50
  -2   5 -12   68.59    5.70
  -3  -5 -12   25.10    2.50
  -3   5 -12   24.40    2.70
  -4  -5 -12   18.70    2.00
   4  -6 -12    8.20    1.40
   4  -6 -12    7.50    1.30
   4  -6 -12    9.10    1.50
  -4  -6  12    7.70    1.30
   3  -6 -12   21.60    2.40
   3  -6 -12   23.20    2.50
   3  -6 -12   25.10    2.60
   3  -6 -12   22.80    2.40
   3   6 -12   23.50    2.70
   2  -6 -12    4.00    1.10
   2  -6 -12    2.50    1.00
   2  -6 -12    0.90    0.80
   2  -6 -12    1.20    0.80
   2   6 -12    1.10    0.90
   1  -6 -12   50.69    4.40
   1  -6 -12   49.60    4.40
   1  -6 -12   53.39    4.40
   1   6 -12   53.59    4.70
   0  -6 -12  363.36   24.50
   0  -6 -12  334.67   24.40
   0   6 -12  369.66   24.90
  -1  -6 -12   -0.10    0.80
  -1  -6 -12    2.10    0.80
  -1  -6 -12    1.80    0.90
  -1   6 -12    1.80    1.00
  -1   6 -12    0.80    0.90
  -2  -6 -12  371.06   24.40
  -2   6 -12  337.17   24.50
  -3  -6 -12   12.80    1.70
  -3   6 -12   11.50    1.80
  -4  -6 -12  215.28   15.00
   4  -7 -12    1.00    0.70
   4  -7 -12    1.20    0.80
   3  -7 -12   60.89    4.80
   3  -7 -12   57.49    4.70
   3  -7 -12   58.99    4.70
   3  -7 -12   54.49    4.60
   3   7 -12   60.89    4.90
   2  -7 -12    2.40    0.90
   2  -7 -12    2.60    0.90
   2  -7 -12    3.30    0.90
   2   7 -12    3.60    1.10
   1  -7 -12  132.59    9.30
   1  -7 -12  116.19    9.20
   1  -7 -12  118.49    9.10
   1   7 -12  136.69    9.60
   0  -7 -12   31.70    3.20
   0  -7 -12   36.40    3.30
   0   7 -12   36.10    3.60
  -1  -7 -12   18.20    2.10
  -1  -7 -12   13.10    2.00
  -1   7 -12   17.70    2.30
  -2  -7 -12   53.79    4.70
  -2  -7 -12   63.49    4.80
  -2   7 -12   62.69    5.00
  -3  -7 -12   41.00    3.40
  -3   7 -12   36.70    3.50
   3  -8 -12  124.19    8.20
   3  -8 -12  100.79    8.60
   3  -8 -12  109.69    8.10
   2  -8 -12   21.20    2.30
   2  -8 -12   23.10    2.40
   2  -8 -12   25.60    2.50
   2   8 -12   25.90    2.60
   1  -8 -12    1.00    0.80
   1  -8 -12    1.40    0.70
   1   8 -12    1.80    1.00
   0  -8 -12   80.19    6.20
   0   8 -12   80.19    6.50
  -1  -8 -12  108.89    8.40
  -1  -8 -12  114.79    8.40
  -1   8 -12  120.39    8.70
  -2  -8 -12   51.49    3.90
  -2  -8 -12   40.30    3.70
  -2   8 -12   46.00    4.00
  -3  -8 -12  297.97   20.40
   2  -9 -12  120.39    8.70
   1  -9 -12  150.88   11.10
   1   9 -12  161.68   11.30
   0  -9 -12  235.48   16.90
   0   9 -12  253.77   17.30
  -1  -9 -12  102.99    7.30
  -1  -9 -12   88.49    7.20
  -1   9 -12  105.89    7.60
  -2  -9 -12    9.50    1.20
  -2   9 -12    5.60    1.60
   4   0 -13    0.00    0.70
   4   0 -13    0.10    0.80
   3   0 -13   46.00    4.10
   3   0 -13   42.10    3.90
   2   0 -13    0.70    0.80
   2   0 -13    0.60    0.70
   1   0 -13  674.43   47.00
   1   0 -13  712.43   47.20
   0   0 -13    0.80    0.70
   0   0 -13    0.50    0.80
  -1   0 -13  567.64   37.80
  -1   0 -13  539.45   37.70
  -2   0 -13    0.10    0.70
  -3   0 -13  127.69    9.40
  -4   0 -13    0.00    0.60
   4  -1 -13  123.49    8.80
   4  -1 -13  108.19    8.60
   4   1 -13  119.89    8.70
   3  -1 -13   22.30    2.50
   3  -1 -13   20.40    2.40
   3   1 -13   21.80    2.50
   3   1 -13   18.80    2.40
   2  -1 -13   44.10    3.90
   2  -1 -13   41.30    3.80
   2   1 -13   41.50    3.90
   2   1 -13   37.30    3.70
   1  -1 -13    3.90    1.20
   1  -1 -13    4.50    1.20
   1   1 -13    4.00    1.10
   1   1 -13    3.50    1.20
   0  -1 -13   26.20    2.90
   0  -1 -13   26.10    2.90
   0   1 -13   27.70    2.80
   0   1 -13   26.80    3.00
  -1  -1 -13   96.59    7.70
  -1  -1 -13  105.99    7.80
  -1   1 -13  101.29    7.80
  -1   1 -13   97.49    7.70
  -2  -1 -13   22.40    2.40
  -2   1 -13   17.20    2.20
  -3  -1 -13    3.30    1.00
  -3   1 -13    3.80    1.00
  -4  -1 -13    0.80    0.70
  -4   1 -13    0.90    0.70
   4  -2 -13   32.60    3.00
   4  -2 -13   29.60    2.90
   4   2 -13   28.60    2.90
   3  -2 -13   32.00    3.20
   3  -2 -13   33.00    3.10
   3   2 -13   25.20    4.00
   3   2 -13   33.30    3.20
   2  -2 -13  104.89    8.00
   2  -2 -13  108.19    8.10
   2   2 -13  106.09    8.10
   2   2 -13   95.69    7.80
   1  -2 -13   63.49    5.30
   1  -2 -13   63.59    5.40
   1   2 -13   68.59    5.60
   1   2 -13   58.89    5.20
   0  -2 -13   59.39    5.00
   0  -2 -13   58.59    5.00
   0   2 -13   60.09    5.10
   0   2 -13   56.19    4.90
  -1  -2 -13   68.59    5.60
  -1   2 -13   68.19    5.60
  -1   2 -13   66.19    5.60
  -2  -2 -13   64.79    5.20
  -2   2 -13   56.19    5.10
  -2   2 -13   67.89    5.30
  -3  -2 -13  157.78   11.90
  -3  -2 -13  181.28   12.10
   4  -3 -13    1.50    0.80
   4  -3 -13    1.40    0.80
   4  -3 -13    1.10    0.80
   4   3 -13    1.40    0.90
   3  -3 -13   86.79    6.90
   3  -3 -13   89.49    7.00
   3   3 -13   92.19    7.00
   2  -3 -13    5.70    1.30
   2  -3 -13    5.50    1.30
   2   3 -13    3.80    1.20
   2   3 -13    4.60    1.30
   1  -3 -13   18.70    2.30
   1  -3 -13   17.10    2.20
   1   3 -13   16.20    2.20
   1   3 -13   17.70    2.40
   0  -3 -13   73.19    6.20
   0  -3 -13   81.59    6.20
   0   3 -13   78.99    6.40
   0   3 -13   78.89    6.20
  -1  -3 -13   57.59    5.20
  -1  -3 -13   75.79    5.60
  -1   3 -13   64.89    5.50
  -1   3 -13   72.79    5.60
  -2  -3 -13    6.80    1.30
  -2  -3 -13    6.00    1.20
  -2   3 -13    7.60    1.50
  -2   3 -13    6.50    1.40
  -3  -3 -13   66.09    5.30
  -3  -3 -13   71.99    5.40
   4  -4 -13   16.20    1.90
   4  -4 -13   13.00    1.70
   4  -4 -13   13.90    1.80
   3  -4 -13    9.30    1.50
   3  -4 -13    8.50    1.50
   3  -4 -13    7.90    1.50
   3   4 -13    8.20    1.60
   2  -4 -13   40.40    3.80
   2  -4 -13   44.20    3.90
   2  -4 -13   47.00    4.00
   2   4 -13   45.40    4.10
   1  -4 -13    1.00    0.90
   1  -4 -13    0.40    0.70
   1   4 -13    1.10    0.90
   1   4 -13    0.60    0.90
   0  -4 -13  317.17   23.80
   0  -4 -13  344.17   23.90
   0  -4 -13  364.26   24.10
   0   4 -13  340.27   24.00
   0   4 -13  374.06   24.20
  -1  -4 -13   37.40    3.40
  -1  -4 -13   39.30    3.50
  -1   4 -13   40.40    3.60
  -1   4 -13   40.70    3.70
  -2  -4 -13   16.60    1.90
  -2  -4 -13   15.50    1.90
  -2   4 -13   14.10    2.00
  -2   4 -13   13.30    1.90
  -3  -4 -13  118.29    8.20
  -3  -4 -13  106.89    8.20
   3  -5 -13   14.80    1.90
   3  -5 -13   13.90    1.80
   3  -5 -13   14.90    1.90
   3   5 -13   15.70    2.00
   2  -5 -13  106.59    8.50
   2  -5 -13  116.39    8.70
   2  -5 -13  122.49    8.80
   2   5 -13  127.89    9.00
   1  -5 -13  101.29    7.60
   1  -5 -13  106.99    7.70
   1  -5 -13   89.39    7.40
   1   5 -13  108.99    7.90
   0  -5 -13    0.20    0.70
   0  -5 -13    0.90    0.70
   0   5 -13    0.30    0.80
   0   5 -13    0.60    0.80
  -1  -5 -13   55.99    4.60
  -1  -5 -13   52.99    4.50
  -1   5 -13   56.99    4.80
  -1   5 -13   55.79    4.60
  -2  -5 -13   57.49    4.90
  -2  -5 -13   65.19    5.00
  -2   5 -13   65.99    5.10
  -2   5 -13   64.29    5.10
  -3  -5 -13    2.70    0.80
   3  -6 -13   91.09    6.80
   2  -6 -13   17.20    1.90
   2  -6 -13   12.60    1.80
   2  -6 -13   16.00    1.90
   2   6 -13   16.50    2.10
   1  -6 -13  608.04   40.30
   1  -6 -13  538.95   40.10
   1  -6 -13  593.64   40.30
   1   6 -13  645.14   40.60
   0  -6 -13   15.40    1.90
   0  -6 -13   12.60    1.90
   0   6 -13   19.30    2.20
  -1  -6 -13  521.05   38.10
  -1  -6 -13  575.14   38.20
  -1   6 -13  599.34   38.40
  -2  -6 -13  129.39    8.90
  -2   6 -13  118.79    8.90
  -2   6 -13  118.49    8.90
   2   7 -13   25.30    2.60
   1  -7 -13  100.59    7.40
   1  -7 -13   92.29    7.40
   1   7 -13  112.79    7.70
   0  -7 -13  238.18   17.60
   0   7 -13  272.87   17.90
  -1  -7 -13  120.89    8.70
  -1   7 -13  118.89    8.80
  -2  -7 -13    4.10    0.90
   0  -8 -13   59.89    5.00
   0   8 -13   60.19    4.80
   3   0 -14    0.00    0.60
   2   0 -14  118.29    8.30
   2   0 -14  101.59    8.10
   1   0 -14   -0.20    0.70
   1   0 -14    0.50    0.70
   0   0 -14   59.39    4.90
   0   0 -14   59.09    4.90
  -1   0 -14   -0.20    0.60
  -1   0 -14    0.20    0.90
  -2   0 -14   94.09    7.10
   3  -1 -14   12.50    1.80
   3  -1 -14   14.60    1.90
   3   1 -14   14.20    1.90
   2  -1 -14    2.90    1.00
   2  -1 -14    1.70    0.90
   2   1 -14    2.20    0.90
   2   1 -14    1.50    0.80
   1  -1 -14   44.00    3.80
   1  -1 -14   41.40    3.70
   1   1 -14   44.20    3.80
   1   1 -14   38.10    3.60
   0  -1 -14   60.39    5.00
   0  -1 -14   59.29    4.90
   0   1 -14   60.39    4.90
   0   1 -14   61.79    5.00
  -1  -1 -14   66.89    5.20
  -1   1 -14   59.29    5.20
  -1   1 -14   68.49    5.20
  -2  -1 -14   15.30    1.90
  -2   1 -14   16.30    1.90
   3  -2 -14  103.69    7.50
   3  -2 -14  103.89    7.50
   3  -2 -14   91.39    7.50
   3   2 -14  104.79    7.60
   2  -2 -14    1.60    0.80
   2  -2 -14    1.10    0.80
   2   2 -14    1.00    0.80
   2   2 -14    1.30    0.90
   1  -2 -14    1.80    0.80
   1  -2 -14    2.10    0.90
   1   2 -14    2.70    1.00
   1   2 -14    1.90    0.90
   0  -2 -14   16.40    2.10
   0  -2 -14   17.40    2.10
   0   2 -14   16.30    2.00
   0   2 -14   17.60    2.20
  -1  -2 -14   11.10    1.60
  -1   2 -14    9.10    1.50
  -1   2 -14   10.40    1.60
  -2  -2 -14   27.00    2.60
  -2   2 -14   25.90    2.60
   3  -3 -14    8.90    1.40
   2  -3 -14  177.58   12.30
   2  -3 -14  159.58   12.20
   2  -3 -14  171.78   12.30
   2   3 -14  184.28   12.50
   1  -3 -14   34.30    3.20
   1  -3 -14   34.20    3.20
   1   3 -14   32.00    3.10
   1   3 -14   36.60    3.30
   0  -3 -14  105.19    8.40
   0  -3 -14  117.59    8.50
   0   3 -14  120.29    8.60
   0   3 -14  115.79    8.50
  -1  -3 -14    3.90    1.00
  -1   3 -14    4.30    1.10
  -1   3 -14    2.60    1.00
  -2  -3 -14  236.48   17.30
  -2   3 -14  263.37   17.40
   2  -4 -14   14.20    1.80
   2  -4 -14   12.60    1.80
   2   4 -14   16.50    1.90
   1  -4 -14   34.10    3.10
   1  -4 -14   31.00    3.00
   1   4 -14   33.10    3.10
   0  -4 -14    2.70    0.90
   0   4 -14    3.00    1.00
   0   4 -14    2.60    1.00
  -1  -4 -14    8.20    1.30
  -1   4 -14   10.90    1.60
  -1   4 -14    9.20    1.40
   1  -5 -14  328.17   23.70
   1   5 -14  362.16   23.80
   0  -5 -14    4.40    1.50
   0   5 -14    5.70    1.20
_computing_structure_solution     'SHELXT 2014/4 (Sheldrick, 2014)'
;
_shelx_hkl_checksum     46373
_shelx_res_file
;
TITL csa25_a.res in P2(1)/n
 shelx.res created by SHELXL-2016/4 at 13:28:39 on 09-Feb-2017
CELL  1.54178   8.2223  14.1546  12.7933   90.000   91.188   90.000
ZERR     4.00   0.0003   0.0005   0.0004    0.000    0.001    0.000
LATT   1
SYMM  1/2 - X, 1/2 + Y, 1/2 - Z
SFAC  C    H    N    O    S    CL
UNIT  56 52 4 8 4 8
MERG   2
DFIX N1 H1 0.88 0.02
FMAP   2
PLAN   20
ACTA
BOND
BOND   $H
CONF
LIST   6
L.S.  85
TEMP  -173.00
WGHT    0.123500    0.728100
FVAR       0.56426
C1    1    0.606391    0.350914    0.668159    11.00000    0.01899    0.01413 =
         0.01784   -0.00289    0.00126   -0.00104
C2    1    0.706897    0.325167    0.751606    11.00000    0.01689    0.01710 =
         0.02254   -0.00013   -0.00190   -0.00048
AFIX  43
H2    2    0.821571    0.332433    0.748662    11.00000   -1.20000
AFIX   0
C3    1    0.634619    0.288624    0.839082    11.00000    0.02891    0.01714 =
         0.02023    0.00111   -0.00531    0.00063
C4    1    0.468941    0.275229    0.844766    11.00000    0.03049    0.01931 =
         0.01954    0.00178    0.00680   -0.00105
AFIX  43
H4    2    0.421903    0.248689    0.905281    11.00000   -1.20000
AFIX   0
C5    1    0.373266    0.301794    0.759188    11.00000    0.01701    0.01851 =
         0.02878   -0.00331    0.00407   -0.00185
C6    1    0.438000    0.341368    0.670410    11.00000    0.01910    0.01839 =
         0.01958   -0.00186   -0.00191    0.00057
AFIX  43
H6    2    0.370447    0.361192    0.613395    11.00000   -1.20000
AFIX   0
C7    1    0.840890    0.534064    0.675412    11.00000    0.02418    0.01637 =
         0.01942    0.00298   -0.00084   -0.00419
C8    1    0.777399    0.564229    0.770272    11.00000    0.02539    0.01586 =
         0.02291    0.00229    0.00119    0.00002
C9    1    0.887843    0.583194    0.853429    11.00000    0.03600    0.01781 =
         0.02241    0.00120   -0.00325   -0.00118
C10   1    1.052770    0.571524    0.839249    11.00000    0.03217    0.02493 =
         0.03221    0.00090   -0.00996   -0.00199
AFIX  43
H10   2    1.126374    0.583905    0.895815    11.00000   -1.20000
AFIX   0
C11   1    1.113010    0.542181    0.744392    11.00000    0.02122    0.02735 =
         0.03948   -0.00113   -0.00316   -0.00262
AFIX  43
H11   2    1.226895    0.535041    0.736077    11.00000   -1.20000
AFIX   0
C12   1    1.007145    0.523335    0.661955    11.00000    0.02426    0.02084 =
         0.02964   -0.00195    0.00438   -0.00440
AFIX  43
H12   2    1.047530    0.503204    0.596579    11.00000   -1.20000
AFIX   0
C13   1    0.598026    0.576117    0.785249    11.00000    0.02998    0.03372 =
         0.02354   -0.00326    0.00121    0.00459
AFIX 137
H13A  2    0.542286    0.578976    0.716866    11.00000   -1.50000
H13B  2    0.578180    0.634742    0.823689    11.00000   -1.50000
H13C  2    0.556474    0.522395    0.824971    11.00000   -1.50000
AFIX   0
C14   1    0.826446    0.614270    0.958611    11.00000    0.04435    0.03756 =
         0.02252   -0.00403   -0.00485    0.00080
AFIX 137
H14A  2    0.918902    0.623555    1.007098    11.00000   -1.50000
H14B  2    0.754217    0.565655    0.986298    11.00000   -1.50000
H14C  2    0.766435    0.673737    0.950595    11.00000   -1.50000
AFIX   0
N1    3    0.734393    0.512312    0.587263    11.00000    0.02008    0.01971 =
         0.01832    0.00095    0.00009   -0.00143
O1    4    0.851748    0.355169    0.546501    11.00000    0.02196    0.02509 =
         0.02430   -0.00380    0.00673   -0.00090
O2    4    0.583175    0.402943    0.472323    11.00000    0.02940    0.02751 =
         0.01530   -0.00089   -0.00141   -0.00314
S1    5    0.699244    0.402076    0.557605    11.00000    0.01933    0.01961 =
         0.01438   -0.00110    0.00198   -0.00221
CL1   6    0.758740    0.257431    0.945449    11.00000    0.04435    0.03435 =
         0.02701    0.01020   -0.01590   -0.00343
CL2   6    0.165377    0.282174    0.763161    11.00000    0.01715    0.03945 =
         0.05038    0.00489    0.00730   -0.00535
H1    2    0.646703    0.545657    0.584684    11.00000    0.01742
HKLF 4
REM  csa25_a.res in P2(1)/n
REM R1 =  0.0572 for    2347 Fo > 4sig(Fo)  and  0.0580 for all    2440 data
REM    187 parameters refined using      1 restraints
END
WGHT      0.1242      0.7112
REM Highest difference peak  0.641,  deepest hole -0.633,  1-sigma level  0.178
Q1    1   0.5777  0.6461  0.7384  11.00000  0.05    0.64
Q2    1   0.8786  0.4213  0.7812  11.00000  0.05    0.63
Q3    1   0.9208  0.4116  0.8598  11.00000  0.05    0.58
Q4    1   0.3081  0.4175  0.5722  11.00000  0.05    0.55
Q5    1   1.1034  0.4242  0.5609  11.00000  0.05    0.54
Q6    1   1.1322  0.4595  0.6338  11.00000  0.05    0.51
Q7    1   0.9493  0.3928  0.4856  11.00000  0.05    0.49
Q8    1   0.2142  0.4343  0.5991  11.00000  0.05    0.48
Q9    1   1.0357  0.4751  0.5154  11.00000  0.05    0.46
Q10   1   0.4645  0.2009  0.9399  11.00000  0.05    0.45
Q11   1   0.9777  0.3506  0.5431  11.00000  0.05    0.45
Q12   1   0.4288  0.2057  0.8930  11.00000  0.05    0.44
Q13   1   0.5039  0.4079  0.3852  11.00000  0.05    0.44
Q14   1   0.3550  0.1860  0.9532  11.00000  0.05    0.43
Q15   1   0.4721  0.6486  0.6625  11.00000  0.05    0.42
Q16   1   0.3883  0.2701  0.9369  11.00000  0.05    0.41
Q17   1   0.4870  0.4197  0.4958  11.00000  0.05    0.41
Q18   1   0.5162  0.3595  0.6846  11.00000  0.05    0.39
Q19   1   0.8241  0.5137  0.7393  11.00000  0.05    0.39
Q20   1   0.9860  0.4189  0.5999  11.00000  0.05    0.39
;
_shelx_res_checksum     40778
data_II
_audit_creation_method     'SHELXL-2016/4'
_chemical_name_systematic
;
3,5-Dichloro-<i>N</i>-(2,6-dimethylphenyl)benzenesulfonamide
;
_chemical_name_common     ?
_chemical_formula_moiety     'C14 H13 Cl2 N O2 S'
_chemical_formula_sum     'C14 H13 Cl2 N O2 S'
_chemical_formula_iupac     'C14 H13 Cl2 N O2 S'
_chemical_formula_weight     330.21
_chemical_melting_point     445
_symmetry_space_group_name_hall     '-P 1'
_shelx_space_group_comment
;
The symmetry employed for this shelxl refinement is uniquely defined
by the following loop, which should always be used as a source of
symmetry information in preference to the above space-group names.
They are only intended as comments.
;
_space_group_crystal_system     triclinic
_space_group_name_H-M_alt     'P -1'
_space_group_name_Hall     '-P 1'
loop_
    _space_group_symop_operation_xyz
    'x, y, z'
    '-x, -y, -z'
_cell_length_a     8.4817(15)
_cell_length_b     8.6149(15)
_cell_length_c     12.167(2)
_cell_angle_alpha     109.875(5)
_cell_angle_beta     91.900(5)
_cell_angle_gamma     114.190(5)
_cell_volume     747.1(2)
_cell_formula_units_Z     2
_cell_measurement_reflns_used     127
_cell_measurement_theta_min     7.7
_cell_measurement_theta_max     63.7
_cell_measurement_temperature     100(2)
_cell_special_details     Prism
_exptl_crystal_description     Prism
_exptl_crystal_colour     Colourless
_exptl_crystal_size_max     0.290
_exptl_crystal_size_mid     0.260
_exptl_crystal_size_min     0.220
_exptl_crystal_density_diffrn     1.468
_exptl_crystal_density_meas     ?
_exptl_crystal_density_method     ?
_exptl_crystal_F_000     340
_exptl_absorpt_coefficient_mu     5.220
_exptl_absorpt_correction_type     multi-scan
_exptl_absorpt_process_details
;
(SADABS; Bruker, 2009)
;
_shelx_estimated_absorpt_T_min     0.313
_shelx_estimated_absorpt_T_max     0.393
_exptl_absorpt_correction_T_min     0.275
_exptl_absorpt_correction_T_max     0.317
_diffrn_ambient_temperature     100(2)
_diffrn_radiation_type     CuK\a
_diffrn_radiation_wavelength     1.54178
_diffrn_radiation_monochromator     graphite
_diffrn_measurement_device_type     'Bruker APEXII CCD area detector'
_diffrn_measurement_method     'phi and \f scans'
_diffrn_detector_area_resol_mean     ?
_diffrn_reflns_number     6977
_diffrn_reflns_av_R_equivalents     0.1238
_diffrn_reflns_theta_min     7.686
_diffrn_reflns_theta_max     63.684
_diffrn_reflns_theta_full     63.684
_diffrn_measured_fraction_theta_max     0.978
_diffrn_measured_fraction_theta_full     0.978
_diffrn_reflns_limit_h_min     -9
_diffrn_reflns_limit_h_max     9
_diffrn_reflns_limit_k_min     -9
_diffrn_reflns_limit_k_max     9
_diffrn_reflns_limit_l_min     -14
_diffrn_reflns_limit_l_max     14
_refine_special_details     ?
_reflns_number_total     2400
_reflns_number_gt     1960
_reflns_threshold_expression     'I > 2\s(I)'
_refine_ls_structure_factor_coef     Fsqd
_refine_ls_matrix_type     full
_refine_ls_R_factor_all     0.1489
_refine_ls_R_factor_gt     0.0740
_refine_ls_wR_factor_gt     0.2218
_refine_ls_wR_factor_ref     0.2325
_refine_ls_goodness_of_fit_ref     1.018
_refine_ls_restrained_S_all     1.018
_refine_ls_number_reflns     2400
_refine_ls_number_parameters     187
_refine_ls_number_restraints     1
_refine_ls_hydrogen_treatment     mixed
_refine_ls_weighting_scheme     calc
_refine_ls_weighting_details
              'w=1/[\s^2^(Fo^2^)+(0.1757P)^2^+0.6254P] where P=(Fo^2^+2Fc^2^)/3'
_atom_sites_solution_hydrogens     mixed
_atom_sites_solution_primary     ?
_atom_sites_solution_secondary     ?
_refine_ls_shift/su_max     0.000
_refine_ls_shift/su_mean     0.000
_refine_diff_density_max     0.993
_refine_diff_density_min     -0.598
_refine_ls_extinction_method     none
_refine_ls_extinction_coef     .
loop_
    _atom_type_symbol
    _atom_type_description
    _atom_type_scat_dispersion_real
    _atom_type_scat_dispersion_imag
    _atom_type_scat_source
    'C' 'C' 0.0181 0.0091
                         'International Tables Vol C Tables 4.2.6.8 and 6.1.1.4'
    'H' 'H' 0.0000 0.0000
                         'International Tables Vol C Tables 4.2.6.8 and 6.1.1.4'
    'N' 'N' 0.0311 0.0180
                         'International Tables Vol C Tables 4.2.6.8 and 6.1.1.4'
    'O' 'O' 0.0492 0.0322
                         'International Tables Vol C Tables 4.2.6.8 and 6.1.1.4'
    'S' 'S' 0.3331 0.5567
                         'International Tables Vol C Tables 4.2.6.8 and 6.1.1.4'
    'Cl' 'Cl' 0.3639 0.7018
                         'International Tables Vol C Tables 4.2.6.8 and 6.1.1.4'
_computing_data_collection
;
APEXII (Bruker, 2009)
;
_computing_cell_refinement
;
APEX2 (Bruker, 2009) and SAINT-Plus (Bruker, 2009)
;
_computing_data_reduction
;
SAINT-Plus (Bruker, 2009) and XPREP (Bruker, 2009)
;
_computing_structure_solution
;
SHELXT 2016/4 (Sheldrick, 2015a)
;
_computing_structure_refinement
;
<i>SHELXL2016/4</i> (Sheldrick, 2015b)
;
_computing_molecular_graphics
;
Mercury (Macrae <i>et al.</i>,  2008)
;
_computing_publication_material
;
<i>SHELXL2016/4</i> (Sheldrick, 2015b)
;
loop_
    _atom_site_type_symbol
    _atom_site_label
    _atom_site_fract_x
    _atom_site_fract_y
    _atom_site_fract_z
    _atom_site_U_iso_or_equiv
    _atom_site_adp_type
    _atom_site_calc_flag
    _atom_site_occupancy
    _atom_site_disorder_assembly
    _atom_site_disorder_group
    C C1 0.8417(4) 0.5358(5) 0.1002(4) 0.0203(9) Uani d 1 . .
    C C2 0.7459(5) 0.3554(5) 0.0217(4) 0.0241(10) Uani d 1 . .
    H H2 0.644651 0.320522 -0.034335 0.029 Uiso calc 1 . .
    C C3 0.8001(5) 0.2253(6) 0.0260(4) 0.0249(10) Uani d 1 . .
    C C4 0.9467(5) 0.2750(6) 0.1103(4) 0.0293(11) Uani d 1 . .
    H H4 0.981555 0.185462 0.115199 0.035 Uiso calc 1 . .
    C C5 1.0386(5) 0.4578(6) 0.1860(4) 0.0244(9) Uani d 1 . .
    C C6 0.9904(5) 0.5912(6) 0.1831(4) 0.0238(10) Uani d 1 . .
    H H6 1.056523 0.716677 0.235918 0.029 Uiso calc 1 . .
    C C7 0.6763(5) 0.7502(5) 0.3150(4) 0.0211(9) Uani d 1 . .
    C C8 0.6651(5) 0.6237(6) 0.3668(4) 0.0236(9) Uani d 1 . .
    C C9 0.7175(5) 0.6907(7) 0.4904(5) 0.0317(10) Uani d 1 . .
    H H9 0.712684 0.607766 0.526909 0.038 Uiso calc 1 . .
    C C10 0.7765(7) 0.8761(8) 0.5608(5) 0.0444(13) Uani d 1 . .
    H H10 0.813297 0.919881 0.644715 0.053 Uiso calc 1 . .
    C C11 0.7815(7) 0.9971(7) 0.5082(5) 0.0438(13) Uani d 1 . .
    H H11 0.821341 1.123758 0.557153 0.053 Uiso calc 1 . .
    C C12 0.7300(6) 0.9386(6) 0.3863(4) 0.0316(10) Uani d 1 . .
    C C13 0.5959(5) 0.4220(6) 0.2945(4) 0.0310(11) Uani d 1 . .
    H H13A 0.693639 0.395208 0.269174 0.046 Uiso calc 1 . .
    H H13B 0.509594 0.386272 0.223963 0.046 Uiso calc 1 . .
    H H13C 0.539097 0.352168 0.342708 0.046 Uiso calc 1 . .
    C C14 0.7304(8) 1.0734(7) 0.3333(6) 0.0472(14) Uani d 1 . .
    H H14A 0.728356 1.180297 0.395426 0.071 Uiso calc 1 . .
    H H14B 0.626024 1.013250 0.269485 0.071 Uiso calc 1 . .
    H H14C 0.837145 1.114337 0.300552 0.071 Uiso calc 1 . .
    N N1 0.6231(4) 0.6893(4) 0.1889(3) 0.0201(8) Uani d 1 . .
    O O1 0.9163(3) 0.8797(4) 0.1562(3) 0.0251(7) Uani d 1 . .
    O O2 0.6731(3) 0.6436(4) -0.0152(3) 0.0230(7) Uani d 1 . .
    S S1 0.76785(10) 0.70217(12) 0.10237(9) 0.0183(4) Uani d 1 . .
    Cl CL1 0.68515(13) -0.00070(13) -0.07437(12) 0.0365(4) Uani d 1 . .
    Cl CL2 1.22462(13) 0.52449(17) 0.28944(10) 0.0372(4) Uani d 1 . .
    H H1 0.529(4) 0.590(4) 0.154(4) 0.029(13) Uiso d 1 . .
loop_
    _atom_site_aniso_label
    _atom_site_aniso_U_11
    _atom_site_aniso_U_22
    _atom_site_aniso_U_33
    _atom_site_aniso_U_12
    _atom_site_aniso_U_13
    _atom_site_aniso_U_23
    C1 0.0210(17) 0.0232(19) 0.021(2) 0.0095(15) 0.0048(14) 0.0138(18)
    C2 0.0242(19) 0.028(2) 0.026(3) 0.0125(17) 0.0086(16) 0.015(2)
    C3 0.0255(19) 0.025(2) 0.030(3) 0.0108(16) 0.0127(17) 0.017(2)
    C4 0.036(2) 0.037(2) 0.036(3) 0.0227(19) 0.018(2) 0.028(2)
    C5 0.0274(19) 0.036(2) 0.020(3) 0.0176(17) 0.0061(16) 0.017(2)
    C6 0.0248(19) 0.031(2) 0.021(3) 0.0132(17) 0.0061(16) 0.0152(19)
    C7 0.0243(18) 0.023(2) 0.017(2) 0.0111(15) 0.0018(14) 0.0093(18)
    C8 0.0214(18) 0.027(2) 0.027(3) 0.0112(16) 0.0060(15) 0.0163(19)
    C9 0.036(2) 0.039(2) 0.028(3) 0.0152(19) 0.0064(17) 0.024(2)
    C10 0.054(3) 0.047(3) 0.016(3) 0.009(2) 0.002(2) 0.011(2)
    C11 0.071(3) 0.025(2) 0.019(3) 0.012(2) 0.004(2) 0.003(2)
    C12 0.046(2) 0.026(2) 0.018(3) 0.0152(18) 0.0054(17) 0.0052(19)
    C13 0.037(2) 0.037(2) 0.035(3) 0.0208(19) 0.0160(18) 0.025(2)
    C14 0.084(4) 0.028(2) 0.038(4) 0.032(2) 0.014(3) 0.014(2)
    N1 0.0240(16) 0.0213(17) 0.014(2) 0.0091(14) 0.0001(13) 0.0080(15)
    O1 0.0289(14) 0.0217(14) 0.0246(19) 0.0094(12) 0.0039(11) 0.0114(13)
    O2 0.0277(13) 0.0266(15) 0.0197(19) 0.0136(11) 0.0048(11) 0.0128(13)
    S1 0.0223(6) 0.0178(6) 0.0160(7) 0.0090(4) 0.0011(4) 0.0080(5)
    CL1 0.0340(6) 0.0203(6) 0.0533(10) 0.0120(5) 0.0106(5) 0.0121(6)
    CL2 0.0392(7) 0.0598(8) 0.0266(8) 0.0335(6) 0.0034(5) 0.0189(6)
_geom_special_details
;
 All esds (except the esd in the dihedral angle between two l.s. planes)
 are estimated using the full covariance matrix.  The cell esds are taken
 into account individually in the estimation of esds in distances, angles
 and torsion angles; correlations between esds in cell parameters are only
 used when they are defined by crystal symmetry.  An approximate (isotropic)
 treatment of cell esds is used for estimating esds involving l.s. planes.
;
loop_
    _geom_bond_atom_site_label_1
    _geom_bond_atom_site_label_2
    _geom_bond_site_symmetry_2
    _geom_bond_distance
    _geom_bond_publ_flag
    C1 C2 . 1.375(6) ?
    C1 C6 . 1.389(6) ?
    C1 S1 . 1.777(4) ?
    C2 C3 . 1.390(6) ?
    C2 H2 . 0.9500 ?
    C3 C4 . 1.401(6) ?
    C3 CL1 . 1.726(4) ?
    C4 C5 . 1.377(6) ?
    C4 H4 . 0.9500 ?
    C5 C6 . 1.379(6) ?
    C5 CL2 . 1.743(4) ?
    C6 H6 . 0.9500 ?
    C7 C8 . 1.407(6) ?
    C7 C12 . 1.417(6) ?
    C7 N1 . 1.430(5) ?
    C8 C9 . 1.395(6) ?
    C8 C13 . 1.493(6) ?
    C9 C10 . 1.386(8) ?
    C9 H9 . 0.9500 ?
    C10 C11 . 1.385(8) ?
    C10 H10 . 0.9500 ?
    C11 C12 . 1.383(7) ?
    C11 H11 . 0.9500 ?
    C12 C14 . 1.506(7) ?
    C13 H13A . 0.9800 ?
    C13 H13B . 0.9800 ?
    C13 H13C . 0.9800 ?
    C14 H14A . 0.9800 ?
    C14 H14B . 0.9800 ?
    C14 H14C . 0.9800 ?
    N1 S1 . 1.638(3) ?
    N1 H1 . 0.85(2) ?
    O1 S1 . 1.428(3) ?
    O2 S1 . 1.431(3) ?
loop_
    _geom_angle_atom_site_label_1
    _geom_angle_atom_site_label_2
    _geom_angle_atom_site_label_3
    _geom_angle_site_symmetry_1
    _geom_angle_site_symmetry_3
    _geom_angle
    _geom_angle_publ_flag
    C2 C1 C6 . . 122.0(4) ?
    C2 C1 S1 . . 119.5(3) ?
    C6 C1 S1 . . 118.3(3) ?
    C1 C2 C3 . . 118.7(4) ?
    C1 C2 H2 . . 120.7 ?
    C3 C2 H2 . . 120.7 ?
    C2 C3 C4 . . 120.9(4) ?
    C2 C3 CL1 . . 119.4(3) ?
    C4 C3 CL1 . . 119.6(3) ?
    C5 C4 C3 . . 117.8(4) ?
    C5 C4 H4 . . 121.1 ?
    C3 C4 H4 . . 121.1 ?
    C6 C5 C4 . . 122.8(4) ?
    C6 C5 CL2 . . 118.4(3) ?
    C4 C5 CL2 . . 118.8(3) ?
    C5 C6 C1 . . 117.6(4) ?
    C5 C6 H6 . . 121.2 ?
    C1 C6 H6 . . 121.2 ?
    C8 C7 C12 . . 121.2(4) ?
    C8 C7 N1 . . 120.7(4) ?
    C12 C7 N1 . . 118.0(4) ?
    C9 C8 C7 . . 118.2(4) ?
    C9 C8 C13 . . 119.6(4) ?
    C7 C8 C13 . . 122.2(4) ?
    C10 C9 C8 . . 121.2(5) ?
    C10 C9 H9 . . 119.4 ?
    C8 C9 H9 . . 119.4 ?
    C9 C10 C11 . . 119.6(5) ?
    C9 C10 H10 . . 120.2 ?
    C11 C10 H10 . . 120.2 ?
    C12 C11 C10 . . 121.8(5) ?
    C12 C11 H11 . . 119.1 ?
    C10 C11 H11 . . 119.1 ?
    C11 C12 C7 . . 117.9(5) ?
    C11 C12 C14 . . 120.1(4) ?
    C7 C12 C14 . . 122.0(4) ?
    C8 C13 H13A . . 109.5 ?
    C8 C13 H13B . . 109.5 ?
    H13A C13 H13B . . 109.5 ?
    C8 C13 H13C . . 109.5 ?
    H13A C13 H13C . . 109.5 ?
    H13B C13 H13C . . 109.5 ?
    C12 C14 H14A . . 109.5 ?
    C12 C14 H14B . . 109.5 ?
    H14A C14 H14B . . 109.5 ?
    C12 C14 H14C . . 109.5 ?
    H14A C14 H14C . . 109.5 ?
    H14B C14 H14C . . 109.5 ?
    C7 N1 S1 . . 120.9(2) ?
    C7 N1 H1 . . 118(4) ?
    S1 N1 H1 . . 109(3) ?
    O1 S1 O2 . . 120.06(18) ?
    O1 S1 N1 . . 108.41(17) ?
    O2 S1 N1 . . 106.27(16) ?
    O1 S1 C1 . . 107.28(17) ?
    O2 S1 C1 . . 107.33(18) ?
    N1 S1 C1 . . 106.81(17) ?
loop_
    _geom_torsion_atom_site_label_1
    _geom_torsion_atom_site_label_2
    _geom_torsion_atom_site_label_3
    _geom_torsion_atom_site_label_4
    _geom_torsion_site_symmetry_1
    _geom_torsion_site_symmetry_2
    _geom_torsion_site_symmetry_3
    _geom_torsion_site_symmetry_4
    _geom_torsion
    _geom_torsion_publ_flag
    C6 C1 C2 C3 . . . . 0.1(6) ?
    S1 C1 C2 C3 . . . . -176.4(3) ?
    C1 C2 C3 C4 . . . . 1.6(6) ?
    C1 C2 C3 CL1 . . . . -178.3(3) ?
    C2 C3 C4 C5 . . . . -2.2(6) ?
    CL1 C3 C4 C5 . . . . 177.7(3) ?
    C3 C4 C5 C6 . . . . 1.1(6) ?
    C3 C4 C5 CL2 . . . . -178.5(3) ?
    C4 C5 C6 C1 . . . . 0.5(6) ?
    CL2 C5 C6 C1 . . . . -179.9(3) ?
    C2 C1 C6 C5 . . . . -1.1(6) ?
    S1 C1 C6 C5 . . . . 175.4(3) ?
    C12 C7 C8 C9 . . . . -3.4(5) ?
    N1 C7 C8 C9 . . . . -179.5(3) ?
    C12 C7 C8 C13 . . . . 175.3(4) ?
    N1 C7 C8 C13 . . . . -0.8(5) ?
    C7 C8 C9 C10 . . . . 1.0(6) ?
    C13 C8 C9 C10 . . . . -177.7(4) ?
    C8 C9 C10 C11 . . . . 0.9(7) ?
    C9 C10 C11 C12 . . . . -0.4(8) ?
    C10 C11 C12 C7 . . . . -1.9(8) ?
    C10 C11 C12 C14 . . . . 177.5(5) ?
    C8 C7 C12 C11 . . . . 3.8(6) ?
    N1 C7 C12 C11 . . . . 180.0(4) ?
    C8 C7 C12 C14 . . . . -175.5(4) ?
    N1 C7 C12 C14 . . . . 0.7(6) ?
    C8 C7 N1 S1 . . . . -96.3(4) ?
    C12 C7 N1 S1 . . . . 87.5(4) ?
    C7 N1 S1 O1 . . . . -45.5(3) ?
    C7 N1 S1 O2 . . . . -175.8(3) ?
    C7 N1 S1 C1 . . . . 69.8(3) ?
    C2 C1 S1 O1 . . . . -159.3(3) ?
    C6 C1 S1 O1 . . . . 24.1(4) ?
    C2 C1 S1 O2 . . . . -29.0(4) ?
    C6 C1 S1 O2 . . . . 154.4(3) ?
    C2 C1 S1 N1 . . . . 84.6(4) ?
    C6 C1 S1 N1 . . . . -92.0(3) ?
loop_
    _geom_hbond_atom_site_label_d
    _geom_hbond_atom_site_label_h
    _geom_hbond_atom_site_label_a
    _geom_hbond_site_symmetry_A
    _geom_hbond_distance_dh
    _geom_hbond_distance_ha
    _geom_hbond_distance_da
    _geom_hbond_angle_dha
    C14 H14C O1 . 0.98 2.53 3.139(8) 120
    N1 H1 O2 2_665 0.85(4) 2.12(4) 2.937(5) 160(4)
    C13 H13A Cg1 . 0.98 2.67 3.493(5) 142
_shelx_hkl_file
;
  -2   0   0  792.07   57.12
  -3   0   0  116.90    9.19
  -3   0   0  134.71    9.45
  -4   0   0   74.52    5.30
  -4   0   0   71.01    5.50
  -5   0   0    1.57    0.19
   5   0   0    1.11    0.40
   5   0   0    1.55    0.14
   5   0   0    1.43    0.16
   5   0   0    1.32    0.14
   5   0   0    1.50    0.17
  -6   0   0    1.94    0.24
   6   0   0    1.62    0.20
   6   0   0    1.08    0.46
   6   0   0    1.99    0.17
   7   0   0   11.18    1.36
  -8   0   0    0.26    0.13
   8   0   0    0.20    0.06
   8   0   0    0.36    0.10
   9  -1   0    0.04    0.05
   9  -1   0    0.01    0.04
   8  -1   0   33.83    2.36
   8  -1   0   30.32    2.31
  -8   1   0   30.25    2.40
   7  -1   0    1.36    0.50
   7  -1   0    1.12    0.17
   7  -1   0    1.47    0.16
  -7   1   0    1.63    0.23
   6  -1   0    2.78    0.28
   6  -1   0    2.90    0.24
   6  -1   0    2.53    0.27
   6  -1   0    2.87    0.25
  -6   1   0    2.68    0.29
   5  -1   0   70.29    4.88
   5  -1   0   65.84    4.86
   5  -1   0   67.03    4.91
   5  -1   0   69.54    4.86
   5  -1   0   67.33    4.89
  -5   1   0   70.61    4.90
  -5   1   0   59.60    5.13
  -4   1   0    4.28    0.48
   3  -1   0    1.49    0.22
  -3   1   0    1.33    0.19
  -3   1   0    1.55    0.31
   2  -1   0  127.91    9.52
  -2   1   0  135.75    9.57
  -1  -1   0  185.06   12.71
   1   1   0  164.62   12.80
  -2  -1   0    6.72    0.80
  -2  -1   0    6.82    0.64
   2   1   0    5.27    0.73
   4   1   0   26.17    2.12
   4   1   0   22.43    1.74
   4   1   0   23.27    1.74
  -5  -1   0   28.86    2.40
   5   1   0   29.17    2.32
   5   1   0   33.78    2.36
   5   1   0   35.99    2.88
  -6  -1   0    0.23    0.11
   6   1   0    0.41    0.08
   6   1   0    0.16    0.28
   6   1   0    0.28    0.09
  -7  -1   0    4.16    0.42
   7   1   0    3.15    0.74
   7   1   0    3.71    0.36
   8   1   0    0.49    0.11
   9  -2   0    0.27    0.06
   9  -2   0    0.32    0.09
   8  -2   0    2.31    0.25
   8  -2   0    2.16    0.21
   7  -2   0    0.80    0.14
   7  -2   0    0.65    0.13
  -7   2   0    0.66    0.17
   6  -2   0    3.41    0.28
   6  -2   0    3.71    0.32
   6  -2   0    3.34    0.30
   6  -2   0    3.21    0.28
   6  -2   0    3.22    0.34
  -6   2   0    2.77    0.34
   5  -2   0    8.97    0.67
   5  -2   0    8.28    0.69
   5  -2   0    9.20    0.67
   5  -2   0    9.93    0.73
   5  -2   0    9.06    0.68
  -5   2   0    7.64    0.80
  -4   2   0    0.90    0.15
  -3   2   0   11.55    2.60
  -2   2   0   10.14    2.32
   1  -2   0   27.59    2.19
   1  -2   0   28.59    2.12
  -1   2   0   29.03    2.13
   0  -2   0   86.90    6.67
   0  -2   0   90.32    6.54
   0   2   0   90.23    6.56
  -1  -2   0   27.47    2.17
   1   2   0   27.53    2.34
   1   2   0   26.72    2.19
  -2  -2   0   63.23    4.86
   2   2   0   63.98    5.15
  -3  -2   0    0.97    0.15
  -3  -2   0    0.98    0.35
   3   2   0    1.11    0.28
   3   2   0    1.00    0.12
  -4  -2   0    2.82    0.32
   4   2   0    2.78    0.27
  -5  -2   0    9.29    0.78
   5   2   0    8.06    0.69
  -6  -2   0    8.07    0.75
  -7  -2   0   11.60    1.06
   7   2   0   13.14    1.48
   7   2   0   13.92    1.01
   9  -3   0    0.06    0.05
   9  -3   0    0.03    0.04
   8  -3   0    1.36    0.19
   8  -3   0    1.08    0.16
   7  -3   0   18.81    1.41
   6  -3   0    4.73    0.38
   6  -3   0    4.73    0.43
   6  -3   0    4.40    0.39
   6  -3   0    4.39    0.38
   5  -3   0   48.69    3.63
   5  -3   0   53.89    3.69
   5  -3   0   47.81    3.65
   5  -3   0   50.49    3.64
   5  -3   0   49.68    3.64
   4  -3   0   24.08    1.79
  -3   3   0  587.57   47.06
   2  -3   0   15.47    1.07
   2  -3   0   12.67    1.11
  -2   3   0   13.80    1.11
   1  -3   0  186.11   14.50
  -1   3   0  214.19   14.66
   0  -3   0  188.97   14.75
   0   3   0  199.05   14.80
   0   3   0  220.24   15.00
  -1  -3   0   48.97    3.54
   1   3   0   38.53    3.27
   1   3   0   48.35    3.84
  -2  -3   0  124.48    8.77
  -2  -3   0  136.07    9.11
   2   3   0  102.13    9.39
   2   3   0  119.59    8.72
  -3  -3   0   13.21    1.05
   3   3   0   11.89    0.99
   3   3   0   13.96    1.31
  -4  -3   0    2.15    0.28
   4   3   0    1.71    0.21
   5   3   0    2.41    0.25
  -6  -3   0    1.45    0.28
   6   3   0    1.90    0.20
   9  -4   0    2.83    0.28
   9  -4   0    2.77    0.29
   9  -4   0    3.29    0.28
   8  -4   0   35.13    2.68
   8  -4   0   37.50    2.69
   7  -4   0   32.77    2.75
   7  -4   0   38.25    2.77
   7  -4   0   41.65    2.77
   6  -4   0   15.83    1.10
   6  -4   0   12.11    1.13
   6  -4   0   15.25    1.09
   6  -4   0   14.46    1.10
   5  -4   0   19.13    1.42
   5  -4   0   18.21    1.42
   5  -4   0   18.79    1.41
   5  -4   0   21.51    1.46
   5  -4   0   18.01    1.42
   4  -4   0   -0.07    0.04
   4  -4   0   -0.05    0.04
   4  -4   0   -0.05    0.03
   3  -4   0   48.98    3.58
  -2   4   0   86.17    6.45
  -1   4   0   89.30    6.65
  -1   4   0   83.15    6.21
   0  -4   0   25.07    2.00
   0  -4   0   26.97    2.07
   0   4   0   28.64    1.98
   0   4   0   26.76    2.19
  -1  -4   0   52.44    4.20
   1   4   0   58.00    4.35
   1   4   0   59.80    4.13
  -2  -4   0    9.59    0.75
   2   4   0    7.99    0.69
   2   4   0    8.56    0.94
   2   4   0    8.87    1.06
  -3  -4   0   15.99    1.32
   3   4   0   16.74    1.26
  -4  -4   0   13.37    1.09
   4   4   0   12.23    1.02
  -5  -4   0    2.28    0.32
   5   4   0    2.04    0.59
   5   4   0    2.14    0.23
   6   4   0    0.10    0.23
   9  -5   0    2.68    0.25
   9  -5   0    2.56    0.27
   8  -5   0    0.57    0.10
   8  -5   0    0.46    0.11
   8  -5   0    0.54    0.11
   8  -5   0    0.98    0.20
   7  -5   0   33.74    2.39
   7  -5   0   33.34    2.39
   7  -5   0   30.01    2.38
   6  -5   0   30.12    2.10
   6  -5   0   28.70    2.09
   6  -5   0   28.40    2.10
   6  -5   0   26.19    2.09
   5  -5   0   20.32    1.43
   5  -5   0   16.86    1.41
   5  -5   0   19.80    1.46
   5  -5   0   18.13    1.41
   5  -5   0   19.83    1.42
   4  -5   0   15.96    1.18
   4  -5   0   17.28    1.19
   4  -5   0   13.77    1.17
   4  -5   0   15.87    1.21
   3  -5   0   34.29    2.54
   3  -5   0   34.78    2.63
   3  -5   0   36.74    2.52
   3  -5   0   31.61    2.52
   3  -5   0   34.27    2.52
   2  -5   0   17.49    1.35
   2  -5   0   16.83    1.35
   2  -5   0   18.79    1.34
   2  -5   0   18.86    1.45
   2  -5   0   17.99    1.36
  -2   5   0   19.07    1.66
  -2   5   0   17.30    1.33
   1  -5   0   41.31    3.14
   1  -5   0   40.61    3.11
   1  -5   0   42.11    3.13
   1  -5   0   43.77    3.23
  -1   5   0   45.52    3.11
   0  -5   0    8.72    0.76
   0  -5   0   10.02    0.86
   0  -5   0    9.08    0.77
   0   5   0    9.29    0.97
   0   5   0   11.07    0.76
  -1  -5   0    0.61    0.17
  -1  -5   0    0.63    0.13
   1   5   0    0.24    0.08
   2   5   0    1.30    0.51
   3   5   0    7.36    0.98
   4   5   0    5.29    0.53
   4   5   0    6.46    0.49
  -5  -5   0    4.07    0.32
   5   5   0    2.77    0.60
   9  -6   0    1.04    0.16
   9  -6   0    1.12    0.14
   8  -6   0    1.72    0.19
   8  -6   0    1.78    0.20
   8  -6   0    1.93    0.27
   7  -6   0    0.44    0.10
   7  -6   0    0.52    0.11
   7  -6   0    0.34    0.12
   7  -6   0    0.54    0.11
   6  -6   0    0.02    0.04
   6  -6   0    0.01    0.05
   6  -6   0    0.00    0.05
   5  -6   0   16.67    1.24
   5  -6   0   16.09    1.23
   5  -6   0   16.17    1.28
   4  -6   0    6.46    0.53
   4  -6   0    6.54    0.56
   4  -6   0    6.44    0.52
   3  -6   0    6.13    0.49
   3  -6   0    5.72    0.49
   3  -6   0    5.67    0.51
   3  -6   0    6.23    0.61
   2  -6   0   72.52    5.73
   2  -6   0   72.10    5.71
   2  -6   0   76.59    5.74
   2  -6   0   81.12    5.86
   2  -6   0   79.34    5.71
  -2   6   0   89.12    6.01
  -2   6   0   79.83    5.71
   1  -6   0   28.02    2.13
   1  -6   0   27.66    2.14
   1  -6   0   25.98    2.11
   1  -6   0   29.45    2.26
  -1   6   0   32.00    2.13
   0  -6   0   15.45    1.31
   0  -6   0   16.35    1.20
   0  -6   0   14.57    1.30
  -2  -6   0    4.02    0.38
   2   6   0    4.31    0.41
  -3  -6   0    0.06    0.06
   3   6   0    0.01    0.08
   3   6   0    0.21    0.24
   8  -7   0    5.39    0.45
   8  -7   0    5.69    0.52
   7  -7   0    0.50    0.14
   7  -7   0    0.47    0.10
   7  -7   0    0.42    0.10
   6  -7   0    0.26    0.08
   6  -7   0    0.31    0.08
   6  -7   0    0.25    0.10
   5  -7   0    0.07    0.05
   5  -7   0    0.06    0.05
   5  -7   0    0.10    0.07
   3  -7   0    4.87    0.44
   3  -7   0    4.56    0.41
   3  -7   0    4.86    0.41
   2  -7   0    0.27    0.08
   2  -7   0    0.37    0.09
   2  -7   0    0.37    0.11
  -2   7   0    0.46    0.23
  -2   7   0    0.28    0.10
   1  -7   0    1.67    0.28
   1  -7   0    1.56    0.19
  -1   7   0    1.73    0.20
   0  -7   0   17.85    1.43
   0   7   0   18.80    1.46
   0   7   0   21.29    2.04
   0   7   0   18.82    1.80
  -1  -7   0    0.39    0.09
   1   7   0    0.47    0.12
   1   7   0    0.65    0.40
   1   7   0    0.50    0.28
   2   7   0    2.82    0.82
   2   7   0    2.37    0.54
   8  -8   0   50.55    3.72
   7  -8   0   13.90    1.05
   7  -8   0   14.46    1.10
   7  -8   0   13.11    1.04
   6  -8   0   36.56    2.61
   6  -8   0   32.27    2.55
   6  -8   0   35.59    2.56
   5  -8   0    0.71    0.12
   5  -8   0    0.41    0.09
   5  -8   0    0.24    0.10
   4  -8   0   19.87    1.47
   4  -8   0   18.86    1.43
   4  -8   0   18.31    1.42
   3  -8   0    6.63    0.55
   3  -8   0    7.09    0.56
   2  -8   0    0.24    0.07
   2  -8   0    0.07    0.05
  -2   8   0    0.02    0.08
   0  -8   0    3.22    0.27
   0   8   0    2.73    0.31
   6  -9   0    0.38    0.08
   5  -9   0   28.83    1.94
   5  -9   0   23.71    1.95
   4  -9   0    0.42    0.08
   4  -9   0    0.42    0.08
  -4   9   0    0.17    0.23
   3  -9   0   17.03    1.27
   3  -9   0   16.33    1.27
  -3   9   0   18.56    1.72
  -2   9   0    1.40    0.48
  -1   9  -1   12.55    1.39
  -2   9  -1    0.93    0.38
   3  -9   1   28.82    2.12
   4  -9   1    0.89    0.12
   5  -9   1   22.08    1.64
   6  -9   1    1.27    0.15
   7  -9   1    2.67    0.24
   1   8  -1    0.31    0.26
   1   8  -1    0.28    0.38
  -1  -8   1    0.12    0.05
   0   8  -1    0.37    0.25
   0   8  -1    0.50    0.35
  -1   8  -1    9.78    0.81
  -1   8  -1   10.92    1.11
   1  -8   1    9.89    0.79
  -2   8  -1    0.84    0.15
   2  -8   1    0.62    0.11
   2  -8   1    0.60    0.11
  -3   8  -1    8.77    0.97
   3  -8   1    8.84    0.72
   3  -8   1    9.87    0.73
   4  -8   1    6.24    0.63
   4  -8   1    6.30    0.51
   5  -8   1   12.66    0.99
   5  -8   1   13.28    1.04
   6  -8   1    1.09    0.14
   6  -8   1    1.09    0.18
   7  -8   1    1.47    0.21
   7  -8   1    1.43    0.16
   8  -8   1   13.76    1.08
   2   7  -1    1.20    0.39
   2   7  -1    0.56    0.13
  -2  -7   1    0.58    0.11
   1   7  -1    2.97    0.31
  -1  -7   1    3.17    0.39
  -1  -7   1    3.35    0.30
   0   7  -1    3.84    0.35
   0  -7   1    3.58    0.34
   0  -7   1    3.59    0.44
  -1   7  -1   15.45    1.15
  -1   7  -1   16.91    1.50
   1  -7   1   15.62    1.15
   1  -7   1   14.57    1.14
   1  -7   1   12.72    1.26
  -2   7  -1   16.13    1.24
  -2   7  -1   17.02    1.55
   2  -7   1   15.65    1.24
   2  -7   1   16.71    1.24
   3  -7   1   21.09    1.58
   3  -7   1   20.60    1.58
   3  -7   1   20.54    1.55
   4  -7   1   19.49    1.50
   4  -7   1   19.10    1.47
   4  -7   1   20.52    1.52
   5  -7   1    6.12    0.54
   5  -7   1    7.51    0.59
   5  -7   1    6.53    0.53
   5  -7   1    5.81    0.53
   6  -7   1   64.27    4.47
   6  -7   1   62.62    4.42
   6  -7   1   55.92    4.42
   6  -7   1   59.33    4.40
   7  -7   1    0.72    0.12
   7  -7   1    0.67    0.11
   7  -7   1    0.91    0.18
   8  -7   1   22.35    1.78
   8  -7   1   25.66    1.85
   4   6  -1    0.70    0.35
   4   6  -1    0.11    0.06
  -4  -6   1    0.15    0.06
   3   6  -1    0.89    0.41
   3   6  -1    1.07    0.19
  -3  -6   1    1.24    0.16
   2   6  -1   23.14    2.39
   2   6  -1   26.19    1.89
  -2  -6   1   24.76    1.87
  -1  -6   1   19.59    1.60
  -1  -6   1   19.64    1.50
   0  -6   1   64.05    4.70
   0  -6   1   61.21    4.58
  -1   6  -1  116.70    8.82
  -1   6  -1  140.31    9.18
   1  -6   1  126.43    8.98
   1  -6   1  114.40    8.82
   1  -6   1  113.08    8.83
  -2   6  -1   79.53    5.72
   2  -6   1   71.55    5.73
   2  -6   1   83.04    5.74
   2  -6   1   73.76    5.75
   2  -6   1   80.14    5.76
   2  -6   1   86.43    5.89
   3  -6   1   34.72    2.62
   3  -6   1   34.76    2.64
   3  -6   1   35.91    2.64
   3  -6   1   37.88    2.63
   3  -6   1   35.24    2.75
   4  -6   1    3.18    0.28
   4  -6   1    2.97    0.28
   4  -6   1    2.76    0.29
   4  -6   1    2.77    0.26
   5  -6   1   29.65    2.13
   5  -6   1   30.80    2.17
   5  -6   1   26.17    2.13
   5  -6   1   28.43    2.12
   6  -6   1   13.81    1.04
   6  -6   1   13.07    1.04
   6  -6   1   13.11    1.03
   6  -6   1   13.50    1.03
   6  -6   1   14.06    1.09
   7  -6   1    0.64    0.13
   7  -6   1    0.96    0.13
   7  -6   1    0.54    0.16
   7  -6   1    0.94    0.14
   8  -6   1   10.22    0.83
   8  -6   1   11.05    0.83
   8  -6   1   10.17    0.83
   8  -6   1   11.20    0.90
   9  -6   1    8.81    0.69
   4   5  -1    0.82    0.16
   4   5  -1    0.42    0.31
   2   5  -1    0.27    0.08
   2   5  -1    0.33    0.30
   2   5  -1    0.32    0.21
  -2  -5   1    0.59    0.17
   0   5  -1    0.33    0.07
  -1   5  -1   19.21    1.25
   1  -5   1   18.03    1.36
   1  -5   1   15.62    1.24
   1  -5   1   17.59    1.27
   1  -5   1   14.45    1.25
   1  -5   1   15.30    1.25
  -2   5  -1   13.11    1.20
  -2   5  -1   12.48    0.96
   2  -5   1   14.26    0.98
   2  -5   1   11.91    0.98
   2  -5   1   12.50    0.99
   2  -5   1   13.01    0.99
   2  -5   1   13.88    1.09
   3  -5   1   20.06    1.40
   3  -5   1   18.33    1.40
   3  -5   1   18.35    1.39
   3  -5   1   17.70    1.41
   3  -5   1   19.60    1.50
   4  -5   1   59.62    4.52
   4  -5   1   61.40    4.54
   4  -5   1   63.77    4.51
   4  -5   1   58.99    4.51
   4  -5   1   67.15    4.52
   5  -5   1    7.82    0.64
   5  -5   1    7.40    0.60
   5  -5   1    8.39    0.62
   5  -5   1    7.31    0.61
   5  -5   1    7.60    0.60
   6  -5   1   27.26    1.97
   6  -5   1   28.90    1.98
   6  -5   1   27.88    1.99
   6  -5   1   22.85    2.02
   7  -5   1    6.43    0.52
   7  -5   1    6.11    0.52
   7  -5   1    6.29    0.51
   8  -5   1    6.95    0.58
   8  -5   1    7.84    0.58
   8  -5   1    6.77    0.64
   8  -5   1    6.64    0.57
   9  -5   1    0.36    0.08
   9  -5   1    0.34    0.09
   9  -5   1    0.26    0.08
   5   4  -1    0.96    0.14
   5   4  -1    1.78    0.58
  -5  -4   1    0.95    0.22
   4   4  -1    8.20    0.66
   4   4  -1    6.49    1.01
  -4  -4   1    9.10    0.75
   3   4  -1    3.24    0.30
  -3  -4   1    2.90    0.34
   2   4  -1    2.89    0.27
  -2  -4   1    3.02    0.32
  -2  -4   1    2.94    0.34
   1   4  -1   12.88    0.86
  -1  -4   1   10.16    0.88
  -1  -4   1   11.15    1.14
  -1  -4   1   10.16    0.91
   0  -4   1    1.01    0.30
  -1   4  -1    4.15    0.57
  -2   4  -1   18.12    1.46
   4  -4   1    2.12    0.25
   4  -4   1    2.39    0.22
   5  -4   1   11.31    0.85
   5  -4   1   10.51    0.86
   5  -4   1   11.15    0.87
   5  -4   1   12.40    0.90
   5  -4   1   11.17    0.85
   6  -4   1   23.29    1.70
   6  -4   1   22.66    1.70
   6  -4   1   22.89    1.72
   7  -4   1    0.22    0.10
   7  -4   1    0.03    0.03
   7  -4   1    0.04    0.06
   7  -4   1    0.05    0.05
   8  -4   1   17.95    1.37
   8  -4   1   18.01    1.37
   9  -4   1    3.32    0.30
   9  -4   1    3.38    0.31
   7   3  -1    1.01    0.14
   7   3  -1    1.25    0.44
   6   3  -1   12.04    1.50
   6   3  -1   12.34    0.98
  -6  -3   1   13.25    1.08
   4   3  -1    6.77    0.54
  -4  -3   1    6.18    0.61
   3   3  -1   20.82    1.55
   3   3  -1   17.41    1.80
  -3  -3   1   24.39    1.63
   2   3  -1   76.17    5.83
  -2  -3   1   85.32    6.19
   1   3  -1  177.53   13.83
   1   3  -1  179.24   13.36
  -1  -3   1  199.88   13.61
   0   3  -1  114.98    8.23
   0  -3   1  107.92    8.19
  -1   3  -1    8.92    0.74
   1  -3   1    7.81    0.72
  -2   3  -1   74.41    5.41
  -3   3  -1   77.18    9.22
   4  -3   1    0.55    0.09
   5  -3   1    8.41    0.66
   5  -3   1    8.32    0.68
   5  -3   1    7.94    0.94
   5  -3   1    8.71    0.66
   5  -3   1    9.46    0.71
   6  -3   1   27.49    2.35
   6  -3   1   27.67    1.98
   6  -3   1   24.81    2.02
   6  -3   1   28.14    1.97
   6  -3   1   25.56    1.99
   7  -3   1    3.16    0.31
   7  -3   1    3.15    0.31
   8  -3   1    1.70    0.21
   8  -3   1    1.59    0.20
   9  -3   1   11.17    0.87
   9  -3   1   11.52    0.89
   7   2  -1   10.23    0.77
  -7  -2   1    8.64    0.82
   6   2  -1   56.99    4.30
   6   2  -1   60.36    4.94
   5   2  -1    0.10    0.21
  -5  -2   1    0.17    0.09
   4   2  -1    6.87    0.53
   4   2  -1    6.73    0.54
   3   2  -1    0.66    0.09
  -3  -2   1    1.21    0.32
  -3  -2   1    0.96    0.14
  -2  -2   1   15.99    1.39
   1   2  -1  171.24   12.05
  -1  -2   1  158.40   12.00
   0   2  -1    0.17    0.08
   0  -2   1    0.21    0.09
   0  -2   1    0.13    0.10
  -1   2  -1  225.83   16.31
  -2   2  -1    6.21    1.73
  -3   2  -1  229.81   16.44
   3  -2   1  223.89   16.36
  -4   2  -1    0.99    0.18
  -5   2  -1   31.56    2.52
   5  -2   1   33.27    2.52
   5  -2   1   34.73    2.84
   5  -2   1   35.45    2.50
   5  -2   1   35.98    2.54
   5  -2   1   34.28    2.49
  -6   2  -1    0.02    0.07
   6  -2   1    0.06    0.03
   6  -2   1    0.21    0.23
   6  -2   1    0.06    0.05
   6  -2   1    0.07    0.06
  -7   2  -1    8.01    0.70
   7  -2   1    6.57    1.01
   7  -2   1    8.57    0.66
   7  -2   1    8.13    0.63
   8  -2   1   12.06    0.93
   8  -2   1   12.26    0.97
   9  -2   1    0.02    0.04
   9  -2   1   -0.01    0.05
   8   1  -1    0.72    0.12
  -8  -1   1    0.57    0.16
   7   1  -1   18.02    1.51
   7   1  -1   19.32    1.46
  -7  -1   1   22.12    1.59
   6   1  -1    0.28    0.09
   6   1  -1    0.52    0.37
   6   1  -1    0.58    0.09
  -6  -1   1    0.35    0.12
   5   1  -1   69.50    4.82
   5   1  -1   64.22    4.78
   5   1  -1   60.86    4.77
  -5  -1   1   69.95    4.87
   4   1  -1    1.91    0.19
   4   1  -1    1.72    0.15
   4   1  -1    1.32    0.35
   4   1  -1    1.83    0.16
  -4  -1   1    2.18    0.22
  -4  -1   1    1.15    0.34
  -3  -1   1   10.92    1.02
   2   1  -1    0.08    0.10
  -2  -1   1    0.13    0.16
  -2  -1   1    0.21    0.10
   1   1  -1   14.21    1.19
  -1  -1   1   13.44    1.10
  -2   1  -1  311.34   23.11
   2  -1   1  327.41   23.09
  -3   1  -1    0.86    0.17
  -3   1  -1    0.96    0.33
  -4   1  -1   26.11    1.93
  -4   1  -1   22.99    1.76
   4  -1   1   22.04    1.76
  -5   1  -1    0.59    0.12
   5  -1   1    0.70    0.32
   5  -1   1    0.60    0.11
   5  -1   1    0.46    0.10
   5  -1   1    0.56    0.08
  -6   1  -1   29.48    2.16
   6  -1   1   25.72    2.55
   6  -1   1   28.11    2.13
   6  -1   1   29.57    2.12
   6  -1   1   28.74    2.09
  -7   1  -1    1.57    0.23
   7  -1   1    0.84    0.42
   7  -1   1    1.13    0.18
   7  -1   1    1.71    0.16
  -8   1  -1   42.76    3.46
   8  -1   1   44.55    3.37
   8  -1   1   51.77    3.43
   9  -1   1    0.13    0.06
   8   0  -1    2.52    0.24
   8   0  -1    3.12    0.29
  -8   0   1    2.38    0.32
   7   0  -1    0.17    0.07
   7   0  -1    0.12    0.05
  -7   0   1    0.10    0.09
   6   0  -1    3.22    0.27
   6   0  -1    2.58    0.23
   6   0  -1    2.00    0.25
   6   0  -1    2.68    0.22
  -6   0   1    2.37    0.28
   5   0  -1    0.38    0.07
   5   0  -1    0.30    0.08
   5   0  -1    0.37    0.08
   5   0  -1    0.37    0.27
   5   0  -1    0.33    0.06
  -5   0   1    0.34    0.10
  -4   0   1    2.50    0.41
  -3   0   1    4.64    0.63
  -3   0   1    5.02    0.52
   2   0  -1   28.63    2.19
  -1   0  -1  179.22   11.85
   1   0   1  147.48   11.82
  -2   0  -1   21.18    1.74
   2   0   1   23.27    1.89
  -3   0  -1   98.62    7.77
  -3   0  -1  111.50    7.57
   3   0   1   94.59    7.72
  -4   0  -1    2.14    0.22
   4   0   1    1.86    0.19
   4   0   1    1.81    0.18
  -5   0  -1    2.87    0.29
   5   0   1    2.83    0.25
   5   0   1    2.71    0.23
   5   0   1    1.81    0.50
  -6   0  -1    1.12    0.19
   6   0   1    0.99    0.15
   6   0   1    1.34    0.13
   6   0   1    0.55    0.37
  -7   0  -1    8.73    0.70
   7   0   1    5.95    0.61
   7   0   1    7.78    0.58
   7   0   1    7.40    1.09
  -8   0  -1    0.15    0.10
   8   0   1    0.19    0.08
   8   0   1    0.22    0.29
   9  -1  -1    8.10    0.66
   9  -1  -1    8.61    0.65
   8  -1  -1    2.16    0.21
   8  -1  -1    2.29    0.24
  -8   1   1    1.87    0.28
   7  -1  -1    1.48    0.22
   7  -1  -1    2.27    0.24
  -7   1   1    2.32    0.27
   6  -1  -1    0.04    0.06
   6  -1  -1    0.03    0.03
   6  -1  -1    0.05    0.05
   6  -1  -1    0.02    0.03
  -6   1   1    0.02    0.05
   5  -1  -1   74.68    5.48
   5  -1  -1   77.54    5.45
   5  -1  -1   77.49    5.43
   5  -1  -1   78.35    5.43
   5  -1  -1   71.04    5.45
  -5   1   1   71.57    5.45
  -4   1   1   12.66    1.09
   3  -1  -1  181.85   13.26
   3  -1  -1  196.93   13.32
  -3   1   1  177.61   13.23
  -3   1   1  174.24   13.33
   2  -1  -1  117.08    9.19
  -2   1   1  136.70    9.23
  -1   1   1   59.36    4.10
  -1   1   1   52.18    4.15
   0  -1  -1   24.82    1.92
   0   1   1   25.10    1.93
   0   1   1   25.51    2.02
  -1  -1  -1    3.52    0.50
  -1  -1  -1    2.70    0.34
   1   1   1    3.01    0.35
   1   1   1    2.85    0.46
  -2  -1  -1   21.32    1.85
   2   1   1   23.73    2.07
  -3  -1  -1    4.01    0.34
   3   1   1    3.16    0.31
  -4  -1  -1    4.67    0.40
   4   1   1    3.34    0.59
  -5  -1  -1    0.36    0.12
   5   1   1    0.58    0.11
   5   1   1    0.24    0.24
  -6  -1  -1    0.86    0.20
   6   1   1    1.31    0.17
  -7  -1  -1    1.69    0.27
   7   1   1    2.16    0.23
   8   1   1    0.04    0.25
   8   1   1    0.49    0.09
   9  -2  -1    8.58    0.69
   9  -2  -1    8.87    0.68
   8  -2  -1   50.21    3.38
   8  -2  -1   41.25    3.36
   7  -2  -1   19.85    1.40
   7  -2  -1   18.39    1.37
   7  -2  -1   16.86    1.37
   6  -2  -1   35.03    2.69
   6  -2  -1   37.46    2.68
   6  -2  -1   36.56    2.66
   6  -2  -1   37.11    2.69
   6  -2  -1   36.54    2.73
   5  -2  -1   42.00    3.03
   5  -2  -1   36.50    3.04
   5  -2  -1   45.45    3.08
   5  -2  -1   42.72    3.02
   5  -2  -1   41.65    3.04
  -4   2   1   13.70    1.12
  -3   2   1    9.13    0.72
  -3   2   1    7.96    0.76
   2  -2  -1  162.42   11.86
  -2   2   1  165.90   11.94
   1  -2  -1   29.45    2.06
   1  -2  -1   26.58    2.16
  -1   2   1   24.81    2.14
   0  -2  -1   97.40    6.91
   0   2   1   84.86    7.03
   0   2   1   98.54    6.93
  -2  -2  -1   53.89    3.91
  -2  -2  -1   51.03    4.16
   2   2   1   55.03    3.87
   2   2   1   52.87    4.47
   3   2   1   28.37    2.54
   3   2   1   28.72    2.40
  -4  -2  -1   55.64    4.63
   4   2   1   67.06    4.60
   4   2   1   65.61    5.05
  -5  -2  -1   41.26    3.23
   5   2   1   44.14    3.75
   6   2   1    3.35    0.77
   6   2   1    3.99    0.36
  -7  -2  -1   10.92    0.94
   7   2   1   13.02    0.88
   7   2   1    9.02    1.25
   9  -3  -1    0.20    0.08
   9  -3  -1    0.12    0.06
   9  -3  -1    0.24    0.06
   8  -3  -1    9.21    0.75
   8  -3  -1    9.58    0.76
   7  -3  -1    8.22    0.76
   7  -3  -1   11.37    0.78
   7  -3  -1    8.39    0.75
   7  -3  -1   10.97    0.83
   6  -3  -1   23.86    1.74
   6  -3  -1   22.20    1.74
   6  -3  -1   24.37    1.73
   6  -3  -1   21.49    1.74
   6  -3  -1   25.58    1.80
   5  -3  -1   48.29    3.85
   5  -3  -1   55.26    3.84
   5  -3  -1   59.25    3.89
   5  -3  -1   44.54    3.84
   5  -3  -1   55.21    3.83
   5  -3  -1   55.43    3.85
   4  -3  -1   82.63    6.00
  -3   3   1  292.05   26.24
   2  -3  -1   10.89    0.83
  -2   3   1    8.84    0.89
   1  -3  -1   29.12    2.34
  -1   3   1   31.68    2.52
   0  -3  -1   79.42    6.09
   0   3   1   83.13    6.34
  -1  -3  -1   33.84    2.69
   1   3   1   29.88    2.38
   1   3   1   34.44    3.01
  -2  -3  -1   21.42    1.67
   2   3   1   22.02    1.62
  -3  -3  -1   12.85    1.00
   3   3   1   11.33    1.23
   3   3   1   11.60    0.93
   3   3   1   11.71    1.41
  -4  -3  -1    3.19    0.37
   4   3   1    2.83    0.31
  -5  -3  -1    6.84    0.67
   5   3   1    6.76    0.56
  -6  -3  -1   12.66    1.09
   6   3   1   13.31    1.01
   9  -4  -1    2.34    0.23
   9  -4  -1    2.61    0.27
   8  -4  -1   35.93    2.71
   8  -4  -1   37.92    2.70
   8  -4  -1   36.39    2.70
   8  -4  -1   36.46    2.77
   7  -4  -1    1.92    0.21
   7  -4  -1    2.41    0.21
   7  -4  -1    1.83    0.21
   6  -4  -1   10.58    0.77
   6  -4  -1   10.46    0.76
   6  -4  -1    9.34    0.76
   6  -4  -1    8.88    0.80
   5  -4  -1    4.13    0.35
   5  -4  -1    3.85    0.33
   5  -4  -1    4.59    0.39
   5  -4  -1    3.96    0.34
   4  -4  -1    3.79    0.34
   4  -4  -1    3.60    0.31
   3  -4  -1    0.70    0.10
   3  -4  -1    0.76    0.10
   3  -4  -1    0.75    0.11
   2  -4  -1    7.93    0.65
  -2   4   1    8.31    0.62
   1  -4  -1    5.56    0.48
   1  -4  -1    5.74    0.53
   1  -4  -1    5.69    0.47
  -1   4   1    5.87    0.45
   0  -4  -1   23.88    1.89
   0  -4  -1   22.63    1.93
   0   4   1   29.00    1.87
  -1  -4  -1   39.22    3.37
   1   4   1   48.57    3.57
   1   4   1   48.22    3.32
   3   4   1    4.92    0.94
  -4  -4  -1    0.21    0.13
   4   4   1    0.19    0.10
   4   4   1    0.24    0.07
   4   4   1    0.13    0.24
  -5  -4  -1    0.26    0.14
   5   4   1    0.22    0.27
   5   4   1    0.35    0.08
   9  -5  -1   12.26    0.96
   9  -5  -1   12.44    0.94
   8  -5  -1    0.79    0.12
   8  -5  -1    0.87    0.19
   8  -5  -1    0.84    0.15
   7  -5  -1    0.42    0.10
   7  -5  -1    0.23    0.10
   7  -5  -1    0.43    0.09
   6  -5  -1    9.16    0.74
   6  -5  -1    9.57    0.76
   6  -5  -1   10.26    0.76
   5  -5  -1    2.52    0.23
   5  -5  -1    2.25    0.26
   5  -5  -1    2.52    0.24
   4  -5  -1   13.52    1.08
   4  -5  -1   14.69    1.08
   4  -5  -1   14.56    1.12
   3  -5  -1    0.05    0.05
   3  -5  -1    0.01    0.03
   3  -5  -1    0.02    0.04
   2  -5  -1   28.04    2.07
   2  -5  -1   26.80    1.98
   2  -5  -1   24.52    1.95
   2  -5  -1   27.11    1.95
  -2   5   1   25.58    1.94
   1  -5  -1    0.17    0.06
   1  -5  -1    0.28    0.08
   1  -5  -1    0.27    0.12
   1  -5  -1    0.20    0.06
  -1   5   1    0.32    0.07
  -1   5   1    0.24    0.17
   0  -5  -1    2.19    0.24
   0  -5  -1    2.44    0.31
   0  -5  -1    2.25    0.23
   0   5   1    1.94    0.22
  -1  -5  -1   21.18    1.77
  -1  -5  -1   21.23    1.70
   1   5   1   24.78    2.03
  -2  -5  -1   12.29    0.93
   2   5   1   10.39    0.91
   3   5   1   10.82    0.92
   3   5   1   11.65    1.32
  -4  -5  -1    0.09    0.05
   4   5   1    0.12    0.23
   4   5   1    0.10    0.06
   4   5   1   -0.04    0.11
   9  -6  -1   11.77    0.93
   9  -6  -1   11.96    1.00
   9  -6  -1   13.33    0.95
   8  -6  -1    3.66    0.39
   8  -6  -1    3.43    0.32
   7  -6  -1   58.27    4.05
   7  -6  -1   52.32    4.03
   6  -6  -1    6.05    0.51
   6  -6  -1    6.24    0.51
   5  -6  -1   26.15    2.10
   5  -6  -1   29.30    2.07
   4  -6  -1    3.98    0.39
   4  -6  -1    4.04    0.35
   3  -6  -1   60.56    4.44
   3  -6  -1   61.32    4.48
   3  -6  -1   61.04    4.44
   2  -6  -1    8.35    0.72
   2  -6  -1    8.45    0.69
   2  -6  -1    8.47    0.68
  -2   6   1    9.36    0.71
   1  -6  -1    9.42    0.77
   1  -6  -1    9.33    0.86
   1  -6  -1    8.33    0.72
  -1   6   1   10.44    0.77
   0  -6  -1    0.16    0.08
   0   6   1    0.70    0.37
  -1  -6  -1    3.11    0.35
  -1  -6  -1    4.71    0.40
   1   6   1    4.23    0.40
  -3  -6  -1    9.91    0.69
   3   6   1    7.19    0.72
   8  -7  -1    2.00    0.21
   8  -7  -1    2.06    0.26
   7  -7  -1    0.42    0.13
   7  -7  -1    0.46    0.10
   7  -7  -1    0.61    0.11
   6  -7  -1   15.24    1.18
   6  -7  -1   15.56    1.18
   6  -7  -1   15.62    1.24
   5  -7  -1    0.49    0.11
   5  -7  -1    0.82    0.16
   5  -7  -1    0.86    0.12
   4  -7  -1   17.12    1.33
   4  -7  -1   16.86    1.29
   3  -7  -1    3.99    0.37
   3  -7  -1    4.20    0.37
   3  -7  -1    4.41    0.41
   2  -7  -1   36.55    2.63
   2  -7  -1   36.11    2.59
   2  -7  -1   34.38    2.58
  -2   7   1   33.29    2.63
   1  -7  -1    0.59    0.14
   1  -7  -1    0.48    0.10
  -1   7   1    0.52    0.34
  -1   7   1    1.00    0.36
  -1   7   1    0.58    0.14
   0  -7  -1   21.88    1.49
   0   7   1   20.24    1.53
   0   7   1   16.37    1.77
   0   7   1   20.05    2.11
  -1  -7  -1    5.45    0.39
   1   7   1    3.52    0.83
   1   7   1    3.43    0.67
   1   7   1    4.72    0.44
  -2  -7  -1    5.93    0.47
   7  -8  -1    0.09    0.08
   7  -8  -1    0.08    0.05
   7  -8  -1    0.05    0.05
   6  -8  -1   12.72    0.96
   6  -8  -1   12.62    1.00
   6  -8  -1   12.00    0.95
   5  -8  -1    3.81    0.33
   5  -8  -1    3.83    0.34
   5  -8  -1    3.81    0.38
   4  -8  -1    5.80    0.50
   4  -8  -1    5.35    0.46
   4  -8  -1    5.60    0.46
   3  -8  -1    0.13    0.06
   3  -8  -1    0.14    0.05
   3  -8  -1    0.18    0.08
  -3   8   1    0.37    0.28
   2  -8  -1    2.08    0.20
  -2   8   1    1.50    0.27
  -2   8   1    2.15    0.57
   1  -8  -1   10.10    0.69
  -1   8   1    8.16    0.73
  -1   8   1    7.21    1.12
   0  -8  -1    1.39    0.15
   0   8   1    1.77    0.54
   5  -9  -1   16.10    1.20
   4  -9  -1    0.40    0.08
   4  -9  -1    0.36    0.07
  -4   9   1   -0.02    0.26
  -3   9   1    4.40    0.72
  -1   9  -2    6.05    0.87
  -1   9  -2    4.81    0.66
  -2   9  -2    8.64    0.98
   2  -9   2   10.76    0.75
  -3   9  -2    5.56    0.73
   3  -9   2    7.88    0.54
   4  -9   2    1.84    0.19
   5  -9   2    0.34    0.08
   6  -9   2    0.79    0.12
   7  -9   2    8.15    0.63
   1   8  -2    2.69    0.50
   1   8  -2    1.90    0.61
   1   8  -2    2.50    0.26
   0   8  -2    0.04    0.25
   0   8  -2    0.04    0.16
   0   8  -2    0.11    0.06
   0  -8   2    0.04    0.05
   0  -8   2    0.05    0.09
  -1   8  -2   15.76    1.45
  -1   8  -2   15.10    1.13
   1  -8   2   13.18    1.11
   1  -8   2   14.65    1.25
  -2   8  -2   16.91    1.26
  -2   8  -2   16.23    1.57
   2  -8   2   16.24    1.25
  -3   8  -2   21.03    1.84
   3  -8   2   20.17    1.55
   4  -8   2   16.42    1.26
   5  -8   2    0.22    0.09
   5  -8   2    0.17    0.07
   6  -8   2    7.74    0.59
   6  -8   2    7.16    0.63
   6  -8   2    6.75    0.60
   7  -8   2    0.05    0.06
   7  -8   2    0.07    0.08
   8  -8   2    0.47    0.13
   3   7  -2    2.30    0.51
   2   7  -2    8.36    0.73
  -2  -7   2    9.41    0.71
   1   7  -2    6.29    0.54
  -1  -7   2    6.28    0.63
  -1  -7   2    6.43    0.53
  -1   7  -2   28.91    2.12
  -1   7  -2   24.79    2.43
   1  -7   2   30.26    2.13
   1  -7   2   30.25    2.12
  -2   7  -2    5.95    0.43
   2  -7   2    4.88    0.43
   2  -7   2    4.53    0.42
   3  -7   2   15.58    1.24
   3  -7   2   17.63    1.29
   3  -7   2   16.40    1.25
   4  -7   2    4.75    0.43
   4  -7   2    4.83    0.43
   4  -7   2    3.98    0.40
   4  -7   2    5.24    0.53
   5  -7   2   15.73    1.15
   5  -7   2   13.07    1.12
   5  -7   2   15.19    1.15
   6  -7   2    1.12    0.17
   6  -7   2    1.09    0.19
   6  -7   2    1.35    0.19
   6  -7   2    1.12    0.15
   7  -7   2   11.65    0.94
   7  -7   2   12.17    0.95
   7  -7   2   12.34    0.99
   8  -7   2   14.60    1.11
   8  -7   2   14.75    1.16
   8  -7   2   14.34    1.11
   9  -7   2    9.88    0.76
  -4  -6   2    1.22    0.16
   3   6  -2    0.10    0.07
   3   6  -2    0.29    0.24
   2   6  -2   18.45    1.46
  -2  -6   2   19.74    1.57
   1   6  -2    0.23    0.07
   1   6  -2    0.04    0.14
  -1  -6   2    0.44    0.15
  -1  -6   2    0.53    0.11
   0  -6   2   97.81    6.88
   0  -6   2   85.92    6.72
   0  -6   2   95.20    6.75
  -1   6  -2   15.48    1.22
   1  -6   2   16.97    1.23
   1  -6   2   15.16    1.26
   1  -6   2   18.26    1.38
   1  -6   2   15.97    1.24
  -2   6  -2   59.62    4.48
   2  -6   2   63.68    4.52
   2  -6   2   68.22    4.65
   2  -6   2   62.58    4.49
   2  -6   2   55.18    4.48
   3  -6   2   49.31    3.74
   3  -6   2   47.30    3.72
   3  -6   2   51.72    3.86
   3  -6   2   50.27    3.75
   3  -6   2   57.52    3.74
   4  -6   2    0.27    0.08
   4  -6   2    0.35    0.14
   4  -6   2    0.38    0.09
   4  -6   2    0.29    0.07
   5  -6   2   20.82    1.62
   5  -6   2   22.08    1.65
   5  -6   2   22.16    1.62
   5  -6   2   21.59    1.63
   6  -6   2    0.67    0.15
   6  -6   2    0.65    0.12
   6  -6   2    0.62    0.13
   6  -6   2    0.82    0.13
   7  -6   2    0.09    0.06
   7  -6   2    0.19    0.07
   7  -6   2    0.15    0.10
   8  -6   2    2.17    0.22
   8  -6   2    1.85    0.21
   8  -6   2    2.09    0.28
   9  -6   2    6.62    0.52
   9  -6   2    5.97    0.51
   5   5  -2    0.64    0.36
   4   5  -2    6.64    0.57
   3   5  -2    0.26    0.23
   3   5  -2    0.00    0.05
   2   5  -2    7.67    0.96
   2   5  -2   10.09    0.73
   1   5  -2   49.49    4.10
  -1  -5   2   63.47    4.23
   0   5  -2   35.78    2.47
   0  -5   2   30.94    2.46
   0  -5   2   34.52    2.58
  -1   5  -2   50.43    3.42
  -1   5  -2   46.41    3.80
   1  -5   2   41.21    3.42
   1  -5   2   46.39    3.42
   1  -5   2   49.49    3.54
   1  -5   2   48.34    3.45
   1  -5   2   31.15   24.82
  -2   5  -2    1.76    0.32
  -2   5  -2    1.77    0.16
   2  -5   2    2.06    0.18
   2  -5   2    1.86    0.25
   2  -5   2    1.81    0.19
   2  -5   2    1.58    0.18
   2  -5   2   13.43   20.89
   3  -5   2    2.81    0.27
   3  -5   2    3.36    0.27
   3  -5   2    3.08    0.34
   3  -5   2    3.16    0.28
   3  -5   2   -2.68   22.92
   4  -5   2    9.92    0.76
   4  -5   2   10.45    0.79
   4  -5   2    9.56    0.85
   4  -5   2    9.61    0.77
   4  -5   2   10.02    0.76
   5  -5   2    1.12    0.14
   5  -5   2    0.98    0.12
   5  -5   2    1.10    0.12
   5  -5   2    1.11    0.14
   6  -5   2    7.73    0.63
   6  -5   2    8.23    0.64
   6  -5   2    8.74    0.67
   6  -5   2    8.02    0.69
   7  -5   2   54.73    3.70
   7  -5   2   46.34    3.69
   8  -5   2    0.71    0.13
   8  -5   2    1.04    0.14
   9  -5   2    9.18    0.69
   9  -5   2    8.45    0.70
   6   4  -2    1.93    0.20
  -6  -4   2    1.49    0.32
   5   4  -2    5.52    0.93
   4   4  -2    0.60    0.12
  -4  -4   2    0.73    0.19
   3   4  -2   13.84    1.07
  -3  -4   2   13.83    1.22
  -3  -4   2   14.53    1.14
   2   4  -2    8.48    0.63
   2   4  -2    8.12    0.86
  -2  -4   2    7.47    0.66
  -2  -4   2    7.38    0.69
   0   4  -2   13.29    0.99
   0   4  -2   14.98    1.36
   0  -4   2   11.80    1.20
  -1   4  -2    2.27    0.36
   1  -4   2    2.04    0.31
  -2   4  -2  122.29    8.95
   4  -4   2   57.34    4.18
   4  -4   2   58.13    4.19
   4  -4   2   56.73    4.16
   5  -4   2    4.28    0.37
   5  -4   2    3.50    0.31
   5  -4   2    4.07    0.32
   5  -4   2    3.79    0.34
   6  -4   2   38.30    2.81
   6  -4   2   36.70    2.78
   6  -4   2   36.70    3.19
   6  -4   2   41.01    2.79
   6  -4   2   37.75    2.84
   7  -4   2   22.94    1.72
   7  -4   2   24.70    1.75
   7  -4   2   21.58    1.77
   8  -4   2   10.66    0.84
   8  -4   2   10.78    0.86
   9  -4   2    3.26    0.30
   9  -4   2    3.47    0.32
   7   3  -2    0.50    0.10
   6   3  -2   24.54    1.90
   6   3  -2   22.84    2.40
  -6  -3   2   28.34    2.00
   5   3  -2    7.79    1.08
  -5  -3   2    7.44    0.71
   4   3  -2   96.23    6.81
   4   3  -2   85.21    6.34
  -4  -3   2   81.24    6.42
   3   3  -2   10.46    0.81
  -3  -3   2   12.37    0.88
  -3  -3   2    9.32    0.88
   2   3  -2  108.20    8.04
  -2  -3   2  112.67    8.07
  -2  -3   2  113.08    8.39
   1   3  -2   12.68    1.03
   1   3  -2   15.73    1.40
  -1  -3   2   13.51    1.25
   0   3  -2  118.46    9.48
   0   3  -2  136.43    9.59
   0  -3   2  133.49    9.51
  -1   3  -2    5.44    0.50
   1  -3   2    5.00    0.50
  -2   3  -2  285.23   19.93
   2  -3   2  266.52   19.94
  -3   3  -2    4.76    1.99
   4  -3   2    7.05    0.57
   5  -3   2    2.52    0.23
   5  -3   2    2.95    0.28
   5  -3   2    2.61    0.25
   5  -3   2    2.61    0.23
   6  -3   2    3.56    0.31
   6  -3   2    3.45    0.33
   6  -3   2    3.67    0.30
   6  -3   2    2.96    0.59
   7  -3   2   41.81    2.96
   7  -3   2   38.45    3.44
   8  -3   2    0.04    0.27
   8  -3   2    0.40    0.10
   8  -3   2    0.15    0.06
   9  -3   2   31.45    2.28
   9  -3   2   30.05    2.26
   7   2  -2    6.89    0.55
  -7  -2   2    5.91    0.60
   6   2  -2    7.91    0.67
   6   2  -2    9.14    0.63
  -6  -2   2    6.90    0.72
   5   2  -2    1.19    0.13
   5   2  -2    1.18    0.12
  -5  -2   2    0.86    0.19
   4   2  -2    0.94    0.10
   4   2  -2    0.83    0.11
   4   2  -2    1.03    0.12
   3   2  -2    0.23    0.25
  -3  -2   2    0.19    0.19
  -3  -2   2    0.13    0.06
   2   2  -2    7.48    0.86
   1   2  -2   37.33    3.01
  -1  -2   2   41.22    3.03
   0   2  -2   71.43    5.28
   0  -2   2   66.95    5.40
   0  -2   2   77.19    5.31
   1  -2   2  397.68   30.55
   1  -2   2  449.79   30.54
  -2   2  -2   91.21    6.60
  -2   2  -2   87.21    6.60
   2  -2   2   89.35    6.58
   2  -2   2   93.22    6.68
  -3   2  -2   28.21    2.47
  -3   2  -2   31.16    2.36
   3  -2   2   34.14    2.46
  -5   2  -2   11.36    0.87
   5  -2   2   10.91    0.82
   5  -2   2   10.74    0.83
   5  -2   2   10.72    0.85
  -6   2  -2   12.07    1.00
   6  -2   2   12.29    0.94
   6  -2   2   12.17    0.95
   6  -2   2   12.89    0.97
  -7   2  -2    9.80    0.86
   7  -2   2   10.26    1.28
   7  -2   2   10.06    0.78
  -8   2  -2    2.76    0.36
   8  -2   2    3.43    0.32
   8  -2   2    3.17    0.28
   9  -2   2    0.07    0.05
   9  -2   2    0.00    0.05
   8   1  -2    7.11    0.54
   8   1  -2    5.59    0.49
  -8  -1   2    6.69    0.60
   7   1  -2    0.89    0.16
   7   1  -2    0.93    0.12
  -7  -1   2    1.37    0.25
   6   1  -2    9.05    0.68
   6   1  -2    8.63    0.71
   6   1  -2    8.60    0.67
   5   1  -2    0.10    0.07
   5   1  -2    0.03    0.03
   5   1  -2    0.05    0.04
   5   1  -2    0.06    0.21
  -5  -1   2    0.05    0.06
   4   1  -2    1.32    0.12
   4   1  -2    1.47    0.14
   4   1  -2    1.32    0.16
  -4  -1   2    0.81    0.34
  -4  -1   2    1.58    0.18
  -3  -1   2    0.47    0.09
  -1  -1   2  109.70    8.12
   0  -1   2   45.23    3.38
   0  -1   2   45.45    3.36
  -1   1  -2  113.60    7.85
   1  -1   2   99.45    7.86
  -2   1  -2    0.74    0.28
  -2   1  -2    0.38    0.11
   2  -1   2    0.43    0.21
  -3   1  -2  110.54    7.51
  -3   1  -2   93.65    7.66
   3  -1   2  100.09    7.64
  -4   1  -2    4.72    0.41
   4  -1   2    4.57    0.44
  -5   1  -2    2.20    0.24
   5  -1   2    1.92    0.18
   5  -1   2    1.79    0.46
   5  -1   2    1.82    0.19
   5  -1   2    1.92    0.21
  -6   1  -2   11.39    0.87
   6  -1   2   10.33    0.78
   6  -1   2    9.47    0.81
   6  -1   2    9.21    1.23
  -7   1  -2    0.53    0.16
   7  -1   2    0.45    0.11
   7  -1   2    0.70    0.10
   7  -1   2    0.12    0.27
  -8   1  -2    7.65    0.73
   8  -1   2    9.47    0.68
   8  -1   2    7.29    1.07
   8   0  -2    0.25    0.07
   8   0  -2    0.27    0.09
  -8   0   2    0.27    0.12
   7   0  -2   31.66    2.49
   7   0  -2   33.00    2.50
   7   0  -2   35.72    2.54
  -7   0   2   36.15    2.60
   6   0  -2   17.17    1.28
   6   0  -2   16.69    1.32
   6   0  -2   17.49    1.32
   6   0  -2   17.36    1.29
  -6   0   2   17.54    1.35
   5   0  -2   98.31    6.85
   5   0  -2   89.73    6.83
   5   0  -2   91.51    6.81
   5   0  -2   95.57    6.82
  -5   0   2   96.85    6.86
  -4   0   2  105.64    8.56
  -4   0   2  131.68    8.83
   3   0  -2    2.30    0.33
  -3   0   2    1.60    0.27
  -2   0   2 1000.00   72.04
   1   0  -2   32.13    2.57
  -1   0   2   33.69    2.57
  -1   0   2   36.26    2.59
  -1   0  -2    2.83    0.44
   1   0   2    2.42    0.41
  -2   0  -2   13.61    1.25
  -2   0  -2   15.00    1.45
   2   0   2   15.71    1.43
  -3   0  -2    0.00    0.04
  -3   0  -2    0.04    0.09
   3   0   2    0.18    0.22
  -4   0  -2   44.90    3.25
   4   0   2   39.77    3.21
   4   0   2   47.67    3.65
  -5   0  -2    3.30    0.34
   5   0   2    2.93    0.61
   5   0   2    3.12    0.29
   5   0   2    3.04    0.26
  -6   0  -2   45.88    3.29
   6   0   2   41.08    3.76
  -7   0  -2   11.31    0.94
   7   0   2   10.99    0.87
   7   0   2    9.98    1.34
  -8   0  -2   10.92    0.91
   9  -1  -2    9.09    0.68
   9  -1  -2    8.41    0.68
   8  -1  -2    3.47    0.35
   8  -1  -2    4.01    0.33
  -8   1   2    3.81    0.41
   7  -1  -2    2.71    0.25
   7  -1  -2    2.74    0.24
   6  -1  -2   34.23    2.53
   6  -1  -2   35.05    2.53
   6  -1  -2   33.55    2.50
   6  -1  -2   34.19    2.51
  -6   1   2   34.19    2.55
   5  -1  -2   67.32    5.03
   5  -1  -2   72.92    4.99
   5  -1  -2   63.15    5.00
   5  -1  -2   74.03    4.98
   5  -1  -2   70.94    5.00
  -5   1   2   64.27    5.25
  -5   1   2   69.52    5.01
  -4   1   2   24.18    1.94
   3  -1  -2  271.51   20.03
  -3   1   2  281.94   20.02
   2  -1  -2  125.87    8.59
   2  -1  -2  116.53    8.60
  -2   1   2  122.04    8.62
  -2   1   2  106.94    8.63
   1  -1  -2  193.35   14.23
  -1   1   2  199.03   14.27
   0  -1  -2  378.91   26.01
   0   1   2  336.32   25.86
  -1  -1  -2  146.40   10.81
   1   1   2  148.11   11.02
  -2  -1  -2    7.59    0.78
   2   1   2    7.13    0.96
  -3  -1  -2   41.79    3.12
  -3  -1  -2   43.96    3.44
   3   1   2   35.50    3.08
   3   1   2   47.79    3.44
   3   1   2   42.84    3.74
  -4  -1  -2   19.42    1.43
   4   1   2   16.84    1.35
  -5  -1  -2   11.48    0.99
   5   1   2   11.98    1.41
  -6  -1  -2    0.89    0.21
   6   1   2    1.72    0.60
   6   1   2    1.48    0.18
  -7  -1  -2    5.36    0.56
   7   1   2    6.29    0.50
   9  -2  -2    0.14    0.05
   9  -2  -2    0.20    0.07
   8  -2  -2    4.78    0.40
   8  -2  -2    4.61    0.43
   7  -2  -2    0.23    0.07
   7  -2  -2    0.22    0.06
   7  -2  -2    0.42    0.10
   7  -2  -2    0.22    0.08
   7  -2  -2    0.57    0.16
   6  -2  -2   28.24    2.06
   6  -2  -2   29.15    2.04
   6  -2  -2   28.01    2.10
   6  -2  -2   24.68    2.04
   6  -2  -2   28.37    2.03
   5  -2  -2   20.70    1.53
   5  -2  -2   20.80    1.52
   5  -2  -2   21.54    1.57
   5  -2  -2   20.57    1.57
   5  -2  -2   20.30    1.54
   4  -2  -2   11.23    0.83
  -4   2   2   10.18    1.03
  -3   2   2   16.95    1.31
  -3   2   2   14.75    1.44
   2  -2  -2    0.37    0.12
  -2   2   2    0.20    0.12
  -2   2   2    0.12    0.18
   1  -2  -2   12.70    1.11
  -1   2   2   13.85    1.32
   0  -2  -2   16.16    1.42
   0   2   2   16.50    1.47
   0   2   2   17.75    1.65
  -1  -2  -2   38.01    3.09
   1   2   2   40.13    3.38
  -2  -2  -2   18.67    1.81
   2   2   2   20.34    1.49
   2   2   2   20.87    1.72
  -3  -2  -2   35.36    2.62
   3   2   2   34.08    2.57
  -4  -2  -2   39.61    3.38
   4   2   2   46.09    3.34
   4   2   2   49.35    3.31
  -5  -2  -2   57.17    4.04
   5   2   2   45.43    4.45
   5   2   2   57.36    3.92
  -6  -2  -2    3.18    0.39
   6   2   2    3.37    0.32
   7   2   2    0.87    0.12
   9  -3  -2    7.60    0.63
   9  -3  -2    7.60    0.60
   8  -3  -2   11.70    0.97
   8  -3  -2   12.96    0.95
   7  -3  -2   14.17    1.14
   7  -3  -2   14.37    1.06
   7  -3  -2   13.59    1.07
   6  -3  -2    3.95    0.38
   6  -3  -2    3.75    0.33
   6  -3  -2    3.65    0.31
   6  -3  -2    3.66    0.32
   5  -3  -2   61.13    4.55
   5  -3  -2   69.24    4.62
   5  -3  -2   62.47    4.56
   5  -3  -2   63.06    4.61
   5  -3  -2   64.94    4.58
   5  -3  -2   57.29    4.57
   4  -3  -2   16.66    1.26
   4  -3  -2   16.30    1.23
   4  -3  -2   16.60    1.25
   3  -3  -2    0.88    0.12
  -2   3   2   76.09    5.82
   1  -3  -2  169.59   12.29
  -1   3   2  179.13   12.57
  -1   3   2  155.68   12.11
   0  -3  -2  142.78   10.52
   0   3   2  134.05   10.24
   0   3   2  149.56   10.86
  -1  -3  -2   22.84    1.84
   1   3   2   26.94    2.16
   1   3   2   23.53    2.01
  -2  -3  -2    0.20    0.09
   2   3   2    0.29    0.08
   2   3   2    0.29    0.20
   2   3   2    0.16    0.23
  -3  -3  -2    8.81    0.79
   3   3   2    9.13    0.75
  -4  -3  -2    0.60    0.17
   4   3   2    0.43    0.09
   4   3   2    1.12    0.45
   4   3   2    0.36    0.13
  -5  -3  -2    1.98    0.30
   5   3   2    1.87    0.20
   5   3   2    1.17    0.50
   6   3   2    4.18    0.36
   9  -4  -2    0.79    0.15
   9  -4  -2    0.80    0.12
   8  -4  -2    2.13    0.22
   8  -4  -2    2.45    0.25
   8  -4  -2    2.18    0.30
   7  -4  -2    4.13    0.35
   7  -4  -2    3.78    0.41
   6  -4  -2   34.02    2.53
   6  -4  -2   34.78    2.54
   6  -4  -2   36.29    2.61
   6  -4  -2   36.63    2.56
   6  -4  -2   31.57    2.54
   5  -4  -2    0.63    0.14
   5  -4  -2    0.98    0.12
   5  -4  -2    0.75    0.15
   5  -4  -2    0.82    0.11
   5  -4  -2    0.53    0.10
   4  -4  -2   66.95    5.64
   4  -4  -2   82.78    5.64
   4  -4  -2   82.93    5.67
   4  -4  -2   78.51    5.63
   3  -4  -2    0.94    0.11
   3  -4  -2    0.79    0.13
   3  -4  -2    0.85    0.11
   2  -4  -2    8.59    0.66
   2  -4  -2    8.28    0.65
   2  -4  -2    8.89    0.69
  -2   4   2    8.16    0.66
   1  -4  -2    0.86    0.11
   1  -4  -2    0.78    0.17
   1  -4  -2    0.84    0.10
   1  -4  -2    0.82    0.13
  -1   4   2    1.07    0.56
  -1   4   2    1.05    0.12
   0  -4  -2   11.34    0.96
   0  -4  -2   11.77    1.03
   0  -4  -2   12.36    0.99
   0   4   2   14.55    0.97
   1   4   2    2.10    0.49
   1   4   2    1.91    0.41
  -3  -4  -2    0.16    0.12
   3   4   2    0.16    0.09
   3   4   2    0.13    0.31
   3   4   2    0.04    0.19
  -4  -4  -2    7.17    0.66
   4   4   2    7.43    0.56
   4   4   2    6.06    0.62
   5   4   2    0.68    0.36
   9  -5  -2    2.34    0.25
   9  -5  -2    2.37    0.22
   8  -5  -2   19.62    1.51
   8  -5  -2   20.38    1.60
   8  -5  -2   21.04    1.54
   7  -5  -2   17.96    1.37
   7  -5  -2   18.12    1.34
   7  -5  -2   17.81    1.35
   6  -5  -2   17.25    1.44
   6  -5  -2   19.52    1.40
   5  -5  -2    9.50    0.74
   5  -5  -2    9.13    0.73
   4  -5  -2    6.45    0.57
   4  -5  -2    7.19    0.55
   4  -5  -2    6.45    0.54
   3  -5  -2   12.90    1.02
   3  -5  -2   14.12    1.06
   3  -5  -2   13.17    1.02
   2  -5  -2   12.68    0.94
   2  -5  -2   11.56    0.90
   2  -5  -2   11.40    0.90
  -2   5   2   11.51    0.92
   1  -5  -2   54.27    3.91
   1  -5  -2   48.94    3.88
   1  -5  -2   55.84    3.95
  -1   5   2   57.83    3.93
  -1   5   2   50.53    4.14
   0  -5  -2    2.23    0.25
   0  -5  -2    1.64    0.21
   0   5   2    2.55    0.57
   0   5   2    2.61    0.48
  -1  -5  -2   52.00    3.87
   1   5   2   56.19    3.91
   1   5   2   49.41    4.43
  -2  -5  -2    3.26    0.35
   2   5   2    3.41    0.79
   2   5   2    3.62    0.38
   2   5   2    3.40    0.65
  -3  -5  -2    6.96    0.56
  -3  -5  -2    6.37    0.53
   3   5   2    6.15    0.59
   3   5   2    5.99    1.02
   3   5   2    5.48    0.88
  -4  -5  -2    1.14    0.14
   9  -6  -2    6.76    0.62
   9  -6  -2    7.58    0.58
   8  -6  -2    0.67    0.17
   8  -6  -2    0.67    0.12
   7  -6  -2   71.13    5.26
   7  -6  -2   70.27    5.33
   7  -6  -2   75.44    5.27
   6  -6  -2    0.02    0.04
   6  -6  -2    0.04    0.05
   6  -6  -2    0.06    0.07
   5  -6  -2   31.43    2.30
   5  -6  -2   27.52    2.34
   5  -6  -2   34.18    2.31
   4  -6  -2   28.40    2.00
   4  -6  -2   22.89    1.94
   4  -6  -2   27.55    1.95
   3  -6  -2   76.46    6.49
   3  -6  -2   91.12    6.54
   3  -6  -2  101.09    6.50
   2  -6  -2    0.35    0.10
   2  -6  -2    0.02    0.04
   2  -6  -2    0.03    0.04
  -2   6   2    0.06    0.07
   1  -6  -2   13.80    1.06
  -1   6   2   11.96    1.49
  -1   6   2   13.61    1.07
   0  -6  -2    1.34    0.18
   0  -6  -2    0.78    0.14
   0   6   2    0.34    0.31
   0   6   2    0.97    0.17
  -1  -6  -2    1.73    0.21
  -1  -6  -2    1.20    0.16
   1   6   2    1.42    0.22
  -2  -6  -2   11.07    0.81
   2   6   2    9.48    0.87
  -3  -6  -2    0.13    0.05
   3   6   2    0.10    0.23
   8  -7  -2    1.67    0.17
   8  -7  -2    2.03    0.24
   8  -7  -2    1.81    0.19
   7  -7  -2    2.54    0.24
   7  -7  -2    2.75    0.30
   7  -7  -2    2.24    0.24
   6  -7  -2    0.52    0.10
   6  -7  -2    0.39    0.12
   6  -7  -2    0.47    0.10
   5  -7  -2    7.15    0.60
   5  -7  -2    7.76    0.65
   4  -7  -2    1.66    0.22
   4  -7  -2    1.66    0.18
   4  -7  -2    1.35    0.17
   3  -7  -2    2.24    0.21
   3  -7  -2    2.43    0.26
   3  -7  -2    1.56    0.20
   2  -7  -2   20.86    1.59
   2  -7  -2   22.68    1.63
   2  -7  -2   21.29    1.58
  -2   7   2   19.82    1.66
   1  -7  -2    0.41    0.11
   1  -7  -2    0.37    0.09
  -1   7   2    0.54    0.15
  -1   7   2    1.11    0.47
   0  -7  -2    2.71    0.29
   0  -7  -2    2.82    0.27
   0   7   2    3.19    0.34
   1   7   2    0.53    0.36
   1   7   2    0.97    0.19
   7  -8  -2    0.08    0.04
   7  -8  -2    0.08    0.04
   7  -8  -2    0.07    0.07
   6  -8  -2    0.20    0.07
   6  -8  -2    0.24    0.09
   6  -8  -2    0.20    0.06
   5  -8  -2    0.17    0.06
   5  -8  -2    0.14    0.06
   5  -8  -2    0.16    0.08
   4  -8  -2    6.58    0.52
   4  -8  -2    6.16    0.52
   4  -8  -2    6.56    0.56
   3  -8  -2    0.14    0.08
   3  -8  -2    0.05    0.05
   3  -8  -2    0.08    0.05
  -3   8   2    0.09    0.24
   2  -8  -2   17.61    1.31
  -2   8   2   16.46    1.79
   1  -8  -2    2.43    0.22
  -1   9  -3    3.20    0.64
  -1   9  -3    2.36    0.45
  -4   9  -3    3.75    0.56
   5  -9   3    0.14    0.08
   5  -9   3    0.02    0.04
   6  -9   3    5.22    0.49
   6  -9   3    6.32    0.48
   7  -9   3    4.27    0.35
   1   8  -3    7.07    0.55
  -1  -8   3    5.91    0.60
   0   8  -3    0.05    0.05
   0   8  -3    0.18    0.19
   0  -8   3    0.02    0.08
  -1   8  -3   14.63    1.03
   1  -8   3   13.41    1.01
   1  -8   3   11.55    1.13
  -2   8  -3   13.68    1.41
   2  -8   3   14.85    1.26
   3  -8   3   38.88    2.99
   3  -8   3   37.74    2.86
   4  -8   3   18.84    1.43
   5  -8   3    0.54    0.13
   5  -8   3    0.39    0.09
   6  -8   3   57.37    4.28
   6  -8   3   60.17    4.32
   7  -8   3    0.21    0.07
   7  -8   3    0.05    0.07
   7  -8   3    0.00    0.09
   8  -8   3    1.56    0.19
   3   7  -3    0.10    0.22
   2   7  -3   -0.02    0.05
   2   7  -3    0.01    0.17
  -2  -7   3    0.05    0.06
  -2  -7   3    0.10    0.11
   1   7  -3    3.61    0.34
  -1  -7   3    3.46    0.33
  -1  -7   3    3.68    0.43
   0   7  -3   54.03    3.83
   0  -7   3   51.67    3.96
   0  -7   3   51.00    3.82
  -1   7  -3   37.66    3.57
   1  -7   3   51.64    3.28
  -2   7  -3   86.37    6.39
   2  -7   3   93.78    6.45
   2  -7   3   84.82    6.40
   3  -7   3    4.83    0.45
   3  -7   3    4.97    0.54
   4  -7   3   39.25    3.09
   4  -7   3   41.33    2.99
   5  -7   3    4.32    0.41
   5  -7   3    4.12    0.37
   5  -7   3    3.70    0.38
   5  -7   3    4.91    0.41
   6  -7   3    1.40    0.21
   6  -7   3    1.44    0.20
   6  -7   3    1.48    0.18
   6  -7   3    1.49    0.20
   7  -7   3    1.71    0.20
   7  -7   3    1.19    0.21
   7  -7   3    1.46    0.19
   8  -7   3    0.33    0.10
   8  -7   3    0.14    0.07
   9  -7   3    0.08    0.07
   9  -7   3    0.05    0.07
   4   6  -3    9.95    0.89
  -4  -6   3   10.74    0.82
   2   6  -3    3.51    0.34
   2   6  -3    3.73    0.63
  -2  -6   3    3.74    0.44
   1   6  -3    0.25    0.20
  -1  -6   3    0.32    0.13
  -1  -6   3    0.25    0.09
   0   6  -3    1.62    0.18
   0   6  -3    1.16    0.33
   0  -6   3    2.05    0.29
   0  -6   3    1.81    0.17
   0  -6   3    1.72    0.20
  -1   6  -3   34.57    2.62
   1  -6   3   34.91    2.62
   1  -6   3   39.33    2.78
   1  -6   3   17.05   25.05
   1  -6   3   34.37    2.66
  -2   6  -3    3.77    0.32
   2  -6   3    3.97    0.44
   2  -6   3    4.12    0.34
   2  -6   3    4.05    0.37
   2  -6   3   -0.40   23.37
   3  -6   3  -13.10   24.48
   4  -6   3    1.30    0.16
   4  -6   3    1.12    0.16
   4  -6   3    1.32    0.15
   4  -6   3    1.23    0.23
   4  -6   3    6.22   28.80
   4  -6   3    1.29    0.17
   5  -6   3   12.21    0.95
   5  -6   3   13.01    0.97
   5  -6   3   12.41    0.98
   5  -6   3   11.76    0.95
   6  -6   3   23.76    1.76
   6  -6   3   23.75    1.80
   6  -6   3   22.22    1.80
   6  -6   3   24.41    1.78
   7  -6   3   14.38    1.08
   7  -6   3   13.62    1.12
   7  -6   3   14.08    1.10
   8  -6   3    4.58    0.40
   8  -6   3    4.32    0.40
   9  -6   3   13.76    1.09
   9  -6   3   14.76    1.09
   5   5  -3    0.37    0.32
   4   5  -3    0.60    0.13
   4   5  -3    0.31    0.28
  -4  -5   3    0.60    0.18
   3   5  -3    5.88    0.47
  -3  -5   3    5.05    0.55
  -3  -5   3    5.02    0.51
   2   5  -3    1.38    0.16
   1   5  -3   57.96    4.60
  -1  -5   3   68.86    4.73
   0  -5   3  -25.38   25.77
  -1   5  -3  137.80    9.26
  -1   5  -3  123.19    9.60
   1  -5   3   42.17   28.04
   1  -5   3  126.46    9.36
   1  -5   3  125.08    9.26
   1  -5   3  131.36    9.29
   2  -5   3   -3.84   22.81
   3  -5   3   70.76    4.89
   3  -5   3   64.21    4.97
   3  -5   3   68.45    4.89
   3  -5   3   67.16    4.90
   3  -5   3   66.31    4.90
   3  -5   3   93.24   33.85
   4  -5   3  -38.32   25.35
   5  -5   3   25.98    1.92
   5  -5   3   24.07    1.88
   5  -5   3   24.54    1.88
   5  -5   3   27.45    1.91
   6  -5   3   16.60    1.29
   6  -5   3   18.19    1.32
   6  -5   3   15.75    1.27
   7  -5   3   13.08    1.15
   7  -5   3   15.03    1.18
   7  -5   3   17.85    1.23
   8  -5   3    1.84    0.20
   8  -5   3    1.40    0.18
   9  -5   3    0.27    0.08
   9  -5   3    0.26    0.07
   6   4  -3    2.58    0.25
  -6  -4   3    2.19    0.31
  -5  -4   3   12.96    1.10
   4   4  -3    0.48    0.29
  -4  -4   3    0.49    0.15
   2   4  -3    0.24    0.17
   2   4  -3    0.25    0.07
  -2  -4   3    0.34    0.13
  -2  -4   3    0.24    0.09
   1   4  -3    2.68    0.22
   1   4  -3    2.20    0.48
  -1  -4   3    2.08    0.27
  -1  -4   3    1.98    0.23
   0   4  -3    9.86    0.77
   0   4  -3    9.35    1.04
   0  -4   3   10.95    1.01
   1  -4   3    4.44    0.52
  -2   4  -3  302.02   21.90
  -3   4  -3    0.09    1.18
   4  -4   3  174.70   13.11
   4  -4   3  193.30   13.37
   4  -4   3  187.15   13.12
   4  -4   3  171.76   13.09
   5  -4   3   14.50    1.06
   5  -4   3   11.96    1.29
   5  -4   3   14.55    1.45
   5  -4   3   14.12    1.08
   5  -4   3   13.99    1.04
   6  -4   3   79.56    5.62
   6  -4   3   81.32    6.12
   6  -4   3   70.38    5.58
   6  -4   3   77.20    5.64
   8  -4   3    8.57    0.70
   9  -4   3    0.22    0.08
   9  -4   3    0.29    0.07
   7   3  -3    8.13    0.65
   6   3  -3    1.81    0.21
  -6  -3   3    1.63    0.27
   5   3  -3   12.22    0.92
   5   3  -3   14.02    1.45
  -5  -3   3   10.34    1.01
   4   3  -3   30.08    2.35
   4   3  -3   24.94    1.92
   4   3  -3   23.76    1.93
   3   3  -3   22.13    1.72
  -3  -3   3   21.40    1.81
  -3  -3   3   26.46    1.78
   2   3  -3    2.22    0.20
   2   3  -3    2.59    0.50
  -2  -3   3    1.93    0.40
  -2  -3   3    2.03    0.22
   1   3  -3   35.18    2.77
   1   3  -3   39.76    3.10
  -1  -3   3   39.35    3.02
   0   3  -3    4.94    0.53
   0   3  -3    5.30    0.59
  -1   3  -3   44.66    3.08
  -1   3  -3   36.27    3.00
   1  -3   3   38.96    3.03
  -2   3  -3    0.02    0.09
  -2   3  -3    0.16    0.13
   2  -3   3    0.06    0.16
  -3   3  -3    2.01    0.27
   4  -3   3    9.53    0.73
   4  -3   3    9.21    0.75
   4  -3   3   10.22    0.77
   5  -3   3    5.93    0.51
   5  -3   3    6.30    0.54
   5  -3   3    6.22    0.48
   6  -3   3    1.39    0.18
   6  -3   3    1.45    0.15
   7  -3   3    5.72    0.54
   7  -3   3    7.47    1.03
   8  -3   3    0.31    0.07
   8  -3   3    0.14    0.26
   8  -3   3    0.21    0.08
   9  -3   3   15.44    1.07
   9  -3   3   12.59    1.04
   7   2  -3    1.77    0.18
[truncated: 522,374 more chars]
