# Supplementary material for: Crystal structures of isomeric 3,5-di­chloro-N-(2,3-di­methyl­phen­yl)benzene­sulfonamide, 3,5-di­chloro-N-(2,6-di­methyl­phen­yl)benzene­sulfonamide and 3,5-di­chloro-N-(3,5-di­methyl­phen­yl)benzene­sulfonamide
Source: Acta Crystallogr E Crystallogr Commun. 2017 Apr 11;73(Pt 5):673–7. doi: 10.1107/S2056989017005230 (PMC5418781; doi:10.1107/S2056989017005230)
Supplement: Supplementary file 2 [file e-73-00673-Isup2.hkl]

data_I                                                                          
_shelx_title ' csa25_a.res in P2(1)/n'                                          
_shelx_refln_list_code          4                                               
_shelx_F_calc_maximum      215.03                                               
_exptl_crystal_F_000       680.00                                               
_reflns_d_resolution_high  0.8564                                               
                                                                                
loop_                                                                           
 _space_group_symop_operation_xyz                                               
 'x, y, z'                                                                      
 '-x+1/2, y+1/2, -z+1/2'                                                        
 '-x, -y, -z'                                                                   
 'x-1/2, -y-1/2, z-1/2'                                                         
                                                                                
_cell_length_a     8.2223                                                       
_cell_length_b    14.1546                                                       
_cell_length_c    12.7933                                                       
_cell_angle_alpha  90.000                                                       
_cell_angle_beta   91.188                                                       
_cell_angle_gamma  90.000                                                       
                                                                                
_shelx_F_squared_multiplier     1.000                                           
                                                                                
loop_                                                                           
 _refln_index_h                                                                 
 _refln_index_k                                                                 
 _refln_index_l                                                                 
 _refln_F_squared_calc                                                          
 _refln_F_squared_meas                                                          
 _refln_F_squared_sigma                                                         
 _refln_observed_status                                                         
   2   0   0      14210.74       7861.29       599.87 o                         
   4   0   0        521.40        603.70        29.22 o                         
   6   0   0         18.74         26.60         2.64 o                         
   8   0   0          3.36          7.29         2.51 o                         
   1   1   0        300.34        229.37        11.16 o                         
   2   1   0       3154.61       2044.63        98.44 o                         
   3   1   0          1.17          4.89         1.28 o                         
   4   1   0       5174.88       5281.10       148.97 o                         
   5   1   0          2.42          2.72         0.76 o                         
   6   1   0         35.35         26.81         2.07 o                         
   7   1   0       1687.43       1639.08        49.95 o                         
   8   1   0         11.19         32.35         6.14 o                         
   9   1   0        136.42        118.98         7.76 o                         
   1   2   0        990.19       1281.94        49.75 o                         
   2   2   0       2825.15       3441.95       245.01 o                         
   3   2   0        128.43        110.66         5.16 o                         
   4   2   0         37.66         59.42         3.67 o                         
   5   2   0         33.00         22.82         1.77 o                         
   6   2   0        222.32        230.00         9.03 o                         
   7   2   0          3.03          5.36         1.45 o                         
   8   2   0         16.62         25.04         3.44 o                         
   9   2   0        313.95        293.07        12.87 o                         
   1   3   0       5276.51       6745.15       223.89 o                         
   2   3   0         85.11        109.53         4.05 o                         
   3   3   0        568.64        641.69        21.83 o                         
   4   3   0        316.25        275.83         7.99 o                         
   5   3   0        132.52        140.99         6.67 o                         
   6   3   0       1390.56       1338.43        45.93 o                         
   7   3   0        229.59        235.16        13.55 o                         
   8   3   0       1252.67       1258.48        61.41 o                         
   9   3   0        429.66        401.72        16.98 o                         
   0   4   0        522.84        648.59        31.31 o                         
   1   4   0         18.90         52.32         2.20 o                         
   2   4   0       1250.24       1675.43        51.87 o                         
   3   4   0        992.40       1296.45        55.08 o                         
   4   4   0       2572.98       2692.31        58.65 o                         
   5   4   0          9.60          7.18         0.95 o                         
   6   4   0          5.16          7.42         2.22 o                         
   7   4   0       1050.18        642.36        35.18 o                         
   8   4   0        915.76        961.11        38.75 o                         
   9   4   0         73.34         78.57         4.59 o                         
   1   5   0        291.05        360.52        12.02 o                         
   2   5   0        248.27        355.01        14.30 o                         
   3   5   0        977.61        920.20        30.32 o                         
   4   5   0       1019.28       1095.07        26.65 o                         
   5   5   0        819.02        890.47        24.45 o                         
   6   5   0        112.67         62.14         3.68 o                         
   7   5   0         56.69         50.01         3.62 o                         
   8   5   0        672.62        737.49        30.16 o                         
   9   5   0        166.16        144.82         7.18 o                         
   0   6   0       7500.70       8912.78       505.31 o                         
   1   6   0       4245.26       5524.17       213.68 o                         
   2   6   0       1727.63       1930.18       110.07 o                         
   3   6   0          0.94          1.36         0.75 o                         
   4   6   0        335.35        299.99         8.25 o                         
   5   6   0        890.38        966.51        25.37 o                         
   6   6   0        169.05        109.74         5.37 o                         
   7   6   0        534.09        348.99        16.50 o                         
   8   6   0        164.12        195.41         9.30 o                         
   1   7   0          4.66          6.31         5.18 o                         
   2   7   0       1995.04       1893.10        52.36 o                         
   3   7   0        170.65        155.28         3.95 o                         
   4   7   0         44.88         42.68         1.98 o                         
   5   7   0         11.21          9.51         1.25 o                         
   6   7   0         52.04         30.67         3.14 o                         
   7   7   0         84.49         84.43         3.69 o                         
   8   7   0         51.98         43.35         3.37 o                         
   0   8   0        379.42        327.62        17.43 o                         
   1   8   0         33.18         26.33         1.96 o                         
   2   8   0        970.30        889.02        28.03 o                         
   3   8   0       1056.43       1015.26        23.49 o                         
   4   8   0       1142.90       1219.01        29.50 o                         
   5   8   0       1673.53       1592.96        67.09 o                         
   6   8   0         30.04         27.40         2.60 o                         
   7   8   0          6.40          6.01         1.50 o                         
   8   8   0         27.80         35.71         2.89 o                         
   1   9   0         57.79         69.63         3.11 o                         
   2   9   0       1157.40       1112.20        29.48 o                         
   3   9   0         25.19         28.19         1.96 o                         
   4   9   0        826.23        815.65        23.21 o                         
   5   9   0          7.40          7.60         1.27 o                         
   6   9   0        459.52        499.35        16.40 o                         
   7   9   0        216.62        223.04         8.01 o                         
   8   9   0         84.15         74.75         7.22 o                         
   0  10   0        142.04        181.53        12.09 o                         
   1  10   0        199.17        180.05         7.30 o                         
   2  10   0         29.25         36.05         2.07 o                         
   3  10   0         18.48         22.85         1.76 o                         
   4  10   0        154.81        184.95         7.65 o                         
   5  10   0        223.16        219.39         8.90 o                         
   6  10   0        505.74        567.99        16.75 o                         
   7  10   0       1217.53       1231.86        42.01 o                         
   1  11   0        508.71        493.27        15.93 o                         
   2  11   0       1137.02       1215.30        41.77 o                         
   3  11   0       2844.85       2967.69        99.74 o                         
   4  11   0        210.44        224.74         9.03 o                         
   5  11   0        820.26        848.52        29.64 o                         
   6  11   0         81.37         87.45         4.39 o                         
   7  11   0        122.78        122.08         7.32 o                         
   0  12   0        447.93        420.03        21.76 o                         
   1  12   0        128.89        122.91         8.07 o                         
   2  12   0        222.37        228.35        10.57 o                         
   3  12   0         25.28         28.68         2.96 o                         
   4  12   0       1114.05       1194.16        41.02 o                         
   5  12   0         17.37         20.97         1.84 o                         
   6  12   0       1150.30       1149.88        49.63 o                         
   1  13   0         34.07         30.59         2.81 o                         
   2  13   0         86.06         91.22         4.50 o                         
   3  13   0        171.83        177.68         7.33 o                         
   4  13   0          2.79          4.52         2.36 o                         
   5  13   0         65.98         73.32         4.53 o                         
   0  14   0          4.11          2.20         1.88 o                         
   1  14   0        429.41        407.81        20.88 o                         
   2  14   0        435.01        453.95        18.80 o                         
   3  14   0        287.15        264.35         9.97 o                         
   4  14   0        613.93        590.36        28.42 o                         
   5  14   0          2.38          4.04         1.51 o                         
   1  15   0         54.95         56.26         4.22 o                         
   2  15   0        222.26        199.19        10.77 o                         
   3  15   0         11.43         10.50         1.65 o                         
   0  16   0       1142.52        949.06        64.39 o                         
   1  16   0        439.96        362.59        18.10 o                         
   2  16   0         26.23         19.47         3.14 o                         
  -9   0   1          0.11          4.71         2.83 o                         
  -7   0   1       6993.31       6553.76       309.24 o                         
  -5   0   1       1857.05       1283.24        48.39 o                         
  -3   0   1      13363.88      11970.16      1194.49 o                         
   1   0   1        762.60        307.77        22.30 o                         
   3   0   1        239.19        364.78        18.55 o                         
   5   0   1         33.43         33.74         3.00 o                         
   7   0   1        289.66        329.48        25.13 o                         
  -9   1   1       1809.80       1616.27        77.62 o                         
  -8   1   1        267.61        278.55        12.63 o                         
  -7   1   1       1606.75       1602.02        48.74 o                         
  -6   1   1        110.87        117.11         5.26 o                         
  -5   1   1        390.81        346.66        11.16 o                         
  -4   1   1        185.29        212.66         9.38 o                         
  -3   1   1        637.22        820.06        29.40 o                         
  -2   1   1          2.67          1.29         0.81 o                         
  -1   1   1       1450.54       1031.68        31.81 o                         
   1   1   1       5119.72       4711.69       314.05 o                         
   2   1   1       3647.76       2286.33       109.38 o                         
   3   1   1       4810.54       5226.20       145.52 o                         
   4   1   1          7.41          2.62         1.68 o                         
   5   1   1       2379.80       2180.32        57.47 o                         
   6   1   1         16.19         18.05         1.74 o                         
   7   1   1         69.16         78.03         4.27 o                         
   8   1   1          1.84          4.71         2.00 o                         
   9   1   1         39.53         40.70         3.30 o                         
  -9   2   1          0.62          3.55         1.43 o                         
  -8   2   1        132.57        166.87         8.69 o                         
  -7   2   1        432.37        411.02        15.27 o                         
  -6   2   1         66.30         60.30         3.09 o                         
  -5   2   1        961.56        821.67        22.58 o                         
  -4   2   1        170.35        230.38         9.99 o                         
  -3   2   1         39.20         86.85         6.33 o                         
  -2   2   1       1349.10       1757.73        97.08 o                         
  -1   2   1       6349.67       7397.26       347.53 o                         
   0   2   1        878.90       1061.72        42.52 o                         
   1   2   1       1167.56       1755.77        48.69 o                         
   2   2   1        581.52        694.20        32.82 o                         
   3   2   1        551.81        703.26        23.98 o                         
   4   2   1         48.68         61.50         3.71 o                         
   5   2   1        753.49        698.47        21.05 o                         
   6   2   1       2309.02       2429.14        94.64 o                         
   7   2   1        960.75        977.65        39.47 o                         
   8   2   1        995.42       1027.78        50.63 o                         
   9   2   1          0.02          0.64         1.43 o                         
  -9   3   1          1.41          3.46         2.44 o                         
  -8   3   1         27.91         21.67         2.60 o                         
  -7   3   1         85.30         77.68         4.83 o                         
  -6   3   1          1.01          1.49         1.29 o                         
  -5   3   1        373.56        408.54        13.59 o                         
  -4   3   1       5189.26       5064.02       108.50 o                         
  -3   3   1        419.93        591.37        19.44 o                         
  -2   3   1        770.14       1193.12        45.25 o                         
  -1   3   1       9553.91      10721.39       383.24 o                         
   0   3   1         85.12         94.94         5.76 o                         
   1   3   1      27445.96      12718.09       846.04 o                         
   2   3   1          8.03         11.05         1.54 o                         
   3   3   1       8757.27       9852.16       359.17 o                         
   4   3   1        297.30        306.20         9.55 o                         
   5   3   1       2161.30       1987.87        56.85 o                         
   6   3   1          0.10          1.22         1.20 o                         
   7   3   1        211.80        198.17        12.73 o                         
   8   3   1        213.42        224.63         9.10 o                         
   9   3   1        473.46        403.73        16.91 o                         
  -9   4   1         58.01         59.54         3.92 o                         
  -8   4   1         32.62         30.35         2.65 o                         
  -7   4   1         47.11         48.48         6.39 o                         
  -6   4   1        398.35        408.24        17.46 o                         
  -5   4   1        674.03        702.36        19.34 o                         
  -4   4   1       2544.87       2443.13        48.89 o                         
  -3   4   1        370.20        401.96        16.68 o                         
  -2   4   1       1254.01       1517.67        52.49 o                         
  -1   4   1       9322.00      11764.69       390.18 o                         
   0   4   1      46239.28      30233.77      1418.68 o                         
   1   4   1        426.66        685.09        25.06 o                         
   2   4   1       2332.65       3418.55       150.46 o                         
   3   4   1        843.89        988.50        40.83 o                         
   4   4   1        708.35        700.91        17.78 o                         
   5   4   1       1330.07       1362.08        41.49 o                         
   6   4   1         20.71         21.55         2.37 o                         
   7   4   1        896.46        899.48        36.51 o                         
   8   4   1         59.75         63.77         4.34 o                         
   9   4   1         38.82         25.33         2.94 o                         
  -9   5   1        457.37        437.37        18.25 o                         
  -8   5   1        742.20        902.45        31.56 o                         
  -7   5   1         23.67         23.20         1.91 o                         
  -6   5   1         68.36         52.60         4.03 o                         
  -5   5   1          8.94          9.08         1.14 o                         
  -4   5   1        917.73        852.05        19.21 o                         
  -3   5   1        195.46        198.87         8.28 o                         
  -2   5   1       1922.18       1986.72        61.44 o                         
  -1   5   1       5786.21       7622.84       252.92 o                         
   0   5   1       1530.83       1856.79       100.42 o                         
   1   5   1       3501.91       4989.64       204.00 o                         
   2   5   1          1.72          7.58         1.32 o                         
   3   5   1       2415.44       2360.24        85.90 o                         
   4   5   1        842.48        946.69        23.13 o                         
   5   5   1         36.72         29.29         1.82 o                         
   6   5   1         25.65         19.99         3.31 o                         
   7   5   1        625.66        401.21        21.54 o                         
   8   5   1         20.44         18.80         2.41 o                         
   9   5   1         34.68         44.91         5.97 o                         
  -8   6   1        391.92        391.93        14.64 o                         
  -7   6   1        703.78        490.46        16.63 o                         
  -6   6   1       1124.39        757.87        23.91 o                         
  -5   6   1       1169.41       1245.58        32.31 o                         
  -4   6   1        553.67        563.27        13.58 o                         
  -3   6   1       1705.36       1545.88        31.99 o                         
  -2   6   1        102.69        117.58         7.75 o                         
  -1   6   1       1928.70       2232.54        77.51 o                         
   0   6   1         17.87         14.55         1.77 o                         
   1   6   1        988.75       1281.79        66.52 o                         
   2   6   1        194.43        241.09        21.04 o                         
   3   6   1       1181.29       1177.28        30.59 o                         
   4   6   1        162.00        169.20         5.17 o                         
   5   6   1         98.67        107.57         3.77 o                         
   6   6   1        246.90        173.69         7.50 o                         
   7   6   1          2.36          3.30         1.13 o                         
   8   6   1        121.98        114.23         6.16 o                         
  -8   7   1         27.74         28.92         2.84 o                         
  -7   7   1        708.44        696.30        20.32 o                         
  -6   7   1         14.44         15.41         2.06 o                         
  -5   7   1        358.95        405.96        14.99 o                         
  -4   7   1        304.86        325.40         8.60 o                         
  -3   7   1         95.87         94.72         2.99 o                         
  -2   7   1       1491.02       1369.95        39.10 o                         
   1   7   1         20.76         48.05         9.74 o                         
   2   7   1        985.48        883.43        25.05 o                         
   3   7   1       1264.00       1270.92        27.88 o                         
   4   7   1        421.30        447.47        12.22 o                         
   5   7   1        152.17        169.32         7.24 o                         
   6   7   1         79.32         86.88         5.07 o                         
   7   7   1        349.34        372.79        19.99 o                         
   8   7   1       1527.40       1553.90        61.11 o                         
  -8   8   1        114.70        107.42         6.84 o                         
  -7   8   1        314.47        337.01        10.54 o                         
  -6   8   1         85.69         59.44         4.40 o                         
  -5   8   1        110.09         95.83         7.64 o                         
  -4   8   1         84.65         88.83         3.30 o                         
  -3   8   1        153.83        148.68         5.04 o                         
  -2   8   1       3032.32       2793.44        66.89 o                         
  -1   8   1         19.62         25.41         3.40 o                         
   0   8   1       2387.47       2178.10        84.44 o                         
   1   8   1        103.66        107.28         4.10 o                         
   2   8   1          3.34          4.32         0.81 o                         
   3   8   1        342.86        376.72         9.71 o                         
   4   8   1        156.76        145.79         4.39 o                         
   5   8   1         98.31         88.69         3.66 o                         
   6   8   1       4365.70       3855.15       179.14 o                         
   7   8   1         31.48         31.47         2.38 o                         
   8   8   1         90.60        104.93         5.55 o                         
  -8   9   1          9.76         10.68         2.83 o                         
  -7   9   1         19.35         23.68         2.00 o                         
  -6   9   1          3.78          4.53         1.09 o                         
  -5   9   1        165.43        157.52         8.10 o                         
  -4   9   1        565.51        531.87        29.16 o                         
  -3   9   1        453.22        472.98        12.89 o                         
  -2   9   1        165.64        154.75         5.75 o                         
  -1   9   1       2966.90       2823.79        94.48 o                         
   0   9   1          8.22         11.57         1.78 o                         
   1   9   1       1434.25       1377.58        38.19 o                         
   2   9   1        714.95        717.57        20.39 o                         
   3   9   1       1975.42       1947.93        49.64 o                         
   4   9   1       1635.45       1667.08        46.14 o                         
   5   9   1       1056.97       1097.29        30.88 o                         
   6   9   1         91.64         91.85         3.57 o                         
   7   9   1        372.27        388.18        14.41 o                         
  -7  10   1         32.93         30.08         2.10 o                         
  -6  10   1         38.00         38.20         2.33 o                         
  -5  10   1        737.47        740.12        25.99 o                         
  -4  10   1        431.66        428.02        22.29 o                         
  -3  10   1        735.75        756.75        20.19 o                         
  -2  10   1         51.25         51.18         3.62 o                         
  -1  10   1         34.24         33.98         2.42 o                         
   0  10   1        712.08        734.74        27.83 o                         
   1  10   1        828.67        840.39        26.10 o                         
   2  10   1        142.50        145.09         5.06 o                         
   3  10   1        962.36        986.23        30.56 o                         
   4  10   1         40.37         50.62         2.38 o                         
   5  10   1         50.59         48.88         3.16 o                         
   6  10   1          5.17          5.78         1.31 o                         
   7  10   1        111.93         96.71         4.59 o                         
  -7  11   1         36.25         37.96         3.00 o                         
  -6  11   1        247.54        275.33         9.44 o                         
  -5  11   1        371.39        381.79        11.60 o                         
  -4  11   1        498.43        552.32        19.86 o                         
  -3  11   1        322.20        329.24        14.50 o                         
  -2  11   1       1325.98       1419.69        48.56 o                         
  -1  11   1        547.16        594.26        21.08 o                         
   0  11   1       1159.88       1125.33        44.67 o                         
   1  11   1        412.49        428.76        15.62 o                         
   2  11   1         93.38         86.53         3.93 o                         
   3  11   1        209.45        226.73         8.05 o                         
   4  11   1        700.64        673.01        23.67 o                         
   5  11   1        311.82        313.12        10.69 o                         
   6  11   1        936.13        948.76        32.78 o                         
   7  11   1        271.22        230.79        15.86 o                         
  -6  12   1        304.79        316.50        13.60 o                         
  -5  12   1          2.44          6.41         1.33 o                         
  -4  12   1        486.14        540.85        19.39 o                         
  -3  12   1        289.30        314.36        11.93 o                         
  -2  12   1        707.60        736.88        25.95 o                         
  -1  12   1       2270.29       2223.97       119.28 o                         
   0  12   1        298.42        333.25        17.87 o                         
   1  12   1        197.85        201.64         8.31 o                         
   2  12   1         99.58        100.99         4.90 o                         
   3  12   1         24.96         24.32         2.06 o                         
   4  12   1        124.91        125.79         5.62 o                         
   5  12   1        191.84        197.94         8.00 o                         
   6  12   1         33.43         34.73         2.38 o                         
  -5  13   1        596.41        636.87        22.30 o                         
  -4  13   1        367.33        391.04        14.32 o                         
  -3  13   1        592.46        646.69        22.96 o                         
  -2  13   1        227.86        243.01         9.57 o                         
  -1  13   1         35.22         41.28         3.30 o                         
   0  13   1         89.25         99.06         9.74 o                         
   1  13   1         73.11         67.38         8.11 o                         
   2  13   1         37.71         29.43         2.42 o                         
   3  13   1         12.30         16.63         1.80 o                         
   4  13   1         14.38         16.44         1.99 o                         
   5  13   1         67.25         61.60         5.49 o                         
  -5  14   1         58.89         58.42         6.28 o                         
  -4  14   1        308.81        306.70        11.26 o                         
  -3  14   1        809.95        823.81        28.50 o                         
  -2  14   1        419.81        406.00        16.98 o                         
  -1  14   1        475.91        538.86        22.18 o                         
   0  14   1        138.38        142.18         7.01 o                         
   1  14   1         52.70         61.64         3.98 o                         
   2  14   1          3.89          7.96         1.55 o                         
   3  14   1         16.08         21.21         2.22 o                         
   4  14   1         11.67         12.16         2.10 o                         
   5  14   1        201.34        171.18        23.23 o                         
  -3  15   1        356.95        321.85        16.64 o                         
  -2  15   1          4.24          3.82         1.09 o                         
  -1  15   1         74.55         68.87         3.98 o                         
   0  15   1        245.36        239.91        12.77 o                         
   1  15   1        310.20        269.69        20.10 o                         
   2  15   1          1.95          4.08         2.04 o                         
   3  15   1        258.01        237.36        25.60 o                         
  -1  16   1          7.68          8.77         1.57 o                         
   0  16   1         89.08         77.47         7.38 o                         
   1  16   1        111.94        112.13         9.42 o                         
   2  16   1         41.27         35.18         4.08 o                         
  -8   0   2        775.98        726.73        36.53 o                         
  -6   0   2         11.18          9.57         2.10 o                         
  -4   0   2        908.37        832.06        43.96 o                         
  -2   0   2       4567.76       1949.47       157.81 o                         
   0   0   2       4229.30       2726.77       130.68 o                         
   2   0   2       2793.62       3209.60       226.42 o                         
   4   0   2       8171.46       7587.34       436.18 o                         
   6   0   2       3605.51       3510.37       166.21 o                         
   8   0   2        547.06        574.71        42.09 o                         
  -9   1   2          5.73          4.27         1.61 o                         
  -8   1   2         23.46         29.31         3.07 o                         
  -7   1   2         12.61         17.35         1.84 o                         
  -6   1   2         15.87         15.76         1.80 o                         
  -5   1   2        386.34        322.30         9.81 o                         
  -4   1   2       6806.87       5952.13       166.57 o                         
  -3   1   2       3024.75       3095.46       105.00 o                         
  -2   1   2       1340.21        953.25        52.83 o                         
  -1   1   2       4940.16       2395.12        95.61 o                         
   0   1   2         21.44         11.11         1.37 o                         
   1   1   2        311.64        527.84        15.54 o                         
   2   1   2         11.88         19.49         1.93 o                         
   3   1   2        162.58        215.53         8.71 o                         
   4   1   2        575.19        630.85        23.00 o                         
   5   1   2        676.25        649.47        22.06 o                         
   6   1   2        110.10        117.14         6.22 o                         
   7   1   2        699.76        747.03        30.58 o                         
   8   1   2       1233.98       1324.04        91.71 o                         
   9   1   2         60.62         60.48         7.85 o                         
  -9   2   2        109.47        132.05         8.33 o                         
  -8   2   2        684.35        604.75        21.71 o                         
  -7   2   2        689.73        592.11        47.69 o                         
  -6   2   2       1445.21       1392.04        42.59 o                         
  -5   2   2        749.00        653.09        20.84 o                         
  -4   2   2       3508.31       3174.33        81.83 o                         
  -3   2   2        552.64        572.26        23.15 o                         
  -2   2   2         59.34         60.48         3.88 o                         
  -1   2   2       6021.31       8121.26       269.92 o                         
   0   2   2        327.55        481.83        16.38 o                         
   1   2   2       4854.96       6794.92       283.62 o                         
   2   2   2        140.75        162.42         6.82 o                         
   3   2   2        114.92        181.65         8.31 o                         
   4   2   2        317.46        300.84         9.04 o                         
   5   2   2         71.09         76.23         3.74 o                         
   6   2   2       1917.68       2008.56        78.52 o                         
   7   2   2         30.81         40.38         4.43 o                         
   8   2   2        530.62        573.14        23.93 o                         
   9   2   2         12.76         16.34         2.64 o                         
  -9   3   2        380.48        383.52        16.26 o                         
  -8   3   2          0.93          3.29         1.48 o                         
  -7   3   2         19.03         17.86         2.31 o                         
  -6   3   2        742.52        666.68        23.67 o                         
  -5   3   2         13.50         15.23         1.52 o                         
  -4   3   2       1210.63        952.57        20.15 o                         
  -3   3   2        753.70        901.59        28.32 o                         
  -2   3   2      15608.80      15951.65       531.79 o                         
  -1   3   2       4334.71       5994.69       156.19 o                         
   0   3   2      21141.90      22971.64       949.22 o                         
   1   3   2       1011.21       1664.23        59.54 o                         
   2   3   2       2220.40       2600.91       102.06 o                         
   3   3   2         12.43         27.14         2.76 o                         
   4   3   2        407.52        376.86        10.82 o                         
   5   3   2        402.25        405.60        12.82 o                         
   6   3   2        193.04        209.58         9.91 o                         
   7   3   2         32.35         32.33         6.91 o                         
   8   3   2         47.41         53.35         3.36 o                         
   9   3   2        148.34        153.27        13.51 o                         
  -9   4   2        666.69        697.54        28.17 o                         
  -8   4   2        598.80        602.60        25.02 o                         
  -7   4   2        263.79        183.79        16.36 o                         
  -6   4   2       1925.65       1778.63        69.81 o                         
  -5   4   2          7.35          2.12         0.77 o                         
  -4   4   2       6297.16       5634.03       106.35 o                         
  -3   4   2         32.80         44.31         3.46 o                         
  -2   4   2        171.02        191.06         9.47 o                         
  -1   4   2         78.84        117.90         3.97 o                         
   0   4   2       4852.62       6366.30       211.13 o                         
   1   4   2          0.99          4.98         1.11 o                         
   2   4   2         22.33         31.22         3.17 o                         
   3   4   2        928.98       1069.78        44.15 o                         
   4   4   2        467.18        413.99        11.86 o                         
   5   4   2       1926.07       1911.07        57.79 o                         
   6   4   2       3594.89       3711.17       176.21 o                         
   7   4   2          8.76         12.00         1.78 o                         
   8   4   2        425.67        454.30        19.28 o                         
   9   4   2        338.83        348.91        26.07 o                         
  -9   5   2        155.70        155.23         9.10 o                         
  -8   5   2          8.29          8.50         1.59 o                         
  -7   5   2        456.29        378.96        20.45 o                         
  -6   5   2        208.21        111.31        11.43 o                         
  -5   5   2         15.75         14.66         1.40 o                         
  -4   5   2       1210.36       1110.45        28.12 o                         
  -3   5   2         22.65         21.00         1.70 o                         
  -2   5   2        264.41        241.63        11.62 o                         
  -1   5   2        179.35        216.08        12.15 o                         
   0   5   2       8171.56      10004.40       468.90 o                         
   1   5   2         61.73        140.02         5.28 o                         
   2   5   2        581.51        758.44        30.41 o                         
   3   5   2        352.45        311.70         9.56 o                         
   4   5   2        274.25        258.83         6.97 o                         
   5   5   2          0.68          2.45         1.01 o                         
   6   5   2        158.60         83.34         5.12 o                         
   7   5   2       1806.96       1890.28        90.95 o                         
   8   5   2        326.55        334.45        14.62 o                         
  -8   6   2         55.27         60.49         3.53 o                         
  -7   6   2          6.19          5.42         1.12 o                         
  -6   6   2          1.57          1.35         0.88 o                         
  -5   6   2        426.97        455.23        12.60 o                         
  -4   6   2          1.93          3.15         0.66 o                         
  -3   6   2         24.64         31.25         1.44 o                         
  -2   6   2        116.57        104.24         5.86 o                         
  -1   6   2        959.56       1088.75        46.46 o                         
   0   6   2       2414.80       2978.95       145.72 o                         
   1   6   2        204.33        190.30        19.16 o                         
   2   6   2       2462.56       2134.42       120.76 o                         
   3   6   2         77.46         86.71         3.14 o                         
   4   6   2       2404.04       2311.94        58.73 o                         
   5   6   2        314.92        320.74        10.95 o                         
   6   6   2        889.07        531.63        27.90 o                         
   7   6   2        641.97        620.08        25.75 o                         
   8   6   2          6.68          6.98         2.61 o                         
  -8   7   2          7.12          5.27         1.23 o                         
  -7   7   2        888.49        927.62        26.41 o                         
  -6   7   2          4.96          6.94         1.26 o                         
  -5   7   2        845.32        890.51        37.96 o                         
  -4   7   2        145.64        152.95         4.53 o                         
  -3   7   2       1780.43       1680.43        39.39 o                         
  -2   7   2        964.27        939.84        22.22 o                         
  -1   7   2        118.15         80.97         6.68 o                         
   0   7   2        258.41        288.11        16.96 o                         
   1   7   2       2807.72       2682.93        90.53 o                         
   2   7   2        135.21        136.24         4.70 o                         
   3   7   2       2560.32       2381.85        56.47 o                         
   4   7   2        997.17       1132.39        29.35 o                         
   5   7   2         58.28         52.40         3.00 o                         
   6   7   2       2187.15       2290.34        77.62 o                         
   7   7   2        940.41       1015.09        35.10 o                         
   8   7   2        248.31        246.74         9.57 o                         
  -8   8   2         23.37         27.99         2.02 o                         
  -7   8   2        349.59        398.07        12.16 o                         
  -6   8   2          1.33          1.29         0.83 o                         
  -5   8   2        826.55        637.77        33.28 o                         
  -4   8   2         12.11         14.04         1.23 o                         
  -3   8   2        284.16        271.62         7.81 o                         
  -2   8   2        835.99        832.33        22.33 o                         
  -1   8   2      11586.14      10439.66       262.73 o                         
   0   8   2       7413.19       6848.58       203.60 o                         
   1   8   2       1144.78        982.93        27.52 o                         
   2   8   2       3013.09       2942.24        80.32 o                         
   3   8   2       1020.55        967.97        23.50 o                         
   4   8   2         66.22         56.97         2.40 o                         
   5   8   2        530.66        523.52        15.58 o                         
   6   8   2        816.70        884.40        27.78 o                         
   7   8   2         83.42         85.17         3.98 o                         
   8   8   2        154.22        143.12         6.93 o                         
  -7   9   2         14.70         22.26         1.79 o                         
  -6   9   2         62.54         63.06         2.79 o                         
  -5   9   2        756.06        757.59        26.62 o                         
  -4   9   2       1305.18       1338.53        40.99 o                         
  -3   9   2       1843.95       1882.88        48.11 o                         
  -2   9   2       2551.68       2559.54        76.87 o                         
  -1   9   2        739.81        696.33        21.63 o                         
   0   9   2       1747.19       1733.44        52.39 o                         
   1   9   2        123.24        112.99         4.40 o                         
   2   9   2         15.19         24.00         1.64 o                         
   3   9   2        273.69        282.53         8.10 o                         
   4   9   2        478.33        465.64        19.70 o                         
   5   9   2         59.28         53.95         3.98 o                         
   6   9   2          0.42          2.96         0.99 o                         
   7   9   2        297.26        291.68         9.97 o                         
  -7  10   2        163.07        165.93         5.55 o                         
  -6  10   2         72.06         73.27         3.26 o                         
  -5  10   2        107.75         92.82         9.00 o                         
  -4  10   2         84.66         79.58         4.04 o                         
  -3  10   2        201.72        185.23         7.98 o                         
  -2  10   2        251.49        269.24         9.26 o                         
  -1  10   2        133.59        155.39        10.35 o                         
   0  10   2        102.10        122.40         4.80 o                         
   1  10   2        557.22        594.93        18.85 o                         
   2  10   2         25.21         32.59         2.04 o                         
   3  10   2        151.99        164.31         5.62 o                         
   4  10   2        297.80        279.29        16.52 o                         
   5  10   2         76.95         72.10         3.36 o                         
   6  10   2        511.19        502.38        14.85 o                         
   7  10   2        387.92        390.24        14.25 o                         
  -7  11   2        168.50        157.35        15.69 o                         
  -6  11   2        115.82        123.32         4.97 o                         
  -5  11   2        142.56        144.67         5.21 o                         
  -4  11   2        763.16        755.75        26.54 o                         
  -3  11   2        427.73        415.93        13.70 o                         
  -2  11   2        987.46        943.91        50.55 o                         
  -1  11   2        196.44        202.83         9.47 o                         
   0  11   2        643.97        683.52        34.09 o                         
   1  11   2         65.19         54.56         3.29 o                         
   2  11   2        327.57        350.42        13.07 o                         
   3  11   2       1250.01       1252.68        43.43 o                         
   4  11   2         47.52         44.44         3.97 o                         
   5  11   2         50.05         56.25         3.33 o                         
   6  11   2         30.80         34.07         3.13 o                         
  -6  12   2         24.88         24.80         2.36 o                         
  -5  12   2        442.62        507.45        18.21 o                         
  -4  12   2        514.62        573.96        20.53 o                         
  -3  12   2        247.00        260.61        10.23 o                         
  -2  12   2         69.31         87.97         5.16 o                         
  -1  12   2        640.83        658.37        33.19 o                         
   0  12   2       1371.96       1409.30        68.07 o                         
   1  12   2         17.90         18.69         2.49 o                         
   2  12   2       1309.44       1299.72        44.56 o                         
   3  12   2        160.04        160.24         8.03 o                         
   4  12   2        282.55        297.21        10.16 o                         
   5  12   2        310.45        315.22        13.98 o                         
   6  12   2         70.82         75.94         4.34 o                         
  -5  13   2         75.02         86.69         4.06 o                         
  -4  13   2         33.45         33.95         2.42 o                         
  -3  13   2          0.53          0.43         0.90 o                         
  -2  13   2        701.74        716.39        29.19 o                         
  -1  13   2        135.65        150.36         9.30 o                         
   0  13   2          1.84          3.80         1.49 o                         
   1  13   2          2.39          2.06         1.10 o                         
   2  13   2        572.97        623.23        25.63 o                         
   3  13   2         99.56         99.69         4.82 o                         
   4  13   2        893.44        911.48        42.91 o                         
   5  13   2         98.10         95.58         5.07 o                         
  -4  14   2         73.19         68.44         3.40 o                         
  -3  14   2         25.88         25.95         2.10 o                         
  -2  14   2         47.98         50.65         3.42 o                         
  -1  14   2        190.82        206.45         9.48 o                         
   0  14   2       1311.40       1387.15        54.58 o                         
   1  14   2        678.14        613.59        25.02 o                         
   2  14   2        593.75        677.91        36.32 o                         
   3  14   2         71.42         77.64         5.66 o                         
   4  14   2        169.62        181.24        10.99 o                         
  -3  15   2        457.92        418.54        16.98 o                         
  -2  15   2        103.76        110.37         5.50 o                         
  -1  15   2        372.21        348.30        14.62 o                         
   0  15   2         79.09         68.60         3.98 o                         
   1  15   2         39.34         43.19         4.71 o                         
   2  15   2        319.62        337.29        24.81 o                         
   3  15   2        137.70        132.73         7.88 o                         
  -1  16   2          2.74          2.51         1.57 o                         
   0  16   2         30.08         30.15         3.77 o                         
   1  16   2         15.47         20.10         3.45 o                         
   2  16   2          2.72          1.57         2.51 o                         
  -9   0   3        350.62        357.71        26.70 o                         
  -7   0   3         91.47         77.24         6.00 o                         
  -5   0   3         50.11         51.08         5.81 o                         
  -3   0   3       3379.75       3038.41       146.55 o                         
  -1   0   3      38218.14      14573.20       685.08 o                         
   1   0   3      17448.70      10409.81       491.11 o                         
   3   0   3       2437.89       3029.46       138.89 o                         
   5   0   3       2996.40       2537.49       136.63 o                         
   7   0   3        101.03         99.25        10.36 o                         
   9   0   3          0.94          2.83         2.20 o                         
  -9   1   3        252.17        263.17        11.73 o                         
  -8   1   3        473.53        511.27        21.70 o                         
  -7   1   3         20.81         15.59         1.80 o                         
  -6   1   3        435.11        407.54        17.29 o                         
  -5   1   3       1402.35       1229.31        34.87 o                         
  -4   1   3       2025.05       1794.87        54.72 o                         
  -3   1   3       2468.23       2340.51       101.98 o                         
  -2   1   3        943.11       1080.11        46.11 o                         
  -1   1   3        303.72        199.84         7.75 o                         
   0   1   3       1138.89       1824.43        56.01 o                         
   1   1   3        320.67        524.76        20.04 o                         
   2   1   3        492.31        710.54        24.88 o                         
   3   1   3         13.62         11.83         2.02 o                         
   4   1   3        225.77        221.49         9.07 o                         
   5   1   3         42.20         38.91         2.89 o                         
   6   1   3       2109.09       2119.13        82.75 o                         
   7   1   3        604.13        624.01        26.11 o                         
   8   1   3          2.93          0.63         2.83 o                         
   9   1   3       1137.48       1276.17        61.41 o                         
  -9   2   3        381.92        381.55        19.99 o                         
  -8   2   3         54.80         54.70         6.41 o                         
  -7   2   3          0.01          1.04         1.24 o                         
  -6   2   3        349.75        318.74        10.79 o                         
  -5   2   3        432.12        405.09        13.17 o                         
  -4   2   3        237.46        210.80         5.84 o                         
  -3   2   3        108.78        112.13         6.01 o                         
  -2   2   3        491.62        478.82        18.33 o                         
  -1   2   3       1795.58       2170.47        87.44 o                         
   0   2   3        304.14        348.12        14.51 o                         
   1   2   3       5232.44       8173.42       328.60 o                         
   2   2   3        327.12        438.87        14.86 o                         
   3   2   3        406.55        420.26        16.76 o                         
   4   2   3        121.01        131.87         6.42 o                         
   5   2   3         12.63         14.87         1.99 o                         
   6   2   3        134.23        141.10         8.88 o                         
   7   2   3         38.24         38.42         4.33 o                         
   8   2   3        239.91        267.62        14.98 o                         
   9   2   3         61.40         59.06         4.83 o                         
  -9   3   3        576.42        671.77        27.26 o                         
  -8   3   3         33.74         41.07         3.49 o                         
  -7   3   3       2207.27       1443.16        70.18 o                         
  -6   3   3        345.27        330.03        14.56 o                         
  -5   3   3          7.73         10.54         1.21 o                         
  -4   3   3        673.29        680.36        14.95 o                         
  -3   3   3        286.67        298.90        11.81 o                         
  -2   3   3       1307.50       1548.50        48.84 o                         
  -1   3   3       5020.05       6086.44       153.13 o                         
   0   3   3       1023.01       1195.16        62.42 o                         
   1   3   3       3404.16       4000.09       157.15 o                         
   2   3   3        573.63        842.99        46.04 o                         
   3   3   3        334.77        336.96        16.52 o                         
   4   3   3       1255.04       1241.36        32.85 o                         
   5   3   3       1429.61       1467.20        57.66 o                         
   7   3   3         34.68         39.12         3.35 o                         
   8   3   3        259.93        263.64        11.95 o                         
   9   3   3        281.51        255.95        20.10 o                         
  -9   4   3        378.68        395.25        16.56 o                         
  -8   4   3          1.00          2.13         1.43 o                         
  -7   4   3         16.34         18.12         1.86 o                         
  -6   4   3        302.58        296.10        13.42 o                         
  -5   4   3         71.91         85.25         3.18 o                         
  -4   4   3        154.17        133.95         4.28 o                         
  -3   4   3         39.96         58.26         4.43 o                         
  -2   4   3       1782.86       2101.75        93.53 o                         
  -1   4   3       8202.87      10108.25       386.42 o                         
   0   4   3       7186.84       7989.57       251.47 o                         
   1   4   3        137.08        134.19         6.52 o                         
   2   4   3       1903.31       2451.93        91.15 o                         
   3   4   3       1264.27       1296.63        36.92 o                         
   4   4   3        248.63        223.69         6.84 o                         
   5   4   3        804.34        822.83        21.62 o                         
   6   4   3        424.17        448.66        19.04 o                         
   7   4   3       1517.16       1550.27        61.11 o                         
   8   4   3        681.48        686.43        30.92 o                         
  -8   5   3          0.41          1.15         1.08 o                         
  -7   5   3        181.69        165.88        10.87 o                         
  -6   5   3        221.67        126.06        11.08 o                         
  -5   5   3        263.59        334.90         8.91 o                         
  -4   5   3       2105.10       2087.87        49.75 o                         
  -3   5   3        656.13        649.82        14.83 o                         
  -2   5   3        325.76        316.84        20.74 o                         
  -1   5   3       2361.50       2577.60       105.88 o                         
   0   5   3       2396.62       3054.52        84.48 o                         
   1   5   3        169.98        192.04         8.47 o                         
   2   5   3        219.52        175.62         9.68 o                         
   3   5   3          1.12          4.52         2.06 o                         
   4   5   3       3774.44       3577.98        90.15 o                         
   5   5   3        214.73        210.67         6.42 o                         
   6   5   3       2126.01       2098.33        71.06 o                         
   7   5   3        250.29        272.05        12.20 o                         
   8   5   3         98.02        112.71         7.64 o                         
  -8   6   3         65.08         71.66         3.92 o                         
  -7   6   3          2.26          3.51         1.05 o                         
  -6   6   3        290.32        240.71        18.64 o                         
  -5   6   3          3.57         10.23         1.35 o                         
  -4   6   3        930.28        971.28        22.32 o                         
  -3   6   3       4027.44       3506.34        72.57 o                         
  -2   6   3        330.30        315.35         9.17 o                         
  -1   6   3       4357.07       4271.16       200.36 o                         
   0   6   3       1624.83       1773.00        91.43 o                         
   1   6   3        573.01        388.80        34.23 o                         
   2   6   3       1129.92       1054.67        36.94 o                         
   3   6   3        817.63        795.10        20.71 o                         
   4   6   3          2.85          4.84         0.86 o                         
   5   6   3         24.46         29.96         2.11 o                         
   6   6   3       2245.79       2147.09        93.61 o                         
   7   6   3        856.75        870.28        37.44 o                         
   8   6   3        224.51        245.88        13.76 o                         
  -8   7   3        232.13        265.43         9.39 o                         
  -7   7   3        228.01        229.03         7.61 o                         
  -6   7   3          4.59          9.75         1.32 o                         
  -5   7   3        845.19        590.28        25.12 o                         
  -4   7   3        292.33        325.22         8.17 o                         
  -3   7   3       2711.33       2656.01        59.22 o                         
  -2   7   3        183.54        219.32         5.86 o                         
  -1   7   3        936.65        844.85        22.94 o                         
   0   7   3       5365.24       5248.34       201.45 o                         
   1   7   3        527.30        504.91        17.82 o                         
   2   7   3       1268.50       1263.17        32.74 o                         
   3   7   3       1289.80       1357.66        32.60 o                         
   4   7   3        135.23        156.07         5.40 o                         
   5   7   3        237.92        262.00        10.36 o                         
   6   7   3         31.50         37.70         3.09 o                         
   7   7   3          3.06          3.71         1.19 o                         
   8   7   3         17.37         18.50         2.26 o                         
  -8   8   3          1.07          4.11         1.17 o                         
  -7   8   3        136.67        154.69         5.63 o                         
  -6   8   3         72.34         64.02         3.35 o                         
  -5   8   3       1255.68       1003.32       109.91 o                         
  -4   8   3       5747.29       5719.26       155.22 o                         
  -3   8   3       1513.92       1534.74        39.55 o                         
  -2   8   3       4082.48       3988.31        94.02 o                         
  -1   8   3       4168.04       3897.49        87.12 o                         
   0   8   3         19.73         30.36         1.59 o                         
   1   8   3       1570.93       1615.71        48.82 o                         
   2   8   3        289.73        290.79         9.74 o                         
   3   8   3       2919.92       3086.47        84.34 o                         
   4   8   3        437.08        397.56        12.01 o                         
   5   8   3        220.07        217.72         8.00 o                         
   6   8   3       1039.24       1146.86        39.77 o                         
   7   8   3         11.81         10.47         1.50 o                         
   8   8   3        133.72        125.18        10.68 o                         
  -7   9   3          3.33          5.62         1.08 o                         
  -6   9   3        195.06        200.67         6.29 o                         
  -5   9   3         64.19         66.60         5.37 o                         
  -4   9   3        133.26        121.18         9.29 o                         
  -3   9   3        364.35        369.57        12.52 o                         
  -2   9   3         12.00         15.80         1.42 o                         
  -1   9   3         28.26         35.44         2.01 o                         
   0   9   3        727.14        745.96        21.16 o                         
   1   9   3        723.22        704.56        24.69 o                         
   2   9   3        160.92        167.86         6.99 o                         
   3   9   3       1404.66       1394.87        42.45 o                         
   4   9   3        193.39        186.50         7.77 o                         
   5   9   3       1268.38       1245.40        42.87 o                         
   6   9   3         12.05         11.07         1.56 o                         
   7   9   3         74.10         72.51         3.68 o                         
  -7  10   3         87.42         91.17         3.90 o                         
  -6  10   3        168.53        179.23         6.11 o                         
  -5  10   3        312.94        315.06        11.89 o                         
  -4  10   3         41.21         30.01         3.00 o                         
  -3  10   3        460.60        475.13        17.23 o                         
  -2  10   3        243.08        238.39         9.33 o                         
  -1  10   3       1962.18       2045.08        61.69 o                         
   0  10   3        140.04        135.91         5.24 o                         
   1  10   3         73.77         74.54         3.88 o                         
   2  10   3          0.81          2.03         1.14 o                         
   3  10   3         12.71         11.91         1.64 o                         
   4  10   3         76.99         82.98         6.13 o                         
   5  10   3        153.00        161.85         5.79 o                         
   6  10   3        286.90        307.98        10.56 o                         
   7  10   3        777.06        748.56        44.74 o                         
  -6  11   3         19.54         22.76         2.41 o                         
  -5  11   3       1081.54       1154.76        35.56 o                         
  -4  11   3       1040.36       1124.90        44.67 o                         
  -3  11   3        174.52        133.35        13.29 o                         
  -2  11   3        318.31        302.96        17.50 o                         
  -1  11   3        335.08        253.20        19.00 o                         
   0  11   3        576.39        584.84        23.23 o                         
   1  11   3        892.16        944.99        38.02 o                         
   2  11   3       1516.65       1557.95        61.53 o                         
   3  11   3       1154.22       1086.23        60.87 o                         
   4  11   3        715.95        708.77        29.01 o                         
   5  11   3        432.66        457.87        16.80 o                         
   6  11   3        373.15        397.02        14.45 o                         
  -6  12   3        212.28        212.63         9.49 o                         
  -5  12   3        972.41       1051.18        36.19 o                         
  -4  12   3        157.04        175.40         7.33 o                         
  -3  12   3        784.95        737.06        25.95 o                         
  -2  12   3        233.26        197.43        19.67 o                         
  -1  12   3        180.00        203.75        11.84 o                         
   0  12   3         92.74         80.12         9.32 o                         
   1  12   3        236.74        222.67        10.45 o                         
   2  12   3        175.92        186.86         9.06 o                         
   3  12   3        700.26        704.24        24.97 o                         
   4  12   3          3.66          3.80         1.20 o                         
   5  12   3        224.71        253.63         9.77 o                         
   6  12   3        636.37        614.96        24.78 o                         
  -5  13   3         12.36          9.53         1.27 o                         
  -4  13   3          0.44          1.22         0.90 o                         
  -3  13   3         15.82         14.49         1.78 o                         
  -2  13   3         45.54         48.56         5.88 o                         
  -1  13   3         62.68         74.65         5.63 o                         
   0  13   3        120.76        103.74        18.53 o                         
   1  13   3         33.46         29.05         4.18 o                         
   2  13   3        374.26        377.30        14.09 o                         
   3  13   3          0.23          1.56         1.05 o                         
   4  13   3        149.58        165.02         6.87 o                         
   5  13   3         15.37         13.96         1.84 o                         
  -4  14   3         12.20         12.05         1.41 o                         
  -3  14   3        813.29        844.77        33.66 o                         
  -2  14   3        294.93        311.18        13.34 o                         
  -1  14   3        594.67        640.54        32.09 o                         
   0  14   3         75.06         77.64         5.76 o                         
   1  14   3         75.62         66.09         5.22 o                         
   2  14   3          1.07          3.13         1.33 o                         
   3  14   3          1.84          1.62         1.14 o                         
   4  14   3          0.39          2.15         1.43 o                         
  -3  15   3         53.84         47.51         3.53 o                         
  -2  15   3          1.03          2.04         1.33 o                         
  -1  15   3         75.76         58.80         4.43 o                         
   0  15   3        121.51         98.65         9.74 o                         
   1  15   3        181.84        184.00        13.98 o                         
   2  15   3          1.07          2.24         1.51 o                         
   3  15   3        465.66        442.82        31.41 o                         
  -1  16   3        505.87        442.82        31.09 o                         
   0  16   3        171.02        158.58        12.25 o                         
   1  16   3         84.32         92.97         7.85 o                         
  -8   0   4        348.36        390.06        20.87 o                         
  -6   0   4       3612.43       3157.68       225.01 o                         
  -4   0   4       7267.97       5554.41       246.04 o                         
  -2   0   4        817.74       1030.88        58.66 o                         
   0   0   4       7499.01      10817.61       417.57 o                         
   2   0   4      14219.96      15969.07      2260.86 o                         
   4   0   4        843.79        743.69        31.85 o                         
   6   0   4        902.61        901.95        63.44 o                         
   8   0   4          2.41          0.31         3.14 o                         
  -9   1   4         48.32         49.00         4.44 o                         
  -8   1   4        937.55       1058.94        42.67 o                         
  -7   1   4          8.69          8.84         1.83 o                         
  -6   1   4        709.87        664.47        26.34 o                         
  -5   1   4          2.16          7.82         6.58 o                         
  -4   1   4         49.65         35.09         3.05 o                         
  -3   1   4         39.32         45.94         4.58 o                         
  -2   1   4        939.05        902.81        32.15 o                         
  -1   1   4       4441.13       4719.09       132.35 o                         
   0   1   4          0.31         13.49         3.23 o                         
   1   1   4        776.26        825.29        31.45 o                         
   2   1   4        485.47        510.75        19.89 o                         
   3   1   4       2657.34       3041.20       103.94 o                         
   4   1   4       3241.99       2865.15        79.30 o                         
   5   1   4        169.69        174.08         8.33 o                         
   6   1   4       7970.27       7557.40       356.08 o                         
   7   1   4         17.82         16.56         3.33 o                         
   8   1   4         29.50         27.66         3.53 o                         
   9   1   4         79.34         87.51         5.77 o                         
  -9   2   4        294.32        280.12        15.10 o                         
  -8   2   4          7.28         11.26         1.86 o                         
  -7   2   4        269.12        267.05        14.99 o                         
  -6   2   4        489.15        433.34        14.21 o                         
  -5   2   4        662.92        581.61        20.65 o                         
  -4   2   4          3.93          5.88         1.01 o                         
  -3   2   4          8.64          8.37         2.72 o                         
  -2   2   4       1932.52       2268.14        71.59 o                         
  -1   2   4       1289.15       1515.91        43.88 o                         
   0   2   4       2448.12       2816.37        84.29 o                         
   1   2   4       1071.58       1448.96        65.19 o                         
   2   2   4        906.61       1137.44        41.32 o                         
   3   2   4         45.81         59.78         4.60 o                         
   4   2   4          0.03          0.50         0.88 o                         
   5   2   4       2289.95       2106.54       104.99 o                         
   6   2   4        772.14        777.94        38.75 o                         
   7   2   4        565.62        595.71        25.20 o                         
   8   2   4          0.38          2.49         1.88 o                         
   9   2   4          7.45         10.05         2.51 o                         
  -9   3   4        271.26        281.51        12.69 o                         
  -8   3   4        159.51        186.84        11.01 o                         
  -7   3   4         28.83         26.74         3.76 o                         
  -6   3   4         16.36         14.59         1.83 o                         
  -5   3   4        376.45        391.52        11.82 o                         
  -4   3   4        841.57        735.02        18.70 o                         
  -3   3   4        345.47        326.42        11.47 o                         
  -2   3   4       4314.49       4522.01       138.11 o                         
  -1   3   4       1158.05       1400.30        49.41 o                         
   0   3   4       1139.01       1259.98        40.63 o                         
   1   3   4        486.13        591.98        22.71 o                         
   2   3   4      11521.48      11746.26       481.76 o                         
   3   3   4        122.46        153.88         7.73 o                         
   4   3   4       3652.24       3257.63       119.84 o                         
   5   3   4        105.54        107.71         5.67 o                         
   6   3   4        327.79        365.75        19.32 o                         
   7   3   4        984.70       1044.60        42.01 o                         
   8   3   4        254.09        264.94        14.86 o                         
   9   3   4        502.79        558.69        39.26 o                         
  -9   4   4        101.20        109.61        11.94 o                         
  -8   4   4          3.83          4.04         1.28 o                         
  -7   4   4        167.19        137.90        12.73 o                         
  -6   4   4        447.41        254.08        19.00 o                         
  -5   4   4       3288.81       3364.77        79.75 o                         
  -4   4   4        255.70        262.60         7.98 o                         
  -3   4   4       2302.46       2223.53        46.79 o                         
  -2   4   4         66.00        109.16         6.22 o                         
  -1   4   4        368.02        493.10        15.03 o                         
   0   4   4         83.45        105.27         5.47 o                         
   1   4   4        779.41        757.87        44.03 o                         
   2   4   4       1191.44       1367.95        56.36 o                         
   3   4   4         95.59        149.53         5.13 o                         
   4   4   4        328.42        309.93         9.40 o                         
   5   4   4        410.61        409.02        13.40 o                         
   6   4   4        924.89        992.38        48.75 o                         
   7   4   4        377.13        409.54        21.54 o                         
   8   4   4          2.26          2.01         1.50 o                         
  -8   5   4        637.45        679.61        24.07 o                         
  -7   5   4        289.10        316.60        12.29 o                         
  -6   5   4        170.40        161.11        11.15 o                         
  -5   5   4        301.60        310.94         8.41 o                         
  -4   5   4         84.16         76.55         2.92 o                         
  -3   5   4       2052.20       1758.07        37.30 o                         
  -2   5   4       1878.28       1865.70        65.30 o                         
  -1   5   4       5800.27       6078.76       351.35 o                         
   0   5   4       1042.81       1084.64        40.20 o                         
   1   5   4          6.99          9.77         2.71 o                         
   2   5   4       3291.99       3119.55        94.70 o                         
   3   5   4         21.82         15.51         1.22 o                         
   4   5   4       1397.91       1286.96        35.73 o                         
   5   5   4         20.38         18.82         1.78 o                         
   6   5   4       1030.04       1098.70        43.88 o                         
   7   5   4        139.51        143.54         7.43 o                         
   8   5   4          2.62          6.15         1.80 o                         
  -8   6   4         88.23        111.44         4.54 o                         
  -7   6   4        325.28        345.36        10.73 o                         
  -6   6   4         32.58         37.41         3.21 o                         
  -5   6   4       2552.33       2418.02        57.58 o                         
  -4   6   4        841.01        812.08        18.90 o                         
  -3   6   4        400.05        353.39         9.39 o                         
  -2   6   4        233.36        227.06         6.10 o                         
  -1   6   4       1488.40       1490.60        46.51 o                         
   0   6   4        882.88        786.36        29.87 o                         
   1   6   4        252.53        220.02         8.93 o                         
   2   6   4       1519.29       1349.59        37.86 o                         
   3   6   4          2.16          2.04         0.78 o                         
   4   6   4       1874.40       1828.70        50.50 o                         
   5   6   4          3.48          6.86         1.25 o                         
   6   6   4        401.32        398.69        14.84 o                         
   7   6   4         75.99         86.13         5.31 o                         
   8   6   4         24.54         28.95         2.83 o                         
  -8   7   4        944.96       1031.01        35.41 o                         
  -7   7   4        454.32        459.91        13.80 o                         
  -6   7   4        621.26        710.19        25.24 o                         
  -5   7   4       1678.97       1771.60        53.94 o                         
  -4   7   4         30.32         40.21         1.85 o                         
  -3   7   4        213.52        205.00         5.40 o                         
  -2   7   4        794.52        797.12        20.34 o                         
  -1   7   4         21.28         17.92         1.62 o                         
   0   7   4         50.88         53.25         2.53 o                         
   1   7   4        247.49        239.80         8.09 o                         
   2   7   4        415.34        412.30        12.20 o                         
   3   7   4        117.89         99.59         3.80 o                         
   4   7   4         10.29         10.28         1.16 o                         
   5   7   4        108.22        122.27         5.08 o                         
   6   7   4         58.90         69.67         3.52 o                         
   7   7   4         13.15         15.85         2.26 o                         
   8   7   4        489.97        464.50        19.28 o                         
  -8   8   4        348.43        312.79        25.75 o                         
  -7   8   4         31.15         29.96         2.03 o                         
  -6   8   4        293.48        271.76        15.22 o                         
  -5   8   4         49.97         52.67         2.89 o                         
  -4   8   4        473.39        462.65        14.60 o                         
  -3   8   4        617.80        659.04        17.65 o                         
  -2   8   4         13.08         20.57         1.53 o                         
  -1   8   4       5427.30       5553.83       139.68 o                         
   0   8   4        329.03        367.42        10.96 o                         
   1   8   4         23.75         36.48         2.42 o                         
   2   8   4        129.08        175.88         6.43 o                         
   3   8   4        554.07        498.30        14.70 o                         
   4   8   4        300.50        296.21         9.29 o                         
   5   8   4       2488.41       2404.45        81.90 o                         
   6   8   4        109.66        128.07         7.40 o                         
   7   8   4        393.54        409.41        19.62 o                         
  -7   9   4         64.66         69.36         3.00 o                         
  -6   9   4        419.94        441.94        13.27 o                         
  -5   9   4        516.56        533.21        17.24 o                         
  -4   9   4       1098.76        778.39        30.96 o                         
  -3   9   4         46.40         52.68         2.51 o                         
  -2   9   4       2479.68       2586.53        61.37 o                         
  -1   9   4         71.23         77.37         3.12 o                         
   0   9   4        579.64        556.70        17.75 o                         
   1   9   4         77.75         78.51         3.53 o                         
   2   9   4       1467.15       1463.44        44.55 o                         
   3   9   4        835.17        588.58        29.87 o                         
   4   9   4        366.92        361.12        24.29 o                         
   5   9   4        161.70        153.00         6.02 o                         
   6   9   4         64.20         64.00         3.38 o                         
   7   9   4        126.24        132.85         6.76 o                         
  -7  10   4         84.03         78.02         3.79 o                         
  -6  10   4        175.66        173.96         7.29 o                         
  -5  10   4       1331.68       1271.74        54.54 o                         
  -4  10   4       2190.13       2247.21        76.09 o                         
  -3  10   4        304.33        312.57        11.93 o                         
  -2  10   4        891.76        877.71        27.25 o                         
  -1  10   4          0.49          1.78         1.01 o                         
   0  10   4         87.36         99.15         4.74 o                         
   1  10   4        355.57        361.11        14.42 o                         
   2  10   4        157.71        165.83        10.47 o                         
   3  10   4        158.24        141.22         9.24 o                         
   4  10   4        396.15        246.93        40.99 o                         
   5  10   4         55.32         64.56         3.42 o                         
   6  10   4          2.09         12.70         4.24 o                         
   7  10   4        311.68        296.78        21.99 o                         
  -6  11   4          1.46          2.46         1.11 o                         
  -5  11   4         41.56         49.14         2.74 o                         
  -4  11   4        138.71        123.95         8.77 o                         
  -3  11   4       2315.06       2450.88        95.36 o                         
  -2  11   4        540.71        550.06        22.66 o                         
  -1  11   4       4856.53       4978.91       235.17 o                         
   0  11   4       3949.61       4191.42       161.55 o                         
   1  11   4          7.83          6.13         1.33 o                         
   2  11   4        123.45        133.35         6.07 o                         
   3  11   4          5.28         10.44         1.64 o                         
   4  11   4         12.91         13.01         1.80 o                         
   5  11   4         59.02         56.88         3.36 o                         
   6  11   4         50.35         54.85         3.31 o                         
  -6  12   4        144.07        130.97        10.99 o                         
  -5  12   4         42.21         40.79         2.64 o                         
  -4  12   4        251.68        271.82        10.39 o                         
  -3  12   4        408.05        380.66        15.36 o                         
  -2  12   4          7.66          8.19         1.50 o                         
  -1  12   4        253.98        167.42        11.29 o                         
   0  12   4        156.92        113.84         7.66 o                         
   1  12   4        371.01        411.82        17.71 o                         
   2  12   4          1.07          2.03         1.08 o                         
   3  12   4        720.78        758.53        26.69 o                         
   4  12   4        196.59        198.90         8.20 o                         
   5  12   4          5.76          4.67         1.24 o                         
  -5  13   4        503.94        475.11        19.46 o                         
  -4  13   4          2.67          5.94         1.20 o                         
  -3  13   4        251.20        267.50        10.36 o                         
  -2  13   4          1.36          1.69         1.43 o                         
  -1  13   4         21.01         21.44         5.03 o                         
   0  13   4         52.49         48.14         4.43 o                         
   1  13   4         32.80         30.47         2.57 o                         
   2  13   4         19.29         23.57         2.34 o                         
   3  13   4          7.58         10.41         1.56 o                         
   4  13   4         75.62         64.24         3.44 o                         
   5  13   4          7.62          7.49         1.78 o                         
  -4  14   4        255.90        243.65        12.88 o                         
  -3  14   4         92.40        102.76         6.53 o                         
  -2  14   4        291.78        303.37        19.79 o                         
  -1  14   4        380.46        369.00        19.42 o                         
   0  14   4         28.92         25.65         2.86 o                         
   1  14   4        101.39        121.67         7.77 o                         
   2  14   4         40.63         37.88         2.79 o                         
   3  14   4        126.14        124.03         5.37 o                         
   4  14   4        501.72        498.90        24.87 o                         
  -3  15   4         25.97         32.98         3.77 o                         
  -2  15   4        190.48        209.95        11.32 o                         
  -1  15   4          9.89          7.40         1.65 o                         
   0  15   4        102.06         93.10         6.10 o                         
   1  15   4          0.56          3.40         1.65 o                         
   2  15   4         79.56         75.05         4.38 o                         
   3  15   4         22.45         14.13         4.08 o                         
  -7   0   5         97.67        107.42        10.68 o                         
  -5   0   5       3661.66       3089.31       207.58 o                         
  -3   0   5       6673.71       5989.59       238.47 o                         
  -1   0   5       5075.15       5293.85       308.35 o                         
   1   0   5       4196.77       4318.60       207.63 o                         
   3   0   5      11785.85      10908.76       419.38 o                         
   5   0   5       6694.18       6469.12       431.83 o                         
   7   0   5        212.27        218.26        18.84 o                         
  -8   1   5         93.02         97.81         5.86 o                         
  -7   1   5        421.54        398.16        17.23 o                         
  -6   1   5        409.60        408.35        15.19 o                         
  -5   1   5        554.45        500.61        21.54 o                         
  -4   1   5       2165.27       1784.12        49.04 o                         
  -3   1   5         59.89         50.93         4.00 o                         
  -2   1   5       2216.70       2369.16        69.98 o                         
  -1   1   5       8923.33       9372.42       305.59 o                         
   0   1   5        519.69        528.92        26.57 o                         
   1   1   5       1115.15       1410.78        50.40 o                         
   2   1   5        254.62        390.52        16.54 o                         
   3   1   5        267.40        229.16         9.59 o                         
   4   1   5        206.12        156.22         9.44 o                         
   5   1   5         87.54         93.03         6.77 o                         
   6   1   5         44.54         46.73         5.22 o                         
   7   1   5        513.08        515.45        27.09 o                         
   8   1   5        109.05        119.18         6.40 o                         
  -9   2   5          2.56          4.08         2.51 o                         
  -8   2   5         41.49         43.80         3.74 o                         
  -7   2   5        441.26        446.30        23.43 o                         
  -6   2   5       2208.92       2121.18        83.11 o                         
  -5   2   5       2332.92       2199.22        74.32 o                         
  -4   2   5        422.41        401.72        15.55 o                         
  -3   2   5       1208.34       1044.38        28.22 o                         
  -2   2   5       3022.47       3225.88        94.16 o                         
  -1   2   5        301.35        317.30        12.59 o                         
   0   2   5       2094.07       2249.99        76.12 o                         
   1   2   5        180.64        212.24        12.02 o                         
   2   2   5       1492.20       1625.35        57.45 o                         
   3   2   5          4.83          2.09         0.98 o                         
   4   2   5        770.99        715.13        33.28 o                         
   5   2   5       1368.08       1278.66        57.08 o                         
   6   2   5        302.33        241.75        34.23 o                         
   7   2   5       1059.97       1118.19        55.19 o                         
   8   2   5        280.10        297.88        16.21 o                         
  -8   3   5         21.27         17.90         2.08 o                         
  -7   3   5         51.51         45.63         3.34 o                         
  -6   3   5        203.84        195.94        14.51 o                         
  -5   3   5       2575.19       2470.97        80.50 o                         
  -4   3   5         28.33         30.61         4.26 o                         
  -3   3   5       5455.41       4651.02       100.50 o                         
  -2   3   5        495.87        613.78        21.69 o                         
  -1   3   5         12.36         36.17         3.89 o                         
   0   3   5         20.26         22.00         2.34 o                         
   1   3   5          0.30          1.64         1.82 o                         
   2   3   5        561.25        639.54        29.32 o                         
   3   3   5       1304.28       1008.87        29.48 o                         
   4   3   5        280.77        273.99        10.32 o                         
   5   3   5       4453.39       4458.83       171.71 o                         
   6   3   5       3340.38       3055.58       145.22 o                         
   7   3   5        786.54        846.08        48.05 o                         
   8   3   5          0.19          0.54         1.51 o                         
  -8   4   5        267.24        295.38        10.98 o                         
  -7   4   5       1288.04       1328.25        53.01 o                         
  -6   4   5          4.16          5.18         1.18 o                         
  -5   4   5       4010.83       3895.39        98.35 o                         
  -4   4   5        130.66        117.43         5.02 o                         
  -3   4   5        331.62        305.62        10.27 o                         
  -2   4   5        139.95        177.52         5.69 o                         
  -1   4   5       2540.50       2795.09        88.63 o                         
   0   4   5        279.94        259.59        13.97 o                         
   1   4   5        256.14        195.02        11.67 o                         
   2   4   5       3310.83       3187.43        81.42 o                         
   3   4   5         77.04         55.20         2.77 o                         
   4   4   5        407.92        409.61        14.92 o                         
   5   4   5       2773.10       2647.14       102.56 o                         
   6   4   5          7.58         11.98         1.99 o                         
   7   4   5       2224.48       2322.66        90.77 o                         
   8   4   5         14.11         18.46         2.94 o                         
  -8   5   5        304.75        303.83        10.28 o                         
  -7   5   5          0.11          3.32         1.38 o                         
  -6   5   5          5.04          4.24         1.13 o                         
  -5   5   5       1410.64       1387.71        35.92 o                         
  -4   5   5        209.84        218.91         6.61 o                         
  -3   5   5        152.22        140.18         5.27 o                         
  -2   5   5        157.96        144.91         4.62 o                         
  -1   5   5        846.82        814.22        21.82 o                         
   0   5   5        229.27        230.73         8.66 o                         
   1   5   5          2.54          4.83         1.16 o                         
   2   5   5          9.71          7.48         1.06 o                         
   3   5   5         64.96         71.55         3.64 o                         
   4   5   5         29.83         31.03         2.61 o                         
   5   5   5        167.47        178.67         8.58 o                         
   6   5   5          6.31          3.07         2.43 o                         
   7   5   5          3.62          4.19         1.61 o                         
   8   5   5        553.90        546.52        27.53 o                         
  -8   6   5          1.04          2.74         1.02 o                         
  -7   6   5          3.64          3.92         1.36 o                         
  -6   6   5         56.64         52.86         2.95 o                         
  -5   6   5        890.11        895.43        28.01 o                         
  -4   6   5        106.51        117.34         3.81 o                         
  -3   6   5       1512.41       1479.50        35.57 o                         
  -2   6   5         24.98         22.00         2.39 o                         
  -1   6   5       1133.30        972.58        21.65 o                         
   0   6   5        418.25        401.27        11.77 o                         
   1   6   5       1230.53       1127.65        34.79 o                         
   2   6   5          7.92         12.11         1.24 o                         
   3   6   5       1810.31       1758.85        48.47 o                         
   4   6   5         60.21         62.39         3.56 o                         
   5   6   5        442.18        452.65        19.22 o                         
   6   6   5        214.81        206.15         9.91 o                         
   7   6   5         76.93         89.15         5.35 o                         
   8   6   5          7.60          6.13         1.88 o                         
  -8   7   5        384.44        407.00        16.92 o                         
  -7   7   5         14.88         12.24         1.38 o                         
  -6   7   5        165.76        165.55         6.43 o                         
  -5   7   5        719.79        737.80        23.37 o                         
  -4   7   5        217.89        224.16         7.98 o                         
  -3   7   5        406.06        408.94        10.65 o                         
  -2   7   5       1225.31       1155.09        27.94 o                         
  -1   7   5         10.98          9.99         1.02 o                         
   0   7   5        823.83        851.12        23.96 o                         
   1   7   5          0.16          1.05         0.75 o                         
   2   7   5       1107.76       1154.35        32.27 o                         
   3   7   5         12.29         19.83         2.30 o                         
   4   7   5       1475.69       1460.46        49.82 o                         
   5   7   5        592.82        629.51        20.25 o                         
   6   7   5          3.12          2.47         1.16 o                         
   7   7   5          3.76          4.71         1.63 o                         
  -7   8   5         14.95         16.75         1.47 o                         
  -6   8   5          5.67          7.84         1.25 o                         
  -5   8   5        302.96        300.68        11.50 o                         
  -4   8   5        911.32        855.47        59.36 o                         
  -3   8   5        190.12        187.49         5.91 o                         
  -2   8   5        988.33       1065.53        27.81 o                         
  -1   8   5       1507.20       1587.05        38.05 o                         
   0   8   5       1636.95       1756.40        48.55 o                         
   1   8   5       1169.44       1188.23        36.38 o                         
   2   8   5       2498.26       2479.53        74.71 o                         
   3   8   5        272.09        255.37         9.97 o                         
   4   8   5        759.73        468.18        29.25 o                         
   5   8   5        139.96        122.77         9.06 o                         
   6   8   5         27.22         24.23         2.42 o                         
   7   8   5        328.84        338.27        14.69 o                         
  -7   9   5         70.97         75.18         3.36 o                         
  -6   9   5         76.15         73.48         3.59 o                         
  -5   9   5       1469.77       1490.07        58.81 o                         
  -4   9   5        647.51        587.06        43.43 o                         
  -3   9   5       1148.08       1101.64        35.73 o                         
  -2   9   5        647.94        642.44        17.31 o                         
  -1   9   5        148.34        152.57         5.03 o                         
   0   9   5        469.98        465.35        13.85 o                         
   1   9   5         16.40         25.80         2.52 o                         
   2   9   5          1.53          2.55         0.94 o                         
   3   9   5         56.75         35.79         4.48 o                         
   4   9   5        710.10        671.13        27.38 o                         
   5   9   5        607.90        614.08        20.73 o                         
   6   9   5        556.82        622.11        22.30 o                         
   7   9   5         31.04         38.32         3.07 o                         
  -6  10   5          9.08          8.51         1.40 o                         
  -5  10   5         25.82         32.58         2.35 o                         
  -4  10   5         22.06         24.01         1.90 o                         
  -3  10   5        101.09        102.19         5.86 o                         
  -2  10   5         34.77         37.36         2.89 o                         
  -1  10   5        191.11        201.40         7.41 o                         
   0  10   5         99.29        109.34         5.18 o                         
   1  10   5        175.01        196.49         8.04 o                         
   2  10   5        391.82        312.17        24.18 o                         
   3  10   5         53.81         45.77         4.44 o                         
   4  10   5         11.90         12.50         1.90 o                         
   5  10   5         22.49         28.41         2.32 o                         
   6  10   5        121.58        138.79         6.12 o                         
  -6  11   5        172.47        163.50         6.63 o                         
  -5  11   5         75.14         77.79         3.58 o                         
  -4  11   5        481.93        483.15        14.38 o                         
  -3  11   5        126.01         79.15         9.74 o                         
  -2  11   5        146.25        132.19         9.61 o                         
  -1  11   5        124.12        142.85         8.99 o                         
   0  11   5         16.77         20.63         1.93 o                         
   1  11   5         39.35         43.92         3.20 o                         
   2  11   5          2.11          2.44         1.29 o                         
   3  11   5          1.94          4.16         1.26 o                         
   4  11   5        310.32        320.83        12.28 o                         
   5  11   5         11.13         13.73         1.78 o                         
   6  11   5        105.92         91.93         5.01 o                         
  -5  12   5         66.95         60.54         3.86 o                         
  -4  12   5        133.11        152.02         7.49 o                         
  -3  12   5         65.93         70.99         4.59 o                         
  -2  12   5          0.49          0.58         1.14 o                         
  -1  12   5       2448.58       2322.53        78.55 o                         
   0  12   5        137.72        150.84         7.93 o                         
   1  12   5       1722.40       1845.34        72.53 o                         
   2  12   5         53.62         56.99         3.49 o                         
   3  12   5        419.06        468.36        17.15 o                         
   4  12   5         13.09         18.67         1.97 o                         
   5  12   5         64.20         57.16         3.23 o                         
  -5  13   5        104.67         93.28         7.85 o                         
  -4  13   5          0.05          0.60         0.99 o                         
  -3  13   5        804.41        821.31        36.69 o                         
  -2  13   5         55.75         54.59         3.80 o                         
  -1  13   5        171.51        180.14        10.76 o                         
   0  13   5         58.00         59.49         3.65 o                         
   1  13   5         13.26         18.36         1.98 o                         
   2  13   5          6.72          5.32         1.33 o                         
   3  13   5        862.25        915.02        31.72 o                         
   4  13   5         30.44         27.28         2.15 o                         
  -4  14   5         63.73         57.79         5.65 o                         
  -3  14   5        137.23        147.22         8.53 o                         
  -2  14   5        833.23        835.50        41.08 o                         
  -1  14   5        619.12        656.30        32.75 o                         
   0  14   5        616.46        600.16        44.56 o                         
   1  14   5       1022.78       1007.24        33.29 o                         
   2  14   5        624.09        600.18        19.53 o                         
   3  14   5        811.66        826.52        25.47 o                         
  -2  15   5        767.73        661.06        33.76 o                         
  -1  15   5       1111.29        991.50        47.97 o                         
   0  15   5        139.78        105.11         6.53 o                         
   1  15   5        555.74        487.09        20.01 o                         
   2  15   5        453.87        398.66        20.65 o                         
  -8   0   6        219.30        249.55        14.09 o                         
  -6   0   6        372.68        360.69        24.91 o                         
  -4   0   6       2255.99       2012.00        84.72 o                         
  -2   0   6       7922.64       8496.61       544.94 o                         
   0   0   6       2009.57       1966.60       126.36 o                         
   2   0   6      17317.57      16004.07       614.90 o                         
   4   0   6        315.00        280.76        21.99 o                         
   6   0   6       1541.38       1031.35        71.61 o                         
   8   0   6        379.40        442.20        32.04 o                         
  -8   1   6         37.42         41.74         3.56 o                         
  -7   1   6        394.56        400.25        17.29 o                         
  -6   1   6       2618.55       2482.93        93.64 o                         
  -5   1   6       2394.63       2181.73       112.76 o                         
  -4   1   6       1196.90       1092.60        32.43 o                         
  -3   1   6         64.16         59.06         3.08 o                         
  -2   1   6        327.01        233.19         9.58 o                         
  -1   1   6         21.92         27.36         5.00 o                         
   0   1   6        210.89        218.19        10.21 o                         
   1   1   6        300.78        367.17        16.35 o                         
   2   1   6        233.21        317.85        12.36 o                         
   3   1   6        414.05        365.05        12.90 o                         
   4   1   6         25.69         40.95         3.41 o                         
   5   1   6         91.84         93.70         5.55 o                         
   6   1   6        158.95        185.74        20.69 o                         
   7   1   6        104.77         93.17         9.58 o                         
   8   1   6        834.57        880.10        37.65 o                         
  -8   2   6         47.08         65.00         4.41 o                         
  -7   2   6          7.79         10.50         1.80 o                         
  -6   2   6       1268.61       1246.74        49.93 o                         
  -5   2   6        596.19        624.36        22.53 o                         
  -4   2   6        841.19        838.65        29.21 o                         
  -3   2   6        771.22        711.78        18.66 o                         
  -2   2   6         24.60         43.87         3.12 o                         
  -1   2   6         97.19         99.93         7.52 o                         
   0   2   6        998.31       1009.68        38.97 o                         
   1   2   6         69.87         91.16         6.69 o                         
   2   2   6        325.40        302.03        10.59 o                         
   3   2   6        106.19        126.63         4.88 o                         
   4   2   6        177.80        157.66         7.92 o                         
   5   2   6         96.67         82.15         5.81 o                         
   6   2   6        127.60         74.75         8.17 o                         
   7   2   6        501.32        517.97        26.98 o                         
   8   2   6        194.27        215.32        11.13 o                         
  -8   3   6        595.56        660.37        31.96 o                         
  -7   3   6        277.49        294.99        11.62 o                         
  -6   3   6        883.95        885.18        31.21 o                         
  -5   3   6        295.87        296.17        11.70 o                         
  -4   3   6        314.14        314.97        11.92 o                         
  -3   3   6          4.06          4.22         1.08 o                         
  -2   3   6       9910.88       9107.63       184.56 o                         
  -1   3   6       3579.23       3776.14        97.73 o                         
   0   3   6       5542.19       5228.00       189.65 o                         
   1   3   6        252.90        356.44        15.47 o                         
   2   3   6       3409.42       3083.03        74.05 o                         
   3   3   6         28.81         21.64         1.87 o                         
   4   3   6       1303.68       1337.94        61.15 o                         
   5   3   6        262.75        244.06        13.55 o                         
   6   3   6        377.51        271.27        15.32 o                         
   7   3   6         48.07         52.20         4.96 o                         
   8   3   6        141.96        167.93         8.04 o                         
  -8   4   6         75.95        104.65         5.40 o                         
  -7   4   6         10.52         13.74         1.96 o                         
  -6   4   6          1.09          3.42         1.21 o                         
  -5   4   6       2300.69       2341.84        79.33 o                         
  -4   4   6       1431.20       1451.40        44.44 o                         
  -3   4   6         29.42         30.15         2.63 o                         
  -2   4   6        244.69        229.23         7.17 o                         
  -1   4   6       1119.18       1167.30        29.17 o                         
   0   4   6       1236.04       1197.46        28.42 o                         
   1   4   6        409.32        390.95        10.02 o                         
   2   4   6        346.84        309.51         9.18 o                         
   3   4   6        601.66        607.57        21.47 o                         
   4   4   6        447.28        469.79        17.07 o                         
   5   4   6       2140.60       1924.71       134.88 o                         
   6   4   6       1860.30       1897.89        91.06 o                         
   7   4   6          6.71          8.26         2.26 o                         
   8   4   6          1.72          1.88         1.24 o                         
  -8   5   6         39.50         30.04         1.99 o                         
  -7   5   6          1.82          5.33         1.26 o                         
  -6   5   6          0.53          1.86         1.01 o                         
  -5   5   6          3.15          3.84         1.01 o                         
  -4   5   6          4.37          7.75         1.07 o                         
  -3   5   6         50.74         53.78         2.44 o                         
  -2   5   6        784.04        744.48        23.40 o                         
  -1   5   6        145.31        146.94         6.02 o                         
   0   5   6       2090.91       1992.61        39.56 o                         
   1   5   6        791.16        752.96        19.95 o                         
   2   5   6       1167.40       1130.87        32.08 o                         
   3   5   6       3104.29       2926.62        98.37 o                         
   4   5   6         28.39         34.80         2.66 o                         
   5   5   6        487.32        495.03        20.85 o                         
   6   5   6         14.41         12.63         2.65 o                         
   7   5   6         15.12         18.86         2.53 o                         
   8   5   6        383.19        380.88        19.54 o                         
  -8   6   6         19.21         23.40         2.89 o                         
  -7   6   6          3.66          2.94         1.08 o                         
  -6   6   6        249.13        256.83         8.37 o                         
  -5   6   6         58.31         63.80         2.96 o                         
  -4   6   6       1668.95       1577.53        46.04 o                         
  -3   6   6         42.11         40.26         2.31 o                         
  -2   6   6        501.89        489.99        13.59 o                         
  -1   6   6         79.42         76.74         2.52 o                         
   0   6   6        412.64        374.28         8.89 o                         
   1   6   6       2442.89       2505.10        75.36 o                         
   2   6   6        134.08        157.40         5.89 o                         
   3   6   6        542.28        585.54        18.74 o                         
   4   6   6        811.21        815.47        25.62 o                         
   5   6   6        419.57        433.24        18.68 o                         
   6   6   6        812.59        870.21        46.93 o                         
   7   6   6        642.13        692.78        24.45 o                         
  -7   7   6        680.94        739.74        23.12 o                         
  -6   7   6        381.08        381.29        11.66 o                         
  -5   7   6         49.87         47.82         2.69 o                         
  -4   7   6        940.27        651.83        28.38 o                         
  -3   7   6        355.03        359.60        11.04 o                         
  -2   7   6        171.39        193.87         5.61 o                         
  -1   7   6          4.45          5.25         0.83 o                         
   0   7   6         26.21         24.40         1.64 o                         
   1   7   6         12.91         12.64         1.25 o                         
   2   7   6        300.66        335.29        11.35 o                         
   3   7   6        105.31        107.14         4.56 o                         
   4   7   6         22.62         31.13         3.04 o                         
   5   7   6       1356.21       1460.72        50.25 o                         
   6   7   6       1090.89       1144.27        35.28 o                         
   7   7   6          4.04          4.04         1.24 o                         
  -7   8   6         88.47         92.05         4.81 o                         
  -6   8   6        124.62        141.41         5.61 o                         
  -5   8   6       2286.84       2385.90        65.81 o                         
  -4   8   6        381.17        345.08        15.99 o                         
  -3   8   6       2718.96       2926.84        98.60 o                         
  -2   8   6        294.46        317.76         8.60 o                         
  -1   8   6          1.37          2.25         0.86 o                         
   0   8   6         44.89         53.75         2.47 o                         
   1   8   6        897.46        959.25        29.72 o                         
   2   8   6         80.41         76.24         3.61 o                         
   3   8   6         36.16         30.40         5.01 o                         
   4   8   6         63.80         60.70         4.39 o                         
   5   8   6          1.26          2.01         1.05 o                         
   6   8   6         17.10         17.85         1.79 o                         
   7   8   6         47.31         50.25         3.48 o                         
  -7   9   6        680.85        619.00        30.65 o                         
  -6   9   6         14.45         12.58         1.53 o                         
  -5   9   6         24.56         21.82         1.79 o                         
  -4   9   6          6.66          8.33         1.34 o                         
  -3   9   6        161.99        178.33         7.68 o                         
  -2   9   6        337.37        336.43         9.11 o                         
  -1   9   6        353.46        378.93        12.89 o                         
   0   9   6        227.96        237.74         7.75 o                         
   1   9   6          0.41          1.56         0.91 o                         
   2   9   6       1927.08       1369.93        82.59 o                         
   3   9   6          5.63          5.67         1.33 o                         
   4   9   6       2303.95       1532.58        60.75 o                         
   5   9   6        141.48        150.37         5.97 o                         
   6   9   6        644.03        697.68        24.62 o                         
  -6  10   6          2.34          3.40         1.43 o                         
  -5  10   6        471.89        485.19        17.66 o                         
  -4  10   6        240.97        249.58         8.90 o                         
  -3  10   6         37.41         45.35         2.88 o                         
  -2  10   6        188.36        212.89         7.60 o                         
  -1  10   6        386.41        437.57        14.49 o                         
   0  10   6        239.69        260.72         9.29 o                         
   1  10   6        161.01        161.79         6.98 o                         
   2  10   6         27.83         22.74         2.67 o                         
   3  10   6         48.20         37.90         4.55 o                         
   4  10   6        636.82        658.81        21.20 o                         
   5  10   6         20.44         22.86         2.30 o                         
   6  10   6        284.78        281.96        11.26 o                         
  -6  11   6         28.00         25.44         4.08 o                         
  -5  11   6          0.33          1.77         1.05 o                         
  -4  11   6        109.59        105.64         4.59 o                         
  -3  11   6         28.86         27.14         2.49 o                         
  -2  11   6        320.96        360.41        15.77 o                         
  -1  11   6        123.57        129.43         6.04 o                         
   0  11   6        100.12        127.78         5.32 o                         
   1  11   6       1420.24       1562.06        53.35 o                         
   2  11   6        194.74        206.76         8.47 o                         
   3  11   6       2224.37       2174.33        91.75 o                         
   4  11   6        951.42       1026.71        37.92 o                         
   5  11   6        596.94        610.04        21.79 o                         
  -5  12   6          0.31          3.27         1.97 o                         
  -4  12   6       1394.14       1341.78        45.78 o                         
  -3  12   6        453.71        459.04        17.89 o                         
  -2  12   6        409.23        412.78        17.70 o                         
  -1  12   6        221.75        219.92         8.02 o                         
   0  12   6         21.24         21.47         1.91 o                         
   1  12   6        485.51        508.54        15.10 o                         
   2  12   6        443.22        501.95        18.21 o                         
   3  12   6         48.98         54.25         3.31 o                         
   4  12   6         19.07         20.93         2.15 o                         
   5  12   6        681.16        692.68        24.26 o                         
  -4  13   6         17.66         13.36         1.96 o                         
  -3  13   6          2.19          6.49         1.43 o                         
  -2  13   6         19.05         23.72         2.50 o                         
  -1  13   6         37.25         34.34         2.73 o                         
   0  13   6          0.58          2.41         1.17 o                         
   1  13   6        385.56        383.22        12.74 o                         
   2  13   6         24.80         25.44         2.12 o                         
   3  13   6        348.98        357.16        11.81 o                         
   4  13   6          1.04          2.00         1.06 o                         
  -3  14   6        153.44        151.33         8.53 o                         
  -2  14   6        290.37        304.59        15.87 o                         
  -1  14   6        264.93        241.50        13.20 o                         
   0  14   6        182.14        157.93         7.77 o                         
   1  14   6          9.21          8.49         1.59 o                         
   2  14   6        181.69        160.67         6.58 o                         
   3  14   6        188.80        193.39        15.08 o                         
  -7   0   7        253.47        261.60        20.73 o                         
  -5   0   7      14565.64      12869.70       604.35 o                         
  -3   0   7        373.88        353.37        20.00 o                         
  -1   0   7       6333.53       6007.65       298.05 o                         
   1   0   7       6729.16       6119.93       238.47 o                         
   3   0   7       2033.95       1962.21        93.83 o                         
   5   0   7        165.49        178.66        10.86 o                         
   7   0   7        110.76        135.77         8.88 o                         
  -8   1   7          0.48          3.60         1.50 o                         
  -7   1   7        685.01        745.62        30.52 o                         
  -6   1   7        101.52        107.94         5.00 o                         
  -5   1   7        290.42        308.49        14.27 o                         
  -4   1   7         62.63         66.07         3.88 o                         
  -3   1   7         21.17         16.65         4.27 o                         
  -2   1   7          7.11         12.59         1.41 o                         
  -1   1   7       1275.07       1365.96        35.20 o                         
   0   1   7        495.00        522.60        15.53 o                         
   1   1   7         18.15         36.05         3.56 o                         
   2   1   7       2301.87       2309.72        63.84 o                         
   3   1   7        827.93        683.05        24.10 o                         
   4   1   7         23.45         31.99         2.53 o                         
   5   1   7       2196.40       2276.16        89.28 o                         
   6   1   7        205.13        197.46         9.77 o                         
   7   1   7        273.53        321.47        14.38 o                         
   8   1   7        169.29        198.36        16.53 o                         
  -8   2   7        157.88        188.92         9.06 o                         
  -7   2   7        184.74        175.46         7.65 o                         
  -6   2   7         11.99         14.54         2.00 o                         
  -5   2   7         60.44         71.11         5.86 o                         
  -4   2   7         39.38         43.66         3.27 o                         
  -3   2   7         46.89         42.57         2.52 o                         
  -2   2   7         14.15          6.87         1.73 o                         
  -1   2   7        686.70        685.80        17.83 o                         
   0   2   7         36.42         36.02         1.95 o                         
   1   2   7       3566.80       3401.80        76.78 o                         
   2   2   7        368.76        304.53         9.27 o                         
   3   2   7        540.50        474.51        21.83 o                         
   4   2   7        288.05        293.55        11.37 o                         
   5   2   7          7.87          6.74         1.40 o                         
   6   2   7        187.62        198.35        11.87 o                         
   7   2   7         56.01         56.95         4.10 o                         
   8   2   7        237.53        262.68        14.99 o                         
  -8   3   7        159.76        154.06         6.43 o                         
  -7   3   7        144.16        169.40         7.46 o                         
  -6   3   7        548.84        626.39        22.77 o                         
  -5   3   7       2198.40       2262.15        76.99 o                         
  -4   3   7          3.00          4.44         1.34 o                         
  -3   3   7       1114.90       1097.32        37.89 o                         
  -2   3   7        250.15        240.99         7.63 o                         
  -1   3   7        896.30        920.98        23.86 o                         
   0   3   7         49.28         47.86         2.22 o                         
   1   3   7       2447.56       2266.88        57.88 o                         
   2   3   7         17.80         27.20         1.85 o                         
   3   3   7       1463.19       1536.51        45.07 o                         
   4   3   7         45.91         40.54         3.04 o                         
   5   3   7        159.95         63.13         7.85 o                         
   6   3   7         51.21         40.74         6.12 o                         
   7   3   7        209.50        247.41        11.42 o                         
   8   3   7         93.76         80.01         4.65 o                         
  -8   4   7          7.23         12.53         1.91 o                         
  -7   4   7        240.90        256.09         9.10 o                         
  -6   4   7        301.64        336.68        13.15 o                         
  -5   4   7        217.13        228.05        10.88 o                         
  -4   4   7        286.89        279.09         9.76 o                         
  -3   4   7         13.22         16.90         1.73 o                         
  -2   4   7        337.88        382.17        13.41 o                         
  -1   4   7        189.84        201.61         6.73 o                         
   0   4   7         23.17         18.37         1.23 o                         
   1   4   7       1822.35       1850.82        51.05 o                         
   2   4   7       2882.49       2916.06        79.93 o                         
   3   4   7         12.44         19.52         1.80 o                         
   4   4   7        269.83        205.15        25.12 o                         
   5   4   7          0.53          2.74         1.33 o                         
   6   4   7        109.13        112.77         7.55 o                         
   7   4   7          1.00          0.94         1.27 o                         
  -8   5   7        267.67        232.08        19.47 o                         
  -7   5   7        499.62        520.31        16.79 o                         
  -6   5   7         33.34         39.42         2.53 o                         
  -5   5   7         16.60         13.27         1.94 o                         
  -4   5   7       1023.17       1060.09        36.62 o                         
  -3   5   7          0.44          0.44         0.81 o                         
  -2   5   7        955.92        943.28        26.35 o                         
  -1   5   7          7.09          9.41         1.35 o                         
   0   5   7        847.26        820.17        19.30 o                         
   1   5   7        487.73        501.89        13.58 o                         
   2   5   7        101.69        105.52         3.74 o                         
   3   5   7       1205.14       1241.62        34.88 o                         
   4   5   7        866.12        775.95        27.53 o                         
   5   5   7       1188.55       1120.62        44.79 o                         
   6   5   7       1813.61       1893.73        70.72 o                         
   7   5   7         43.72         56.25         3.39 o                         
  -7   6   7        373.73        387.74        13.51 o                         
  -6   6   7       2392.57       2419.44        73.25 o                         
  -5   6   7        364.08        373.45        14.20 o                         
  -4   6   7       1200.39        734.95        59.42 o                         
  -3   6   7        290.18        303.99         9.59 o                         
  -2   6   7         19.07         14.00         1.38 o                         
  -1   6   7       1065.82       1089.20        28.41 o                         
   0   6   7        486.96        511.28        13.03 o                         
   1   6   7       1238.45       1243.54        32.24 o                         
   2   6   7        156.28        152.23         5.40 o                         
   3   6   7       4417.09       4505.49       123.04 o                         
   4   6   7          1.60          0.93         0.95 o                         
   5   6   7       1835.07       1868.88        56.69 o                         
   6   6   7         36.72         41.13         3.06 o                         
   7   6   7         38.71         45.99         3.59 o                         
  -7   7   7        112.78        122.76         6.50 o                         
  -6   7   7         30.77         31.72         3.07 o                         
  -5   7   7         51.52         46.24         3.01 o                         
  -4   7   7         23.34         22.51         1.90 o                         
  -3   7   7        914.15        952.75        33.52 o                         
  -2   7   7        476.61        473.71        19.26 o                         
  -1   7   7         11.06         18.32         1.42 o                         
   0   7   7          9.02          8.82         1.27 o                         
   1   7   7          1.12          3.49         0.95 o                         
   2   7   7        537.14        620.33        18.18 o                         
   3   7   7        309.13        317.28        12.32 o                         
   4   7   7         15.25         16.97         2.23 o                         
   5   7   7        815.59        867.18        27.30 o                         
   6   7   7         95.98        100.93         4.93 o                         
   7   7   7        488.14        479.99        19.82 o                         
  -7   8   7        126.08        119.37         7.44 o                         
  -6   8   7          8.56          6.68         1.58 o                         
  -5   8   7         35.46         42.72         2.36 o                         
  -4   8   7        220.35        223.67         8.10 o                         
  -3   8   7        250.04        270.89        10.74 o                         
  -2   8   7          8.28          7.87         1.22 o                         
  -1   8   7        153.61        141.79         6.31 o                         
   0   8   7        172.53        161.49         5.63 o                         
   1   8   7       1234.37        839.46        34.15 o                         
   2   8   7       1190.93       1245.24        49.50 o                         
   3   8   7        456.49        307.38        29.67 o                         
   4   8   7       2504.27       2606.87        78.81 o                         
   5   8   7        320.24        388.88        11.94 o                         
   6   8   7         33.36         36.60         2.70 o                         
  -6   9   7         82.89         85.94         6.07 o                         
  -5   9   7        332.58        356.87        10.97 o                         
  -4   9   7        141.57        132.89         6.49 o                         
  -3   9   7       1024.49       1101.65        38.24 o                         
  -2   9   7          1.94          1.40         0.86 o                         
  -1   9   7        920.00        953.52        33.37 o                         
   0   9   7        183.27        164.17         7.79 o                         
   1   9   7       1640.18       1203.62        74.59 o                         
   2   9   7        132.34         94.45         5.67 o                         
   3   9   7        145.22         98.77         5.86 o                         
   4   9   7         86.19         88.51         3.85 o                         
   5   9   7         50.56         57.56         2.94 o                         
   6   9   7          3.72          4.63         1.30 o                         
  -6  10   7        351.85        362.75        18.66 o                         
  -5  10   7        524.34        549.64        19.71 o                         
  -4  10   7        208.60        213.65         7.83 o                         
  -3  10   7        229.53        230.03         7.62 o                         
  -2  10   7        314.84        319.76         9.42 o                         
  -1  10   7        136.39        146.76         5.39 o                         
   0  10   7          0.80          2.09         0.93 o                         
   1  10   7         85.69         92.39         7.22 o                         
   2  10   7        139.88        104.04         6.48 o                         
   3  10   7        391.06        359.52        25.95 o                         
   4  10   7         56.32         59.92         3.56 o                         
   5  10   7          4.64          7.43         1.42 o                         
  -5  11   7        237.87        214.14         9.67 o                         
  -4  11   7        803.86        840.82        26.15 o                         
  -3  11   7       1085.01       1176.47        40.51 o                         
  -2  11   7       1851.65       2083.81        70.71 o                         
  -1  11   7        519.76        559.74        18.17 o                         
   0  11   7        562.69        587.49        19.01 o                         
   1  11   7        336.73        360.80        11.19 o                         
   2  11   7         80.99         86.92         3.69 o                         
   3  11   7         64.59         68.98         4.83 o                         
   4  11   7        130.48        162.25         7.02 o                         
   5  11   7       1050.81       1019.27        40.50 o                         
  -4  12   7        127.31        123.25         5.37 o                         
  -3  12   7        270.64        293.85        13.30 o                         
  -2  12   7         57.92         53.84         3.77 o                         
  -1  12   7          2.10          3.41         1.20 o                         
   0  12   7        437.70        435.12        14.40 o                         
   1  12   7        676.09        750.42        21.58 o                         
   2  12   7        415.63        474.51        14.24 o                         
   3  12   7        357.04        384.76        14.40 o                         
   4  12   7        255.55        275.05        10.60 o                         
  -3  13   7          0.22          0.04         1.06 o                         
  -2  13   7        122.29        109.73         7.28 o                         
  -1  13   7        176.00        173.64         7.66 o                         
   0  13   7          3.24          5.42         1.17 o                         
   1  13   7        111.44        120.87         5.94 o                         
   2  13   7         96.07        103.21         4.52 o                         
   3  13   7          0.77          2.03         1.10 o                         
  -2  14   7         17.09         20.36         2.79 o                         
  -1  14   7          6.56          4.14         1.28 o                         
   0  14   7        225.18        209.34        11.08 o                         
   1  14   7         92.07         94.07         6.63 o                         
   2  14   7        302.97        324.42        24.50 o                         
  -8   0   8        149.31        160.46        13.82 o                         
  -6   0   8        189.64        212.92        18.53 o                         
  -4   0   8       2414.49       2477.51       121.69 o                         
  -2   0   8        968.46        928.00        58.42 o                         
   0   0   8       2147.11       1798.28        94.68 o                         
   2   0   8       1569.78       1568.67        96.82 o                         
   4   0   8        365.31        456.92        24.08 o                         
   6   0   8        218.19        252.24        14.54 o                         
   8   0   8          0.97          0.94         2.51 o                         
  -8   1   8        513.16        546.50        27.65 o                         
  -7   1   8        490.02        484.27        19.62 o                         
  -6   1   8        257.64        247.37        11.84 o                         
  -5   1   8        284.64        303.11        12.13 o                         
  -4   1   8        304.05        310.61        12.21 o                         
  -3   1   8        283.73        311.02        12.05 o                         
  -2   1   8        340.38        311.40        10.80 o                         
  -1   1   8        157.38        127.43         5.46 o                         
   0   1   8        154.27        130.44         4.87 o                         
   1   1   8         75.87         50.77         2.76 o                         
   2   1   8         25.50         28.76         2.88 o                         
   3   1   8        277.97        286.03        11.14 o                         
   4   1   8        733.27        705.96        25.15 o                         
   5   1   8         27.05         30.96         3.21 o                         
   6   1   8        580.12        572.42        20.80 o                         
   7   1   8        138.52        171.50         8.46 o                         
  -8   2   8        107.16        146.68        12.88 o                         
  -7   2   8          2.31          3.84         1.42 o                         
  -6   2   8       2398.35       2399.68        72.72 o                         
  -5   2   8          0.04          1.41         1.61 o                         
  -4   2   8        820.91        854.73        32.49 o                         
  -3   2   8          0.79          2.97         1.24 o                         
  -2   2   8        167.02        150.77         5.81 o                         
  -1   2   8        186.58        194.25         6.99 o                         
   0   2   8         36.81         38.62         2.34 o                         
   1   2   8       3361.11       3183.02       100.90 o                         
   2   2   8          8.90         13.80         1.82 o                         
   3   2   8        489.59        504.09        18.32 o                         
   4   2   8        232.83        213.12        12.56 o                         
   5   2   8        597.14        547.26        23.21 o                         
   6   2   8        485.71        354.83        38.48 o                         
   7   2   8        198.82        211.91         9.97 o                         
  -7   3   8         43.94         50.38         3.36 o                         
  -6   3   8        403.69        415.23        15.70 o                         
  -5   3   8          4.62          8.49         1.80 o                         
  -4   3   8       1044.57       1009.64        35.41 o                         
  -3   3   8         80.56        105.25         5.22 o                         
  -2   3   8        429.10        467.01        13.91 o                         
  -1   3   8        162.26        211.41         7.61 o                         
   0   3   8        243.11        234.02         7.47 o                         
   1   3   8          8.10         10.08         1.56 o                         
   2   3   8       1339.58       1209.20        35.63 o                         
   3   3   8         69.30         52.90         2.49 o                         
   4   3   8       3316.14       1965.76        97.82 o                         
   5   3   8        132.63        107.73        12.73 o                         
   6   3   8        778.41        822.80        33.48 o                         
   7   3   8         27.09         35.31         3.05 o                         
  -7   4   8        393.24        419.72        15.47 o                         
  -6   4   8       1018.43       1148.65        35.76 o                         
  -5   4   8       3009.01       3242.20       125.89 o                         
  -4   4   8        239.38        214.81        18.45 o                         
  -3   4   8       1452.50       1336.33        85.35 o                         
  -2   4   8          2.86          5.47         2.30 o                         
  -1   4   8        106.57        106.51         4.52 o                         
   0   4   8        255.58        241.42         8.45 o                         
   1   4   8         18.12         25.96         2.15 o                         
   2   4   8         41.33         45.55         2.42 o                         
   3   4   8         30.28         29.28         2.09 o                         
   4   4   8       1783.58       1658.69        77.10 o                         
   5   4   8         69.51         37.78         4.91 o                         
   6   4   8        449.34        474.02        17.46 o                         
   7   4   8          9.78         20.19         2.01 o                         
  -7   5   8        430.75        472.39        17.12 o                         
  -6   5   8          0.27          1.98         1.17 o                         
  -5   5   8        574.73        623.37        26.05 o                         
  -4   5   8          5.76          5.24         1.77 o                         
  -3   5   8         20.49         20.00         2.46 o                         
  -2   5   8          5.75          9.75         1.51 o                         
  -1   5   8        490.71        552.36        17.84 o                         
   0   5   8       1174.22       1275.24        33.05 o                         
   1   5   8       1043.85       1082.98        28.25 o                         
   2   5   8          2.06          3.74         0.89 o                         
   3   5   8        955.68        982.18        31.33 o                         
   4   5   8        114.49        103.61         8.77 o                         
   5   5   8        305.15        185.09        11.42 o                         
   6   5   8        131.37        161.24         8.27 o                         
   7   5   8        272.88        287.82        12.68 o                         
  -7   6   8          2.65          5.49         1.48 o                         
  -6   6   8         48.50         59.78         3.68 o                         
  -5   6   8          2.11          4.09         1.57 o                         
  -4   6   8       1637.21       1046.65        71.03 o                         
  -3   6   8         25.35         22.20         2.16 o                         
  -2   6   8       2767.91       2951.07        80.98 o                         
  -1   6   8         64.76         68.09         2.89 o                         
   0   6   8        722.48        718.79        20.75 o                         
   1   6   8         20.19         23.42         1.86 o                         
   2   6   8        787.59        893.23        28.03 o                         
   3   6   8          1.47          3.27         1.04 o                         
   4   6   8        277.78        298.80        10.53 o                         
   5   6   8         22.22         21.92         2.04 o                         
   6   6   8         57.82         72.94         4.08 o                         
   7   6   8          4.25          6.47         1.48 o                         
  -7   7   8         10.78         10.05         2.83 o                         
  -6   7   8       2150.72       2190.12        85.41 o                         
  -5   7   8        194.65        196.90         7.47 o                         
  -4   7   8        352.51        286.78        21.01 o                         
  -3   7   8        413.94        432.36        16.76 o                         
  -2   7   8          5.02          4.50         0.99 o                         
  -1   7   8        598.65        585.06        21.65 o                         
   0   7   8         67.79         52.61         4.89 o                         
   1   7   8          9.01          7.29         1.23 o                         
   2   7   8          6.96          7.90         1.50 o                         
   3   7   8       1298.48       1391.05        51.74 o                         
   4   7   8        164.20        179.19         6.34 o                         
   5   7   8       1942.20       2060.70        62.45 o                         
   6   7   8          2.84          7.26         1.36 o                         
  -6   8   8        199.63        211.63         9.72 o                         
  -5   8   8          0.99          3.47         1.22 o                         
  -4   8   8        146.33        162.55         6.22 o                         
  -3   8   8        169.27        199.39         8.33 o                         
  -2   8   8       1058.06       1089.31        31.08 o                         
  -1   8   8        166.64        186.06         8.05 o                         
   0   8   8       1976.14       1344.45        65.52 o                         
   1   8   8       7699.90       5013.34       193.77 o                         
   2   8   8        912.26        645.71        33.09 o                         
   3   8   8        374.56        386.60        13.06 o                         
   4   8   8        208.08        227.89         7.60 o                         
   5   8   8        141.70        151.29         5.89 o                         
   6   8   8         18.75         20.22         1.96 o                         
  -6   9   8        665.26        675.70        33.31 o                         
  -5   9   8        303.29        310.90        20.58 o                         
  -4   9   8          9.41         14.25         1.49 o                         
  -3   9   8        883.58        876.06        27.44 o                         
  -2   9   8         13.55         18.72         1.62 o                         
  -1   9   8       1372.26       1396.09        47.85 o                         
   0   9   8          1.33          3.68         3.01 o                         
   1   9   8        711.60        507.17        21.70 o                         
   2   9   8         45.04         31.11         3.95 o                         
   3   9   8        516.24        526.17        17.16 o                         
   4   9   8        704.29        761.95        21.95 o                         
   5   9   8        821.96        802.88        22.78 o                         
  -5  10   8         92.51         85.54         5.88 o                         
  -4  10   8        507.89        494.83        15.95 o                         
  -3  10   8         41.37         46.52         2.55 o                         
  -2  10   8        138.78        132.04         5.00 o                         
  -1  10   8        132.34        131.93         4.98 o                         
   0  10   8         90.81        107.93         6.31 o                         
   1  10   8         75.50         75.21         5.17 o                         
   2  10   8          3.31          3.67         1.12 o                         
   3  10   8        314.26        333.99        11.42 o                         
   4  10   8         67.24         78.36         3.69 o                         
   5  10   8        117.58        124.14         4.88 o                         
  -4  11   8          7.96          9.49         1.32 o                         
  -3  11   8         77.42         70.73         5.69 o                         
  -2  11   8        101.07         98.39         6.64 o                         
  -1  11   8          3.66          6.10         1.34 o                         
   0  11   8          1.16          6.18         3.10 o                         
   1  11   8          2.04          3.30         1.22 o                         
   2  11   8       1783.44       1975.76        59.98 o                         
   3  11   8        467.00        498.74        16.12 o                         
   4  11   8        414.01        448.81        16.33 o                         
  -3  12   8          8.64         11.94         1.66 o                         
  -2  12   8        324.14        321.39        13.82 o                         
  -1  12   8          5.87          7.92         1.33 o                         
   0  12   8        729.31        766.53        26.96 o                         
   1  12   8        272.36        284.46        11.05 o                         
   2  12   8        106.54        111.20         5.18 o                         
   3  12   8          4.30          5.31         1.33 o                         
   4  12   8         20.10         17.90         3.77 o                         
  -2  13   8          6.41          5.68         1.29 o                         
  -1  13   8        113.45         90.92         4.85 o                         
   0  13   8         14.34         10.96         1.62 o                         
   1  13   8         24.89         26.15         2.71 o                         
   2  13   8        289.14        320.10        13.79 o                         
  -7   0   9       1318.35       1335.35        91.40 o                         
  -5   0   9         16.64         26.05         3.93 o                         
  -3   0   9         64.92         58.27         5.33 o                         
  -1   0   9        642.18        635.55        42.56 o                         
   1   0   9        168.62        163.96         9.10 o                         
   3   0   9        607.26        570.70        36.75 o                         
   5   0   9         16.77         27.82         3.76 o                         
   7   0   9       1583.82       1967.54       133.17 o                         
  -7   1   9         15.57         18.14         2.03 o                         
  -6   1   9        197.59        199.00        11.57 o                         
  -5   1   9         85.99         89.26         5.80 o                         
  -4   1   9          4.14          6.75         1.64 o                         
  -3   1   9        378.10        369.83        14.13 o                         
  -2   1   9         27.64         39.92         3.05 o                         
  -1   1   9        552.32        614.40        22.44 o                         
   0   1   9       2068.64       1970.39        77.01 o                         
   1   1   9        558.28        602.32        19.26 o                         
   2   1   9       1117.55       1110.94        34.29 o                         
   3   1   9         45.50         44.26         3.25 o                         
   4   1   9          3.09          2.12         1.24 o                         
   5   1   9        273.44        264.42        10.71 o                         
   6   1   9         85.38         76.65         4.27 o                         
   7   1   9        380.09        357.70        18.51 o                         
  -7   2   9         78.79         81.59         4.76 o                         
  -6   2   9       1515.28       1553.57        43.38 o                         
  -5   2   9        287.53        276.68        14.46 o                         
  -4   2   9        662.95        596.79        38.22 o                         
  -3   2   9        490.61        501.59        22.16 o                         
  -2   2   9          4.39          9.03         1.39 o                         
  -1   2   9        277.57        307.46        10.50 o                         
   0   2   9          8.87         16.95         1.73 o                         
   1   2   9         18.55         20.59         2.16 o                         
   2   2   9        431.45        436.00        18.68 o                         
   3   2   9         70.98         76.28         4.77 o                         
   4   2   9        622.64        563.46        23.63 o                         
   5   2   9        285.98        267.64        12.43 o                         
   6   2   9        168.14        191.44         9.23 o                         
   7   2   9        301.17        299.91        15.14 o                         
  -7   3   9        176.23        181.06         7.42 o                         
  -6   3   9        157.01        182.05         7.05 o                         
  -5   3   9         59.62         54.11         7.68 o                         
  -4   3   9         38.17         43.87         3.97 o                         
  -3   3   9       2219.89       1490.48       102.70 o                         
  -2   3   9          1.54          3.96         1.46 o                         
  -1   3   9       3871.39       3864.86       105.71 o                         
   0   3   9        367.27        352.08        11.79 o                         
   1   3   9       3552.33       3721.11       121.61 o                         
   2   3   9         92.31         90.15         4.69 o                         
   3   3   9        719.19        730.81        30.04 o                         
   4   3   9        542.89        335.69        19.47 o                         
   5   3   9         33.06         20.72         2.95 o                         
   6   3   9         74.82         79.89         4.26 o                         
   7   3   9         63.85         71.60         4.21 o                         
  -7   4   9        193.22        176.64         7.44 o                         
  -6   4   9         72.35         73.28         3.76 o                         
  -5   4   9       1007.10       1030.96        36.08 o                         
  -4   4   9          1.78          4.46         2.12 o                         
  -3   4   9        126.54        101.82        11.70 o                         
  -2   4   9        387.80        301.33        16.66 o                         
  -1   4   9         30.00         39.02         2.61 o                         
   0   4   9       2125.41       2234.81        67.67 o                         
   1   4   9       2763.51       2928.86        88.08 o                         
   2   4   9         38.58         41.21         4.51 o                         
   3   4   9        541.82        519.91        21.82 o                         
   4   4   9        474.63        302.01        16.98 o                         
   5   4   9         15.29         16.28         3.12 o                         
   6   4   9        294.26        306.74        13.72 o                         
   7   4   9         13.28          7.54         2.83 o                         
  -7   5   9         90.03        103.52         6.26 o                         
  -6   5   9        134.93        165.68         7.18 o                         
  -5   5   9          7.25          9.03         1.75 o                         
  -4   5   9         27.68         24.27         3.28 o                         
  -3   5   9        413.46        426.39        18.56 o                         
  -2   5   9          7.50          3.75         1.32 o                         
  -1   5   9       1652.92       1802.03        54.89 o                         
   0   5   9        419.17        431.36        15.90 o                         
   1   5   9       3634.99       3717.96       124.60 o                         
   2   5   9       2881.37       2987.74        89.77 o                         
   3   5   9        126.78        131.51         7.00 o                         
   4   5   9        582.40        340.59        27.17 o                         
   5   5   9         48.37         46.53         3.86 o                         
   6   5   9         69.42         90.80         5.31 o                         
  -6   6   9         92.42         87.10         4.43 o                         
  -5   6   9        328.62        359.09        12.27 o                         
  -4   6   9        115.75         83.67         5.38 o                         
  -3   6   9        125.28        146.77         6.74 o                         
  -2   6   9         11.83         11.76         1.78 o                         
  -1   6   9        252.37        251.23         9.97 o                         
   0   6   9       1015.55        965.17        30.06 o                         
   1   6   9         34.48         36.07         2.62 o                         
   2   6   9        382.47        413.81        15.66 o                         
   3   6   9        834.03        878.41        27.70 o                         
   4   6   9          0.31          0.70         0.93 o                         
   5   6   9        390.79        382.85        14.46 o                         
   6   6   9         20.19         21.90         2.45 o                         
  -6   7   9        116.64        133.21         6.58 o                         
  -5   7   9        200.42        233.49         8.40 o                         
  -4   7   9        301.59        307.41        15.48 o                         
  -3   7   9        212.67        213.07        14.78 o                         
  -2   7   9        779.69        878.12        30.93 o                         
  -1   7   9          1.27          1.62         0.96 o                         
   0   7   9         45.09         38.47         4.66 o                         
   1   7   9        354.03        251.46        17.27 o                         
   2   7   9        320.93        389.50        14.80 o                         
   3   7   9         32.59         31.64         2.50 o                         
   4   7   9        211.27        226.60         7.54 o                         
   5   7   9        374.64        395.53        14.64 o                         
   6   7   9        113.90        121.60         6.22 o                         
  -6   8   9       1710.78       1804.62        86.28 o                         
  -5   8   9        502.01        537.69        17.27 o                         
  -4   8   9        577.37        646.86        20.61 o                         
  -3   8   9        634.24        618.20        22.34 o                         
  -2   8   9        246.16        263.97         9.46 o                         
  -1   8   9          1.11          2.23         1.01 o                         
   0   8   9          1.27          0.71         1.21 o                         
   1   8   9        144.59        115.39         7.45 o                         
   2   8   9         77.27         48.02         3.82 o                         
   3   8   9          0.97          3.99         2.23 o                         
   4   8   9        308.64        338.30        10.49 o                         
   5   8   9         13.56         11.36         1.52 o                         
  -5   9   9         68.48         58.96         4.66 o                         
  -4   9   9         29.56         33.02         2.65 o                         
  -3   9   9       1280.88       1270.38        39.07 o                         
  -2   9   9         22.43         23.67         2.12 o                         
  -1   9   9        401.06        420.38        18.30 o                         
   0   9   9         25.62         26.52         4.31 o                         
   1   9   9        227.99        220.35        17.67 o                         
   2   9   9        115.15        109.45         4.79 o                         
   3   9   9        622.34        652.98        19.10 o                         
   4   9   9         62.88         75.86         3.77 o                         
   5   9   9        361.15        349.69        21.06 o                         
  -4  10   9          0.41          1.78         1.28 o                         
  -3  10   9        310.08        300.91        10.22 o                         
  -2  10   9         11.71         10.31         1.72 o                         
  -1  10   9         92.23         97.37         4.53 o                         
   0  10   9        382.48        401.82        15.19 o                         
   1  10   9        122.16        129.55         6.11 o                         
   2  10   9        140.99        157.06         6.89 o                         
   3  10   9        230.90        254.76         9.96 o                         
   4  10   9          3.23          3.89         1.16 o                         
  -4  11   9        184.75        152.96        12.88 o                         
  -3  11   9        244.09        232.12        12.88 o                         
  -2  11   9         19.12         13.08         2.44 o                         
  -1  11   9        215.89        240.14         9.72 o                         
   0  11   9        232.66        249.14         9.99 o                         
   1  11   9        358.45        415.72        17.45 o                         
   2  11   9        883.12        902.73        31.44 o                         
   3  11   9        615.68        632.20        22.22 o                         
  -3  12   9        420.10        332.58        24.18 o                         
  -2  12   9          6.14          7.71         1.88 o                         
  -1  12   9        141.28        131.75         6.82 o                         
   0  12   9        125.93        121.36         5.50 o                         
   1  12   9        654.07        656.46        28.83 o                         
   2  12   9         44.03         43.18         3.51 o                         
   3  12   9         92.73        119.04        12.25 o                         
  -6   0  10        655.70        677.73        48.68 o                         
  -4   0  10        169.42        181.89        11.78 o                         
  -2   0  10        419.01        275.73        22.30 o                         
   0   0  10      12823.73      11098.34      1097.92 o                         
   2   0  10       3465.30       3354.29       129.88 o                         
   4   0  10        325.05        431.86        22.97 o                         
   6   0  10          6.14         17.55         2.86 o                         
  -7   1  10        433.90        456.64        32.66 o                         
  -6   1  10          1.69          3.38         1.26 o                         
  -5   1  10        418.99        457.58        19.82 o                         
  -4   1  10        152.88        156.53         7.30 o                         
  -3   1  10         70.71         35.46         5.34 o                         
  -2   1  10        212.84        149.12        15.00 o                         
  -1   1  10        529.29        481.36        33.36 o                         
   0   1  10        320.25        363.15        15.77 o                         
   1   1  10       2014.00       2012.25        78.82 o                         
   2   1  10        533.77        519.63        21.93 o                         
   3   1  10         18.04         20.30         2.27 o                         
   4   1  10       1263.65       1262.51        43.73 o                         
   5   1  10        104.55         84.88         4.57 o                         
   6   1  10         49.49         58.58         3.98 o                         
  -7   2  10        292.24        252.80        19.16 o                         
  -6   2  10          0.94          4.73         1.10 o                         
  -5   2  10          4.01          4.45         1.56 o                         
  -4   2  10         59.72         68.32         4.93 o                         
  -3   2  10          0.95          1.32         1.17 o                         
  -2   2  10        341.95        223.32        10.70 o                         
  -1   2  10        133.77        133.47         8.12 o                         
   0   2  10       1606.15       1549.53        53.00 o                         
   1   2  10       2249.17       2272.36        88.79 o                         
   2   2  10       1519.23       1595.53        77.18 o                         
   3   2  10        474.65        482.05        25.20 o                         
   4   2  10        755.39        743.09        30.46 o                         
   5   2  10         64.72         74.25         4.74 o                         
   6   2  10        172.54        164.59         7.97 o                         
  -6   3  10       1209.27       1309.32        40.03 o                         
  -5   3  10         99.71        115.28         6.70 o                         
  -4   3  10        443.39        473.47        25.21 o                         
  -3   3  10         26.43         23.14         2.51 o                         
  -2   3  10         49.81         18.00         2.60 o                         
  -1   3  10         16.11         14.24         1.59 o                         
   0   3  10         45.07         39.30         2.69 o                         
   1   3  10        771.80        836.12        26.12 o                         
   2   3  10        322.57        350.98        18.99 o                         
   3   3  10         11.60          8.36         1.89 o                         
   4   3  10         29.92         17.45         3.30 o                         
   5   3  10          2.68          4.40         1.74 o                         
   6   3  10         17.29         17.95         2.72 o                         
  -6   4  10         18.31         31.19         2.59 o                         
  -5   4  10        414.98        477.78        20.49 o                         
  -4   4  10         69.16         52.88         6.75 o                         
  -3   4  10        579.34        336.22        18.66 o                         
  -2   4  10         11.76         12.80         2.20 o                         
  -1   4  10         28.34         24.60         2.04 o                         
   0   4  10          1.44          4.70         1.18 o                         
   1   4  10        246.13        227.50         8.34 o                         
   2   4  10        130.95        134.74         7.53 o                         
   3   4  10        109.97         84.88         6.65 o                         
   4   4  10        317.84        267.98        24.50 o                         
   5   4  10        307.97        326.80        17.76 o                         
   6   4  10        401.47        379.14        19.76 o                         
  -6   5  10        425.86        455.81        16.49 o                         
  -5   5  10        295.76        337.90        12.95 o                         
  -4   5  10          3.21          1.57         1.15 o                         
  -3   5  10         17.38         21.69         2.10 o                         
  -2   5  10         32.82         37.22         3.76 o                         
  -1   5  10        615.71        665.06        23.83 o                         
   0   5  10        559.78        561.83        22.85 o                         
   1   5  10        975.59       1048.14        42.13 o                         
   2   5  10        122.53        117.46         5.71 o                         
   3   5  10        683.16        670.34        27.74 o                         
   4   5  10        139.38        138.75        10.83 o                         
   5   5  10        948.32       1033.04        41.40 o                         
   6   5  10          1.32          2.60         1.65 o                         
  -6   6  10          7.64          7.44         1.37 o                         
  -5   6  10        160.22        164.65         6.35 o                         
  -4   6  10        382.21        361.68        13.86 o                         
  -3   6  10        337.96        343.96        13.81 o                         
  -2   6  10        290.50        286.56        10.19 o                         
  -1   6  10         40.56         42.68         2.86 o                         
   0   6  10       1662.46       1557.09        70.62 o                         
   1   6  10        525.77        459.97        74.42 o                         
   2   6  10       2121.32       2264.30        88.73 o                         
   3   6  10        139.80        145.17         6.66 o                         
   4   6  10        654.09        687.53        24.30 o                         
   5   6  10        151.05        164.57         8.09 o                         
   6   6  10        319.97        334.24        18.02 o                         
  -5   7  10        838.15        869.16        26.97 o                         
  -4   7  10        216.99        253.95         9.01 o                         
  -3   7  10          1.14          0.70         1.08 o                         
  -2   7  10        659.90        664.83        21.32 o                         
  -1   7  10          3.81          4.06         1.20 o                         
   0   7  10        109.82        105.21         9.64 o                         
   1   7  10         10.23         11.89         1.99 o                         
   2   7  10        253.71        267.48        10.79 o                         
   3   7  10         40.16         37.52         2.66 o                         
   4   7  10         85.89         97.33         4.34 o                         
   5   7  10         69.86         66.15         4.16 o                         
  -5   8  10        125.24        110.69         5.74 o                         
  -4   8  10         45.36         52.39         3.25 o                         
  -3   8  10        433.09        432.18        14.33 o                         
  -2   8  10          8.39         12.54         1.62 o                         
  -1   8  10        240.90        263.95        10.58 o                         
   0   8  10        147.29         93.94        10.21 o                         
   1   8  10         63.61         52.20         6.71 o                         
   2   8  10        615.11        643.99        25.20 o                         
   3   8  10        309.80        337.34        11.43 o                         
   4   8  10        293.50        320.14        10.76 o                         
   5   8  10        340.06        343.26        24.81 o                         
  -4   9  10        460.91        430.79        15.58 o                         
  -3   9  10          1.18          3.45         1.26 o                         
  -2   9  10        942.14        951.21        33.09 o                         
  -1   9  10         30.81         32.41         4.23 o                         
   0   9  10        437.23        458.21        16.95 o                         
   1   9  10         92.69         98.60         5.04 o                         
   2   9  10         82.78         85.73         4.46 o                         
   3   9  10         28.96         24.21         2.22 o                         
   4   9  10         44.25         37.19         2.45 o                         
  -4  10  10        201.81        179.62        14.45 o                         
  -3  10  10        144.76        127.53        10.99 o                         
  -2  10  10         69.57         73.53         5.86 o                         
  -1  10  10          1.26          2.53         1.45 o                         
   0  10  10         12.24         16.31         1.95 o                         
   1  10  10          0.16          1.22         1.10 o                         
   2  10  10         66.02         72.80         3.91 o                         
   3  10  10          1.88          2.52         1.14 o                         
  -3  11  10        786.66        695.00        48.37 o                         
  -2  11  10        549.79        512.21        36.43 o                         
  -1  11  10        328.74        328.50        14.26 o                         
   0  11  10         21.48         27.06         2.38 o                         
   1  11  10         46.98         44.19         2.92 o                         
   2  11  10         37.85         37.19         2.67 o                         
  -1  12  10          7.99          3.77         2.20 o                         
   0  12  10         76.86         76.35         4.37 o                         
   1  12  10        278.07        305.26        23.56 o                         
  -5   0  11       1280.89       1313.98       100.66 o                         
  -3   0  11       2926.59       1929.85       132.23 o                         
  -1   0  11       1561.37       1138.44       116.67 o                         
   1   0  11        778.80        911.37        64.07 o                         
   3   0  11          2.30          5.22         2.10 o                         
   5   0  11        454.85        394.47        20.65 o                         
  -6   1  11        395.47        427.39        13.93 o                         
  -5   1  11        374.83        402.67        15.19 o                         
  -4   1  11        120.81        135.15         6.40 o                         
  -3   1  11        264.85        168.93        10.88 o                         
  -2   1  11        347.35        232.45        18.37 o                         
  -1   1  11         28.92         23.64         3.29 o                         
   0   1  11        169.18        158.82        16.54 o                         
   1   1  11       1801.05       1872.09        73.38 o                         
   2   1  11        212.72        200.28        11.76 o                         
   3   1  11        315.13        325.90        17.97 o                         
   4   1  11         82.85         81.76         4.99 o                         
   5   1  11       1043.25        998.13        39.83 o                         
   6   1  11         59.14         57.20         7.22 o                         
  -6   2  11        234.59        222.44         7.86 o                         
  -5   2  11        126.33        144.88         6.59 o                         
  -4   2  11         95.31         96.12         5.98 o                         
  -3   2  11        102.48        108.53         6.47 o                         
  -2   2  11         60.20         47.00         6.76 o                         
  -1   2  11         17.08         17.15         2.49 o                         
   0   2  11       1749.29       1755.27        62.91 o                         
   1   2  11         54.21         44.11         4.53 o                         
   2   2  11        448.04        484.73        25.21 o                         
   3   2  11         30.45         20.89         3.21 o                         
   4   2  11          1.22          2.04         3.14 o                         
   5   2  11        106.43        105.12         7.10 o                         
   6   2  11        205.92        185.26        15.86 o                         
  -6   3  11          1.86          0.79         1.11 o                         
  -5   3  11         17.51         21.34         2.60 o                         
  -4   3  11         99.01         93.73         5.02 o                         
  -3   3  11         18.29         28.78         5.65 o                         
  -2   3  11          5.22          8.25         1.41 o                         
  -1   3  11        339.15        376.79        16.44 o                         
   0   3  11          1.05          1.17         0.95 o                         
   1   3  11       4562.56       4626.81       154.98 o                         
   2   3  11        334.43        353.31        15.59 o                         
   3   3  11       1827.83       2010.27        96.50 o                         
   4   3  11        443.38        429.97        18.37 o                         
   5   3  11        688.43        769.31        38.20 o                         
   6   3  11          2.87          0.63         1.88 o                         
  -6   4  11        103.78        101.61         5.55 o                         
  -5   4  11          0.88          2.44         1.36 o                         
  -4   4  11        454.00        513.67        18.92 o                         
  -3   4  11        144.21         98.73         9.06 o                         
  -2   4  11        225.87        193.96        19.52 o                         
  -1   4  11         35.46         29.47         2.52 o                         
   0   4  11        543.53        626.17        20.09 o                         
   1   4  11        189.38        196.06         9.79 o                         
   2   4  11          0.74          2.77         1.30 o                         
   3   4  11        167.11        164.83         7.26 o                         
   4   4  11         10.60         14.48         3.77 o                         
   5   4  11        359.19        380.71        19.98 o                         
  -5   5  11         26.93         26.19         2.31 o                         
  -4   5  11         34.45         29.27         2.34 o                         
  -3   5  11          0.92          1.95         1.05 o                         
  -2   5  11        202.13        216.10         9.02 o                         
  -1   5  11         70.57         75.44         4.83 o                         
   0   5  11       1305.02       1373.15        42.22 o                         
   1   5  11         31.59         34.90         3.82 o                         
   2   5  11        784.87        849.32        26.68 o                         
   3   5  11        456.42        472.79        20.25 o                         
   4   5  11         91.18         97.49         6.87 o                         
   5   5  11        390.56        357.81        18.77 o                         
  -5   6  11        418.94        421.17        15.31 o                         
  -4   6  11        369.45        385.43        14.25 o                         
  -3   6  11       1219.57       1235.84        38.06 o                         
  -2   6  11         49.44         50.19         3.00 o                         
  -1   6  11       1034.45       1082.37        43.40 o                         
   0   6  11         38.10         41.28         2.72 o                         
   1   6  11          2.23          2.90         1.24 o                         
   2   6  11         48.55         54.97         4.03 o                         
   3   6  11        122.02        116.16         5.48 o                         
   4   6  11         18.39         24.87         3.21 o                         
   5   6  11         13.02         11.68         2.10 o                         
  -5   7  11        128.06        114.75         5.86 o                         
  -4   7  11          3.18          2.88         1.03 o                         
  -3   7  11         47.11         54.13         3.02 o                         
  -2   7  11        224.93        236.88         8.47 o                         
  -1   7  11          4.02          6.23         1.50 o                         
   0   7  11        208.27        219.76         8.98 o                         
   1   7  11         34.93         33.94         3.25 o                         
   2   7  11          0.08          1.21         1.33 o                         
   3   7  11         65.82         74.99         5.64 o                         
   4   7  11        173.74        165.26        12.08 o                         
  -4   8  11         39.49         33.49         2.38 o                         
  -3   8  11          1.31          2.89         1.07 o                         
  -2   8  11        424.23        465.40        17.00 o                         
  -1   8  11        228.84        218.40         8.82 o                         
   0   8  11       1349.74       1401.71        55.73 o                         
   1   8  11        140.22        159.20         8.01 o                         
   2   8  11          1.39          2.65         1.59 o                         
   3   8  11          5.52          5.38         1.55 o                         
   4   8  11         79.25         69.73         6.91 o                         
  -3   9  11         94.55         78.96         4.47 o                         
  -2   9  11        390.60        387.12        14.20 o                         
  -1   9  11        126.95        145.97         9.20 o                         
   0   9  11         23.50         30.02         3.01 o                         
   1   9  11        721.07        770.42        31.24 o                         
   2   9  11         60.64         57.43         3.83 o                         
   3   9  11        490.80        482.00        23.47 o                         
  -3  10  11        102.96         92.34         8.48 o                         
  -2  10  11        152.96        154.16         9.10 o                         
  -1  10  11        350.96        337.82        17.87 o                         
   0  10  11          2.74          3.78         1.46 o                         
   1  10  11         71.82         68.98         4.26 o                         
   2  10  11         71.08         75.10         5.91 o                         
  -1  11  11        332.65        294.58        21.67 o                         
   0  11  11        309.19        308.26        25.28 o                         
  -4   0  12          1.95          2.51         2.00 o                         
  -2   0  12          1.72          2.98         1.78 o                         
   0   0  12        276.34        187.16        16.02 o                         
   4   0  12        405.65        342.95        26.38 o                         
  -5   1  12          4.83          4.71         1.41 o                         
  -4   1  12        249.61        227.13         9.30 o                         
  -3   1  12          1.21          4.63         1.59 o                         
  -2   1  12        182.44        144.61        14.46 o                         
  -1   1  12        343.36        219.57        13.10 o                         
   0   1  12        172.03        198.27         9.73 o                         
   1   1  12          2.30          3.95         1.34 o                         
   2   1  12          3.75          4.72         1.61 o                         
   3   1  12         33.81         42.09         5.65 o                         
   4   1  12          6.40          6.60         2.51 o                         
   5   1  12          2.01          3.58         1.65 o                         
  -5   2  12        287.38        295.24        11.23 o                         
  -4   2  12       1222.85       1349.20        53.61 o                         
  -3   2  12        112.92        135.29         6.35 o                         
  -2   2  12        634.10        567.20        53.46 o                         
  -1   2  12          8.22          9.36         2.36 o                         
   0   2  12          2.05          7.68         1.59 o                         
   1   2  12        133.86        123.67         5.72 o                         
   2   2  12         29.61         30.84         3.07 o                         
   3   2  12        307.56        322.36        17.10 o                         
   4   2  12         62.12         52.64         4.55 o                         
   5   2  12        237.98        227.99        17.27 o                         
  -5   3  12          0.27          1.78         1.32 o                         
  -4   3  12        330.53        353.76        13.47 o                         
  -3   3  12         57.37         76.04         5.08 o                         
  -2   3  12       1880.14       1957.34        66.58 o                         
  -1   3  12         15.72         16.66         3.11 o                         
   0   3  12       4935.98       4949.02       147.61 o                         
   1   3  12       1649.61       1848.03        72.53 o                         
   2   3  12        439.72        494.48        20.85 o                         
   3   3  12         36.50         37.04         3.88 o                         
   4   3  12          0.42          2.53         1.65 o                         
   5   3  12         86.04         83.55         7.54 o                         
  -5   4  12          8.06          9.53         1.49 o                         
  -4   4  12        492.58        562.42        20.26 o                         
  -3   4  12        145.24        138.58         6.40 o                         
  -2   4  12        122.88        118.85         5.67 o                         
  -1   4  12         57.72         49.70         3.06 o                         
   0   4  12        561.05        549.40        17.84 o                         
   1   4  12         62.89         78.24         4.99 o                         
   2   4  12        255.50        279.98        12.63 o                         
   3   4  12        161.68        147.93         8.99 o                         
   4   4  12          2.09          1.57         1.88 o                         
   5   4  12         12.13          9.42         2.83 o                         
  -5   5  12         61.94         58.36         4.74 o                         
  -4   5  12         94.59         92.71         4.62 o                         
  -3   5  12        294.20        309.84        10.53 o                         
  -2   5  12         38.28         47.46         2.88 o                         
  -1   5  12        547.74        568.87        20.57 o                         
   0   5  12        132.37        152.30         6.04 o                         
   1   5  12         25.57         22.08         2.05 o                         
   2   5  12        204.76        211.27         9.96 o                         
   3   5  12         78.29         77.84         5.76 o                         
   4   5  12         76.12         58.73         6.28 o                         
  -4   6  12         28.95         25.44         2.15 o                         
  -3   6  12         69.57         72.94         3.53 o                         
  -2   6  12          4.71          5.91         1.63 o                         
  -1   6  12        152.81        162.75         7.02 o                         
   0   6  12       1050.05       1119.22        44.60 o                         
   1   6  12          3.29          3.95         1.22 o                         
   2   6  12       1062.59       1114.98        54.30 o                         
   3   6  12         34.53         38.39         3.88 o                         
   4   6  12        659.60        676.16        47.11 o                         
  -4   7  12          3.06          3.43         1.65 o                         
  -3   7  12        204.45        183.91         6.65 o                         
  -2   7  12          6.00          9.35         1.48 o                         
  -1   7  12        383.43        396.69        15.69 o                         
   0   7  12         96.46        109.09         6.08 o                         
   1   7  12         51.04         51.79         4.67 o                         
   2   7  12        185.73        188.96         9.05 o                         
   3   7  12        128.09        122.59         7.66 o                         
  -3   8  12        416.51        353.94        19.55 o                         
  -2   8  12         71.50         75.18         3.84 o                         
  -1   8  12          1.30          4.31         1.46 o                         
   0   8  12        232.44        251.86        14.09 o                         
   1   8  12        357.65        360.40        15.41 o                         
   2   8  12        145.77        145.09         8.43 o                         
   3   8  12        947.25        935.87        64.07 o                         
  -2   9  12        404.17        378.12        27.33 o                         
  -1   9  12        501.53        491.13        24.87 o                         
   0   9  12        692.74        768.73        37.97 o                         
   1   9  12        328.41        312.32        15.51 o                         
   2   9  12         33.42         26.79         6.12 o                         
  -3   0  13        164.75        138.32         8.88 o                         
  -1   0  13       1930.10       2179.32       104.60 o                         
   1   0  13       1632.99       1739.60        83.84 o                         
   3   0  13        329.36        401.05        29.52 o                         
  -4   1  13        346.08        368.86        15.77 o                         
  -3   1  13         58.93         65.53         3.85 o                         
  -2   1  13        104.56        129.09         6.00 o                         
  -1   1  13          7.41         12.57         1.84 o                         
   0   1  13         81.80         83.96         4.55 o                         
   1   1  13        248.23        315.45        12.17 o                         
   2   1  13         48.68         62.56         8.17 o                         
   3   1  13          3.55         11.21         2.22 o                         
   4   1  13          1.56          2.67         1.55 o                         
  -4   2  13        101.53         95.19         5.32 o                         
  -3   2  13         92.09         99.67         5.22 o                         
  -2   2  13        295.70        326.00        12.56 o                         
  -1   2  13        200.89        199.89         8.43 o                         
   0   2  13        168.53        183.94         7.85 o                         
   1   2  13        194.55        212.55        10.15 o                         
   2   2  13        182.13        198.50         9.84 o                         
   3   2  13        569.77        534.41        36.90 o                         
  -4   3  13          6.64          4.24         1.29 o                         
  -3   3  13        256.66        281.16        12.63 o                         
  -2   3  13         14.18         15.63         2.00 o                         
  -1   3  13         40.87         54.75         3.57 o                         
   0   3  13        221.82        245.85         9.81 o                         
   1   3  13        193.30        213.96        11.83 o                         
   2   3  13         19.01         21.01         2.10 o                         
   3   3  13        220.99        217.07        11.88 o                         
  -4   4  13         47.23         45.14         3.25 o                         
  -3   4  13         23.20         26.75         2.39 o                         
  -2   4  13        133.53        139.06         6.20 o                         
  -1   4  13          2.43          2.36         1.31 o                         
   0   4  13       1109.19       1095.82        33.71 o                         
   1   4  13        112.38        123.80         5.57 o                         
   2   4  13         42.45         47.13         3.02 o                         
   3   4  13        353.62        354.53        18.21 o                         
  -3   5  13         44.26         46.50         2.98 o                         
  -2   5  13        367.49        372.35        13.73 o                         
  -1   5  13        290.12        320.08        12.00 o                         
   0   5  13          0.18          1.58         1.17 o                         
   1   5  13        165.34        174.07         7.26 o                         
   2   5  13        246.27        198.90         7.89 o                         
   3   5  13          3.85          8.48         2.51 o                         
  -3   6  13        278.64        286.10        21.36 o                         
  -2   6  13         45.80         49.20         3.01 o                         
  -1   6  13       1946.67       1879.97        63.32 o                         
   0   6  13         48.87         49.91         5.32 o                         
   1   6  13       1787.09       1780.46        69.33 o                         
   2   6  13        393.26        384.54        16.14 o                         
  -2   7  13         80.11         79.46         8.17 o                         
  -1   7  13        352.24        321.27        16.43 o                         
   0   7  13        713.64        805.34        54.48 o                         
   1   7  13        384.30        376.62        19.43 o                         
   2   7  13          8.60         12.88         2.83 o                         
   0   8  13        155.42        188.60        10.88 o                         
  -2   0  14        316.91        346.66        26.23 o                         
   0   0  14        203.47        186.06        10.88 o                         
   2   0  14        265.81        295.52        22.30 o                         
  -3   1  14         43.77         43.29         3.38 o                         
  -2   1  14          7.72          6.40         1.40 o                         
  -1   1  14        114.79        131.80         5.85 o                         
   0   1  14        180.71        189.91         7.77 o                         
   1   1  14        205.89        204.59         9.43 o                         
   2   1  14         58.17         49.67         4.22 o                         
  -3   2  14        318.73        317.91        11.82 o                         
  -2   2  14          1.96          3.92         1.29 o                         
  -1   2  14          7.69          6.60         1.40 o                         
   0   2  14         41.98         53.12         3.29 o                         
   1   2  14         37.27         32.10         2.84 o                         
   2   2  14         65.70         83.11         5.77 o                         
  -3   3  14         24.98         27.95         4.40 o                         
  -2   3  14        496.34        545.36        19.35 o                         
  -1   3  14        119.54        107.67         5.02 o                         
   0   3  14        383.77        360.93        13.35 o                         
   1   3  14          9.89         11.50         1.87 o                         
   2   3  14        859.85        787.00        42.23 o                         
  -2   4  14         46.56         45.65         3.32 o                         
  -1   4  14        102.36        102.85         5.56 o                         
   0   4  14          4.78          8.68         1.75 o                         
   1   4  14         31.82         29.44         2.57 o                         
  -1   5  14       1040.58       1086.51        53.38 o                         
   0   5  14         16.90         16.53         2.94 o                         
                                                                                
