# Supplementary material for: Crystal structures of isomeric 3,5-di­chloro-N-(2,3-di­methyl­phen­yl)benzene­sulfonamide, 3,5-di­chloro-N-(2,6-di­methyl­phen­yl)benzene­sulfonamide and 3,5-di­chloro-N-(3,5-di­methyl­phen­yl)benzene­sulfonamide
Source: Acta Crystallogr E Crystallogr Commun. 2017 Apr 11;73(Pt 5):673–7. doi: 10.1107/S2056989017005230 (PMC5418781; doi:10.1107/S2056989017005230)
Supplement: Supplementary file 3 [file e-73-00673-IIsup3.hkl]

data_II                                                                         
_shelx_title ' csa27 in P-1'                                                    
_shelx_refln_list_code          4                                               
_shelx_F_calc_maximum      118.16                                               
_exptl_crystal_F_000       340.00                                               
_reflns_d_resolution_high  0.8600                                               
                                                                                
loop_                                                                           
 _space_group_symop_operation_xyz                                               
 'x, y, z'                                                                      
 '-x, -y, -z'                                                                   
                                                                                
_cell_length_a     8.4817                                                       
_cell_length_b     8.6149                                                       
_cell_length_c    12.1667                                                       
_cell_angle_alpha 109.875                                                       
_cell_angle_beta   91.900                                                       
_cell_angle_gamma 114.190                                                       
                                                                                
_shelx_F_squared_multiplier     1.000                                           
                                                                                
loop_                                                                           
 _refln_index_h                                                                 
 _refln_index_k                                                                 
 _refln_index_l                                                                 
 _refln_F_squared_calc                                                          
 _refln_F_squared_meas                                                          
 _refln_F_squared_sigma                                                         
 _refln_observed_status                                                         
   2   0   0      13122.52      14279.91      1029.79 o                         
   3   0   0       1577.16       2274.99       160.54 o                         
   4   0   0       1389.39       1313.78        68.80 o                         
   5   0   0         23.12         26.34         1.25 o                         
   6   0   0         28.88         33.15         3.20 o                         
   7   0   0        255.70        201.56        24.52 o                         
   8   0   0          4.21          4.73         0.86 o                         
  -9   1   0          0.12          0.42         0.56 o                         
  -8   1   0        482.43        568.84        24.52 o                         
  -7   1   0         25.31         25.24         1.83 o                         
  -6   1   0         54.56         49.97         2.13 o                         
  -5   1   0       1236.15       1216.08        33.50 o                         
  -4   1   0         20.76         77.16         8.65 o                         
  -3   1   0         15.87         25.80         2.35 o                         
  -2   1   0       1501.22       2378.44       121.68 o                         
   1   1   0       3116.93       3164.19       184.25 o                         
   2   1   0         87.14        114.98         8.04 o                         
   4   1   0        468.58        428.72        19.18 o                         
   5   1   0        625.13        574.35        30.55 o                         
   6   1   0          4.42          5.80         1.00 o                         
   7   1   0         72.31         69.18         4.83 o                         
   8   1   0          4.02          8.83         1.98 o                         
  -9   2   0          5.97          5.18         0.90 o                         
  -8   2   0         37.17         40.10         2.90 o                         
  -7   2   0         10.51         12.84         1.50 o                         
  -6   2   0         59.01         59.71         2.26 o                         
  -5   2   0        145.00        161.13         5.17 o                         
  -4   2   0          4.89         16.23         2.70 o                         
  -3   2   0        175.17        208.23        46.87 o                         
  -2   2   0         32.68        182.81        41.83 o                         
  -1   2   0        248.98        512.58        22.34 o                         
   0   2   0        975.25       1608.24        68.59 o                         
   1   2   0        268.16        490.99        23.21 o                         
   2   2   0        885.87       1146.36        63.72 o                         
   3   2   0         11.98         18.04         1.55 o                         
   4   2   0         40.75         50.42         3.72 o                         
   5   2   0        214.08        155.83        11.09 o                         
   6   2   0        122.86        145.49        13.52 o                         
   7   2   0        197.41        233.73        11.82 o                         
  -9   3   0          0.68          0.78         0.56 o                         
  -8   3   0         14.57         21.85         2.52 o                         
  -7   3   0        546.05        339.12        25.42 o                         
  -6   3   0         76.50         82.23         3.55 o                         
  -5   3   0        986.97        904.66        29.43 o                         
  -4   3   0        457.08        434.13        32.27 o                         
  -3   3   0       6565.65      10593.06       848.43 o                         
  -2   3   0        139.72        254.43        13.23 o                         
  -1   3   0       2552.60       3623.41       253.12 o                         
   0   3   0       2129.11       3667.00       154.56 o                         
   1   3   0        481.75        816.61        57.34 o                         
   2   3   0       1893.66       2200.32       101.04 o                         
   3   3   0        188.54        232.62        11.38 o                         
   4   3   0         34.76         34.12         3.97 o                         
   5   3   0         48.89         43.45         4.51 o                         
   6   3   0         22.07         31.98         4.06 o                         
  -9   4   0         42.41         53.84         2.95 o                         
  -8   4   0        582.82        655.33        34.23 o                         
  -7   4   0        696.54        683.13        39.26 o                         
  -6   4   0        273.75        262.89        11.74 o                         
  -5   4   0        383.74        345.84        11.49 o                         
  -4   4   0          0.47         -0.37         0.37 o                         
  -3   4   0        935.25        883.04        64.54 o                         
  -2   4   0       2106.14       1553.52       116.28 o                         
  -1   4   0       1498.54       1552.70        81.83 o                         
   0   4   0        526.70        485.61        18.53 o                         
   1   4   0        986.83       1026.36        43.96 o                         
   2   4   0        194.77        157.99         7.42 o                         
   3   4   0        271.16        295.51        16.43 o                         
   4   4   0        209.64        230.54        13.43 o                         
   5   4   0         30.43         39.25         3.21 o                         
   6   4   0          6.09          1.80         4.15 o                         
  -9   5   0         35.68         47.34         3.31 o                         
  -8   5   0         10.33         10.77         1.57 o                         
  -7   5   0        578.98        584.91        24.84 o                         
  -6   5   0        515.41        512.34        18.88 o                         
  -5   5   0        391.58        343.56        11.49 o                         
  -4   5   0        299.54        284.95        10.70 o                         
  -3   5   0        628.80        620.37        20.52 o                         
  -2   5   0        313.27        324.72         9.50 o                         
  -1   5   0        740.23        770.34        25.34 o                         
   0   5   0        161.16        175.43         6.73 o                         
   1   5   0          6.94          8.53         2.24 o                         
   2   5   0         45.50         23.44         9.19 o                         
   3   5   0        257.02        132.69        17.67 o                         
   4   5   0         84.08        107.78        10.55 o                         
   5   5   0         71.83         69.58        11.72 o                         
  -9   6   0         21.58         19.59         1.90 o                         
  -8   6   0         29.44         32.26         2.21 o                         
  -7   6   0          6.82          8.55         0.99 o                         
  -6   6   0          0.54          0.19         0.48 o                         
  -5   6   0        269.77        294.15        13.01 o                         
  -4   6   0        106.12        116.78         5.58 o                         
  -3   6   0         97.17        106.80         4.68 o                         
  -2   6   0       1265.21       1421.70        39.38 o                         
  -1   6   0        462.50        518.15        17.35 o                         
   0   6   0        250.62        280.18        13.19 o                         
   2   6   0         49.81         74.98         5.02 o                         
   3   6   0          0.63          1.08         0.85 o                         
  -8   7   0         86.49         99.56         6.13 o                         
  -7   7   0          6.09          8.26         1.14 o                         
  -6   7   0          1.93          5.01         0.89 o                         
  -5   7   0          1.28          1.34         0.57 o                         
  -3   7   0         62.36         85.87         4.36 o                         
  -2   7   0          5.10          6.03         0.82 o                         
  -1   7   0         24.16         29.75         2.23 o                         
   0   7   0        303.20        341.83        14.69 o                         
   1   7   0          5.43          8.08         1.24 o                         
   2   7   0         21.33         45.49         8.13 o                         
  -8   8   0        933.80        911.35        67.07 o                         
  -7   8   0        239.37        249.18        11.06 o                         
  -6   8   0        559.72        628.75        26.78 o                         
  -5   8   0          6.39          8.74         2.31 o                         
  -4   8   0        335.54        342.83        14.98 o                         
  -3   8   0         90.35        123.74         7.07 o                         
  -2   8   0          1.38          2.06         1.12 o                         
   0   8   0         43.87         54.59         4.42 o                         
  -6   9   0          5.06          6.85         1.44 o                         
  -5   9   0        439.26        478.34        46.15 o                         
  -4   9   0          9.65          7.16         1.16 o                         
  -3   9   0        320.55        308.71        14.35 o                         
  -2   9   0         40.78         25.24         8.65 o                         
   1  -9   1        198.84        226.26        25.06 o                         
   2  -9   1          0.73         16.77         6.85 o                         
   3  -9   1        579.00        519.58        38.22 o                         
   4  -9   1          9.85         16.05         2.16 o                         
   5  -9   1        315.79        398.07        29.57 o                         
   6  -9   1         18.36         22.90         2.70 o                         
   7  -9   1         49.55         48.14         4.33 o                         
  -1  -8   1          3.62          2.95         1.30 o                         
   0  -8   1         10.88          7.65         3.67 o                         
   1  -8   1        170.80        181.71         9.08 o                         
   2  -8   1         15.37         12.12         1.24 o                         
   3  -8   1        158.22        166.77         8.17 o                         
   4  -8   1        107.37        113.15         7.15 o                         
   5  -8   1        242.24        233.69        12.93 o                         
   6  -8   1         16.03         19.65         1.99 o                         
   7  -8   1         25.26         26.05         2.29 o                         
   8  -8   1        260.23        248.07        19.47 o                         
  -2  -7   1          7.56         11.31         2.92 o                         
  -1  -7   1         51.86         57.26         3.40 o                         
   0  -7   1         70.12         66.40         3.85 o                         
   1  -7   1        230.55        271.81        10.12 o                         
   2  -7   1        244.11        294.41        11.72 o                         
   3  -7   1        357.06        373.98        16.34 o                         
   4  -7   1        333.68        355.27        15.57 o                         
   5  -7   1        109.02        117.24         5.49 o                         
   6  -7   1       1054.52       1093.98        39.91 o                         
   7  -7   1         11.51         13.33         1.33 o                         
   8  -7   1        433.67        433.69        29.84 o                         
  -4  -6   1          1.61          3.16         2.61 o                         
  -3  -6   1         23.84         20.75         2.11 o                         
  -2  -6   1        385.02        450.22        20.94 o                         
  -1  -6   1        340.62        353.66        19.73 o                         
   0  -6   1        997.97       1129.05        59.14 o                         
   1  -6   1       1957.29       2212.13        81.60 o                         
   2  -6   1       1350.45       1430.34        42.43 o                         
   3  -6   1        623.57        644.50        21.40 o                         
   4  -6   1         43.81         52.77         2.50 o                         
   5  -6   1        488.29        520.03        19.27 o                         
   6  -6   1        234.30        243.55         8.43 o                         
   7  -6   1         14.17         14.89         1.87 o                         
   8  -6   1        167.79        192.17         7.63 o                         
   9  -6   1        143.70        158.83        12.44 o                         
  -4  -5   1         12.56         13.11         3.61 o                         
  -2  -5   1          8.26          6.50         1.20 o                         
   0  -5   1          0.10          5.95         1.26 o                         
   1  -5   1        314.39        303.41        12.71 o                         
   2  -5   1        273.10        235.03         6.94 o                         
   3  -5   1        354.45        339.48        11.44 o                         
   4  -5   1       1172.68       1123.71        36.44 o                         
   5  -5   1        148.44        139.07         4.95 o                         
   6  -5   1        516.02        485.96        18.94 o                         
   7  -5   1        106.09        113.21         5.38 o                         
   8  -5   1        130.48        127.85         5.32 o                         
   9  -5   1          5.32          5.85         0.86 o                         
  -5  -4   1         17.78         18.32         3.77 o                         
  -4  -4   1        144.38        149.44        11.47 o                         
  -3  -4   1         53.20         55.90         4.06 o                         
  -2  -4   1         62.63         53.08         3.18 o                         
  -1  -4   1        164.81        202.77        10.16 o                         
   0  -4   1         45.42         18.21         5.41 o                         
   1  -4   1         64.46         74.82        10.28 o                         
   2  -4   1        298.51        326.68        26.32 o                         
   4  -4   1         39.83         41.11         2.98 o                         
   5  -4   1        212.66        204.09         6.98 o                         
   6  -4   1        438.44        413.76        17.76 o                         
   7  -4   1          0.22          1.10         0.58 o                         
   8  -4   1        279.90        324.16        17.46 o                         
   9  -4   1         49.67         60.38         3.89 o                         
  -7  -3   1         21.17         18.71         2.41 o                         
  -6  -3   1        190.41        227.80        11.78 o                         
  -4  -3   1        136.31        117.62         7.29 o                         
  -3  -3   1        365.20        386.57        32.30 o                         
  -2  -3   1       1358.78       1455.46        82.48 o                         
  -1  -3   1       3257.77       3355.28       141.52 o                         
   0  -3   1       1460.01       2010.99       104.66 o                         
   1  -3   1         96.66        151.20        10.01 o                         
   2  -3   1       1256.60       1341.51        97.53 o                         
   3  -3   1        781.15       1391.45       166.22 o                         
   4  -3   1         11.60          9.92         1.62 o                         
   5  -3   1        155.54        155.83         5.74 o                         
   6  -3   1        484.39        482.71        16.52 o                         
   7  -3   1         50.95         56.88         3.95 o                         
   8  -3   1         27.13         29.64         2.61 o                         
   9  -3   1        173.53        204.51        11.22 o                         
  -7  -2   1        132.30        172.20        14.33 o                         
  -6  -2   1       1423.33       1054.50        58.47 o                         
  -5  -2   1          4.21          2.69         1.49 o                         
  -4  -2   1        144.20        122.63         6.82 o                         
  -3  -2   1         18.50         14.58         2.98 o                         
  -2  -2   1        173.40        288.28        25.06 o                         
  -1  -2   1       2061.26       2975.50       153.30 o                         
   0  -2   1          3.83          3.09         0.93 o                         
   1  -2   1       7364.97       4071.40       294.05 o                         
   2  -2   1         36.41        111.96        31.19 o                         
   3  -2   1       4297.15       4090.22       209.07 o                         
   4  -2   1          5.10         17.85         3.25 o                         
   5  -2   1        694.11        617.59        18.85 o                         
   6  -2   1          0.66          1.13         0.40 o                         
   7  -2   1        134.41        145.61         6.44 o                         
   8  -2   1        195.49        219.17        12.10 o                         
   9  -2   1          0.06          0.12         0.56 o                         
  -8  -1   1         12.66         12.15         1.73 o                         
  -7  -1   1        336.88        358.28        19.77 o                         
  -6  -1   1          8.76          8.31         1.22 o                         
  -5  -1   1       1173.62       1195.20        43.35 o                         
  -4  -1   1         30.81         32.95         2.32 o                         
  -3  -1   1        417.22        196.87        18.39 o                         
  -2  -1   1          4.50          2.55         1.17 o                         
  -1  -1   1        524.22        248.89        14.56 o                         
   2  -1   1       3568.47       5761.65       294.48 o                         
   3  -1   1          3.37         15.93         2.72 o                         
   4  -1   1        463.29        427.12        20.28 o                         
   5  -1   1          8.79         10.09         0.88 o                         
   6  -1   1        504.48        514.67        17.68 o                         
   7  -1   1         28.65         26.85         3.41 o                         
   8  -1   1        733.38        841.64        47.35 o                         
   9  -1   1          0.81          2.34         1.08 o                         
  -8   0   1         39.97         48.72         3.92 o                         
  -7   0   1          1.67          2.36         0.67 o                         
  -6   0   1         44.88         47.28         2.83 o                         
  -5   0   1          7.74          6.26         0.60 o                         
  -4   0   1         97.75         45.07         7.39 o                         
  -3   0   1         21.91         87.86         7.23 o                         
  -2   0   1        393.87        516.16        39.48 o                         
   1   0   1       2527.79       2972.05       286.11 o                         
   2   0   1        262.71        400.01        23.08 o                         
   3   0   1       1652.28       1843.11        87.21 o                         
   4   0   1         29.97         34.67         2.03 o                         
   5   0   1         43.70         49.43         3.07 o                         
   6   0   1         22.77         20.98         2.62 o                         
   7   0   1        135.18        136.07         8.22 o                         
   8   0   1          2.03          3.22         1.10 o                         
  -9   1   1        143.85        150.84         8.35 o                         
  -8   1   1         31.75         38.66         2.48 o                         
  -7   1   1         36.39         36.93         4.51 o                         
  -6   1   1          1.01          0.55         0.31 o                         
  -5   1   1       1328.64       1356.35        40.10 o                         
  -4   1   1        245.50        228.24        19.65 o                         
  -3   1   1       2861.53       3300.16       119.75 o                         
  -2   1   1       1951.30       2300.56       176.86 o                         
  -1   1   1       1188.25       1010.40        64.72 o                         
   0   1   1        338.28        453.14        20.35 o                         
   1   1   1         77.41         53.74         3.57 o                         
   2   1   1        312.45        404.82        24.87 o                         
   3   1   1         75.86         64.84         7.66 o                         
   4   1   1         70.03         78.26        11.99 o                         
   5   1   1          6.64          8.40         1.89 o                         
   6   1   1         35.06         21.01         4.06 o                         
   7   1   1         29.48         35.87         4.24 o                         
   8   1   1          7.24          7.49         4.06 o                         
  -9   2   1        144.66        157.38         8.73 o                         
  -8   2   1        809.03        831.89        80.77 o                         
  -7   2   1        441.27        332.20        14.36 o                         
  -6   2   1        658.12        659.13        21.69 o                         
  -5   2   1        782.49        754.48        24.52 o                         
  -4   2   1        275.52        246.99        20.19 o                         
  -3   2   1        143.74        155.34        10.55 o                         
  -2   2   1       2203.88       2959.70       151.70 o                         
  -1   2   1        531.47        489.51        22.15 o                         
   0   2   1       1332.00       1696.42        72.40 o                         
   2   2   1        972.96        961.78        36.80 o                         
   3   2   1        740.52        514.82        31.45 o                         
   4   2   1       1154.69       1136.84        59.37 o                         
   5   2   1       1205.27        766.83        44.12 o                         
   6   2   1         73.84         70.14         5.88 o                         
   7   2   1        179.32        209.43        19.96 o                         
  -9   3   1          2.33          3.45         0.68 o                         
  -8   3   1        158.67        169.40         9.62 o                         
  -7   3   1        203.15        177.94        14.91 o                         
  -6   3   1        428.12        424.87        14.11 o                         
  -5   3   1       1075.37        963.46        34.18 o                         
  -4   3   1       1613.53       1489.70       108.17 o                         
  -3   3   1       3299.37       5265.25       473.07 o                         
  -2   3   1        180.19        181.04        18.48 o                         
  -1   3   1        359.81        547.33        30.91 o                         
   0   3   1        807.89       1464.69        79.18 o                         
   1   3   1        478.96        585.69        27.65 o                         
   2   3   1        340.24        391.82        20.96 o                         
   3   3   1        174.56        215.81         9.89 o                         
   4   3   1         47.40         53.89         4.28 o                         
   5   3   1        109.38        122.47         7.75 o                         
   6   3   1        205.98        234.69        13.36 o                         
  -9   4   1         37.73         44.36         3.16 o                         
  -8   4   1        613.30        661.55        24.51 o                         
  -7   4   1         30.03         37.59         3.17 o                         
  -6   4   1        180.31        178.23         7.34 o                         
  -5   4   1         79.97         74.21         3.16 o                         
  -4   4   1         53.41         66.50         4.13 o                         
  -3   4   1         10.10         13.28         1.07 o                         
  -2   4   1        137.06        146.63         8.09 o                         
  -1   4   1        130.25        103.15         4.33 o                         
   0   4   1        436.85        460.38        34.11 o                         
   1   4   1        749.18        823.26        50.59 o                         
   3   4   1        149.41         88.70        16.95 o                         
   4   4   1          1.95          3.77         0.92 o                         
   5   4   1          4.76          5.61         1.21 o                         
  -9   5   1        186.14        222.70        12.11 o                         
  -8   5   1         16.23         14.83         1.52 o                         
  -7   5   1          6.99          6.83         1.03 o                         
  -6   5   1        158.73        174.44         7.84 o                         
  -5   5   1         49.05         44.13         2.52 o                         
  -4   5   1        235.74        257.25        11.38 o                         
  -3   5   1          0.33          0.42         0.39 o                         
  -2   5   1        444.65        476.40        15.93 o                         
  -1   5   1          6.75          4.47         0.56 o                         
   0   5   1         28.58         39.34         2.20 o                         
   1   5   1        383.46        401.57        19.73 o                         
   2   5   1        186.85        205.51        17.13 o                         
   3   5   1        158.43        200.21        13.61 o                         
   4   5   1          2.94          1.30         0.65 o                         
  -9   6   1        217.52        223.51         9.98 o                         
  -8   6   1         54.06         63.57         4.46 o                         
  -7   6   1        931.52        999.51        53.64 o                         
  -6   6   1         86.66        110.81         6.50 o                         
  -5   6   1        718.84        501.86        28.40 o                         
  -4   6   1         74.04         72.36         4.70 o                         
  -3   6   1        985.91       1099.26        46.35 o                         
  -2   6   1        138.99        156.33         6.31 o                         
  -1   6   1        158.35        169.63         6.99 o                         
   0   6   1          0.01          4.62         4.87 o                         
   1   6   1         53.45         73.09         7.55 o                         
   3   6   1        146.73        159.05        24.52 o                         
  -8   7   1         35.45         36.49         2.95 o                         
  -7   7   1          7.45          9.27         1.16 o                         
  -6   7   1        255.48        278.91        12.48 o                         
  -5   7   1         14.01         13.29         1.92 o                         
  -4   7   1        290.54        306.25        16.69 o                         
  -3   7   1         67.23         75.59         3.98 o                         
  -2   7   1        588.37        633.39        23.50 o                         
  -1   7   1         10.63         10.24         1.22 o                         
   0   7   1        297.07        361.76        15.12 o                         
   1   7   1         83.12         87.61         9.10 o                         
   2   7   1         80.05        106.91         8.47 o                         
  -7   8   1          0.47          1.28         0.58 o                         
  -6   8   1        190.33        224.41        10.09 o                         
  -5   8   1         61.73         68.82         3.62 o                         
  -4   8   1         93.09        100.56         4.92 o                         
  -3   8   1          0.94          2.92         0.73 o                         
  -2   8   1         27.73         34.89         3.38 o                         
  -1   8   1        125.72        162.34        15.87 o                         
   0   8   1         25.03         25.67         3.43 o                         
  -5   9   1        326.62        290.26        21.63 o                         
  -4   9   1          8.53          6.26         1.84 o                         
  -3   9   1         68.79         79.33        12.98 o                         
   1  -9   2        104.00         96.10        11.18 o                         
   2  -9   2        229.09        181.76        19.11 o                         
   3  -9   2        148.01        130.41        20.91 o                         
   4  -9   2         28.71         33.17         3.43 o                         
   5  -9   2          3.81          6.13         1.44 o                         
   6  -9   2         12.49         14.24         2.16 o                         
   7  -9   2        138.44        146.93        11.36 o                         
  -1  -8   2         44.55         44.72         3.89 o                         
   0  -8   2          0.78          1.12         0.62 o                         
   1  -8   2        266.91        263.17        10.95 o                         
   2  -8   2        286.46        297.40        13.93 o                         
   3  -8   2        339.95        370.23        21.37 o                         
   4  -8   2        420.58        296.03        22.72 o                         
   5  -8   2          2.62          3.46         1.00 o                         
   6  -8   2        128.09        130.68         6.31 o                         
   7  -8   2          0.85          1.06         0.87 o                         
   8  -8   2          9.09          8.47         2.34 o                         
  -3  -7   2         99.73         41.47         9.19 o                         
  -2  -7   2        119.85        161.00         9.47 o                         
  -1  -7   2         99.01        114.31         5.85 o                         
   1  -7   2        541.01        521.75        19.73 o                         
   2  -7   2         85.05         93.42         7.32 o                         
   3  -7   2        305.17        298.40        13.11 o                         
   4  -7   2         72.07         84.14         3.97 o                         
   5  -7   2        249.06        265.50        13.27 o                         
   6  -7   2         19.24         21.08         1.55 o                         
   7  -7   2        189.29        217.24         9.99 o                         
   8  -7   2        250.76        262.49        11.72 o                         
   9  -7   2        165.15        178.12        13.70 o                         
  -4  -6   2         18.58         21.99         2.88 o                         
  -3  -6   2          1.39          2.58         1.71 o                         
  -2  -6   2        352.24        343.80        19.28 o                         
  -1  -6   2          7.64          5.96         1.82 o                         
   0  -6   2       1622.02       1679.83        70.60 o                         
   1  -6   2        276.77        295.09        10.18 o                         
   2  -6   2       1092.03       1118.78        36.46 o                         
   3  -6   2        876.79        927.52        30.32 o                         
   4  -6   2          5.17          5.72         0.78 o                         
   5  -6   2        371.23        390.72        14.69 o                         
   6  -6   2         12.77         12.59         1.18 o                         
   7  -6   2          2.17          2.52         0.75 o                         
   8  -6   2         23.45         36.65         2.41 o                         
   9  -6   2         99.17        113.68         6.56 o                         
  -5  -5   2         23.85         11.54         6.49 o                         
  -4  -5   2        107.19        119.71        10.28 o                         
  -3  -5   2          0.17          0.84         2.34 o                         
  -2  -5   2        253.87        168.59        21.81 o                         
  -1  -5   2       1198.80       1029.96       126.02 o                         
   0  -5   2        637.05        610.17        26.04 o                         
   1  -5   2        912.18        850.02        31.80 o                         
   2  -5   2         29.88         32.90        12.89 o                         
   3  -5   2         86.67         56.12        11.58 o                         
   4  -5   2        184.41        179.03         6.32 o                         
   5  -5   2         14.20         19.38         1.16 o                         
   6  -5   2        140.67        147.58         5.92 o                         
   7  -5   2       1042.30        917.15        75.63 o                         
   8  -5   2         16.23         16.12         2.97 o                         
   9  -5   2        145.99        159.29         8.86 o                         
  -6  -4   2         23.46         32.96         3.97 o                         
  -5  -4   2        218.38         99.52        16.77 o                         
  -4  -4   2          7.22         11.58         1.83 o                         
  -3  -4   2        249.50        253.74        11.85 o                         
  -2  -4   2        126.94        142.25         6.27 o                         
   0  -4   2        262.91        240.49        13.72 o                         
   1  -4   2         25.27         38.65         4.24 o                         
   2  -4   2       2133.11       2204.72       161.36 o                         
   4  -4   2       1191.09       1034.89        43.47 o                         
   5  -4   2         80.40         70.37         3.00 o                         
   6  -4   2        728.50        689.20        23.14 o                         
   7  -4   2        633.55        417.41        18.18 o                         
   8  -4   2        185.39        193.25        10.83 o                         
   9  -4   2         58.54         60.60         3.95 o                         
  -7  -3   2          8.97          9.01         1.80 o                         
  -6  -3   2        385.52        462.81        28.18 o                         
  -5  -3   2        113.18        136.10        10.70 o                         
  -4  -3   2       1638.71       1580.20        74.06 o                         
  -3  -3   2        186.96        195.47        14.58 o                         
  -2  -3   2       2221.34       2006.73        84.96 o                         
  -1  -3   2        208.35        248.54        14.13 o                         
   0  -3   2       2093.98       2341.52        99.16 o                         
   1  -3   2        131.73         94.28         6.37 o                         
   2  -3   2       6040.32       4979.44       254.13 o                         
   3  -3   2         67.12         85.82        35.88 o                         
   4  -3   2        116.69        127.10        10.28 o                         
   5  -3   2         54.03         47.92         2.21 o                         
   6  -3   2         54.46         63.56         3.11 o                         
   7  -3   2        731.70        729.24        40.45 o                         
   8  -3   2          2.04          4.27         1.90 o                         
   9  -3   2        487.10        554.56        28.94 o                         
  -7  -2   2         97.52        116.82         8.83 o                         
  -6  -2   2        140.79        147.58        10.69 o                         
  -5  -2   2         21.43         20.57         1.57 o                         
  -4  -2   2         20.15         16.86         1.14 o                         
  -3  -2   2          0.21          2.84         1.01 o                         
  -2  -2   2         87.95        134.85        15.50 o                         
  -1  -2   2        457.44        709.58        38.50 o                         
   0  -2   2       1027.54       1300.80        55.47 o                         
   1  -2   2       6529.54       7668.38       469.74 o                         
   2  -2   2       1388.03       1627.67        59.63 o                         
   3  -2   2        383.13        565.38        26.05 o                         
   5  -2   2        208.47        197.07         7.59 o                         
   6  -2   2        205.06        222.91         8.69 o                         
   7  -2   2        162.99        180.27         9.49 o                         
   8  -2   2         51.48         57.15         3.28 o                         
   9  -2   2          0.41          0.63         0.64 o                         
  -8  -1   2        102.84        116.43         7.44 o                         
  -7  -1   2         18.88         17.99         2.33 o                         
  -6  -1   2        174.10        158.05         7.14 o                         
  -5  -1   2          0.71          0.92         0.38 o                         
  -4  -1   2         23.43         25.07         1.79 o                         
  -3  -1   2          8.51          8.47         1.62 o                         
  -1  -1   2       1456.62       1977.74       146.39 o                         
   0  -1   2        970.07        817.43        42.96 o                         
   1  -1   2       1440.77       1929.13       127.55 o                         
   2  -1   2          3.55          8.31         1.66 o                         
   3  -1   2       1454.29       1839.38        80.00 o                         
   4  -1   2         64.85         83.86         5.41 o                         
   5  -1   2         33.64         35.03         1.77 o                         
   6  -1   2        180.50        185.11         7.94 o                         
   7  -1   2         10.86         10.12         1.88 o                         
   8  -1   2        144.93        153.23        12.87 o                         
  -8   0   2          3.67          4.70         0.90 o                         
  -7   0   2        579.81        616.19        22.82 o                         
  -6   0   2        298.55        311.05        10.57 o                         
  -5   0   2       1817.32       1703.60        55.10 o                         
  -4   0   2       1924.50       2157.81       234.73 o                         
  -3   0   2         56.92         35.03         6.31 o                         
  -2   0   2      13962.72      18028.60      1298.78 o                         
  -1   0   2        573.38        614.78        26.82 o                         
   1   0   2         33.81         47.35         5.41 o                         
   2   0   2        221.06        265.33        14.23 o                         
   3   0   2          0.00          0.56         0.80 o                         
   4   0   2        798.13        794.23        37.17 o                         
   5   0   2         46.35         56.26         2.92 o                         
   6   0   2        904.55        791.96        44.64 o                         
   7   0   2        178.02        197.30        10.39 o                         
   8   0   2        203.30        196.87        16.41 o                         
  -9   1   2        131.24        157.99         8.67 o                         
  -8   1   2         65.86         68.22         3.74 o                         
  -7   1   2        149.79         49.14         3.12 o                         
  -6   1   2        657.07        617.40        20.35 o                         
  -5   1   2       1275.70       1246.97        34.31 o                         
  -4   1   2        726.68        435.93        34.98 o                         
  -3   1   2       4890.30       4990.78       255.28 o                         
  -2   1   2       2126.62       2132.66        77.61 o                         
  -1   1   2       3598.55       3537.63       181.66 o                         
   0   1   2       5006.99       6467.94       383.92 o                         
   1   1   2       1942.04       2654.59       139.13 o                         
   2   1   2        126.15        133.66        10.91 o                         
   3   1   2        714.03        764.86        26.92 o                         
   4   1   2        330.54        327.18        23.26 o                         
   5   1   2        257.99        210.03        14.61 o                         
   6   1   2         24.81         23.96         4.17 o                         
   7   1   2         86.16        106.62         8.38 o                         
  -9   2   2          3.57          2.97         0.73 o                         
  -8   2   2        117.19         84.78         5.28 o                         
  -7   2   2          7.70          5.40         1.12 o                         
  -6   2   2        469.17        500.72        16.56 o                         
  -5   2   2        437.10        374.74        12.46 o                         
  -4   2   2        199.94        195.45        11.65 o                         
  -3   2   2        235.10        288.98        19.83 o                         
  -2   2   2          2.40          4.42         1.38 o                         
  -1   2   2        160.79        237.99        15.32 o                         
   0   2   2        238.84        301.88        15.66 o                         
   1   2   2        425.01        703.18        41.12 o                         
   2   2   2        352.49        361.95        17.24 o                         
   3   2   2        545.00        625.94        33.08 o                         
   4   2   2        878.80        819.34        44.12 o                         
   5   2   2        988.30        981.08        62.39 o                         
   6   2   2         41.51         59.43         4.46 o                         
   7   2   2         22.11         15.68         2.16 o                         
  -9   3   2        120.39        137.02         7.83 o                         
  -8   3   2        298.20        223.11        12.24 o                         
  -7   3   2        256.33        253.27        11.33 o                         
  -6   3   2         66.59         67.40         2.99 o                         
  -5   3   2       1189.54       1139.45        33.72 o                         
  -4   3   2        352.41        297.80        12.97 o                         
  -3   3   2         17.80         15.87         2.16 o                         
  -2   3   2       1286.50       1371.80       104.93 o                         
  -1   3   2       2718.37       3036.00       128.23 o                         
   0   3   2       2172.84       2562.08       109.61 o                         
   1   3   2        444.69        438.99        20.91 o                         
   2   3   2          3.15          4.43         1.00 o                         
   3   3   2        150.45        161.92         9.81 o                         
   4   3   2          8.48          8.89         2.42 o                         
   5   3   2         30.91         33.28         3.54 o                         
   6   3   2         90.52         75.36         6.49 o                         
  -9   4   2         14.32         14.35         1.69 o                         
  -8   4   2         35.21         40.71         2.61 o                         
  -7   4   2         71.89         71.93         4.80 o                         
  -6   4   2        650.61        626.11        20.60 o                         
  -5   4   2          6.86         13.87         1.19 o                         
  -4   4   2       1530.50       1412.07        53.66 o                         
  -3   4   2         11.64         15.71         1.20 o                         
  -2   4   2        178.45        152.86         5.99 o                         
  -1   4   2         20.94         16.04         0.96 o                         
   0   4   2        246.92        228.01        11.38 o                         
   1   4   2          3.92         35.92         5.67 o                         
   3   4   2          1.91          2.41         1.19 o                         
   4   4   2        127.98        125.61         6.68 o                         
   5   4   2         16.70         12.26         6.49 o                         
  -9   5   2         37.86         42.49         2.98 o                         
  -8   5   2        359.93        366.94        16.12 o                         
  -7   5   2        321.12        323.88        14.08 o                         
  -6   5   2        496.12        333.29        20.46 o                         
  -5   5   2        161.99        167.96         9.37 o                         
  -4   5   2        114.27        121.11         5.76 o                         
  -3   5   2        223.41        241.55        10.75 o                         
  -2   5   2        197.72        212.62         8.24 o                         
  -1   5   2        872.45        968.48        31.92 o                         
   0   5   2         40.94         37.24         4.21 o                         
   1   5   2       1253.81        954.05        42.13 o                         
   2   5   2         56.40         61.81         4.13 o                         
   3   5   2        101.42        115.01         5.23 o                         
   4   5   2         10.90         20.55         2.52 o                         
  -9   6   2        141.29        130.18         7.64 o                         
  -8   6   2         11.18         12.08         1.77 o                         
  -7   6   2       1287.14       1304.63        55.03 o                         
  -6   6   2          0.27          0.66         0.51 o                         
  -5   6   2        901.74        564.53        28.80 o                         
  -4   6   2        670.12        477.00        28.05 o                         
  -3   6   2       1716.05       1634.92       106.51 o                         
  -2   6   2          0.49          1.47         1.05 o                         
  -1   6   2        231.13        241.37        12.12 o                         
   0   6   2         16.23         17.73         3.17 o                         
   1   6   2         38.74         25.89         2.32 o                         
   2   6   2        158.20        187.36        14.33 o                         
   3   6   2          0.21          2.25         0.88 o                         
  -8   7   2         29.10         32.59         2.02 o                         
  -7   7   2         40.05         44.96         2.66 o                         
  -6   7   2          7.83          8.54         1.10 o                         
  -5   7   2        112.14        134.19         7.95 o                         
  -4   7   2         34.49         27.95         1.94 o                         
  -3   7   2         24.49         37.56         4.36 o                         
  -2   7   2        421.91        382.58        14.55 o                         
  -1   7   2         11.21          8.34         2.26 o                         
   0   7   2         65.88         52.06         3.08 o                         
   1   7   2         23.73         15.61         3.97 o                         
  -7   8   2          2.00          1.40         0.47 o                         
  -6   8   2          1.04          3.79         0.73 o                         
  -5   8   2          2.45          2.82         0.68 o                         
  -4   8   2        103.66        115.98         5.54 o                         
  -3   8   2          0.03          1.50         0.58 o                         
  -2   8   2        302.04        310.57        19.06 o                         
  -1   8   2         46.46         43.81         3.97 o                         
   1  -9   3        108.90         48.63         7.57 o                         
   4  -9   3        107.71         67.61        10.10 o                         
   5  -9   3          0.79          1.08         1.08 o                         
   6  -9   3        114.52        105.17         9.92 o                         
   7  -9   3         94.88         76.98         6.31 o                         
  -1  -8   3        111.34        118.83        10.46 o                         
   0  -8   3          0.38          1.05         0.75 o                         
   1  -8   3        252.80        241.76        13.09 o                         
   2  -8   3        359.64        258.78        16.94 o                         
   3  -8   3        667.01        690.37        37.26 o                         
   4  -8   3        453.43        339.66        25.78 o                         
   5  -8   3          4.57          8.11         1.35 o                         
   6  -8   3        948.67       1059.91        54.82 o                         
   7  -8   3          1.36          1.69         1.08 o                         
   8  -8   3         30.53         28.12         3.43 o                         
  -3  -7   3          4.79          1.80         3.97 o                         
  -2  -7   3          0.85          0.49         0.64 o                         
  -1  -7   3         63.76         64.35         3.74 o                         
   0  -7   3        962.93        942.47        40.27 o                         
   1  -7   3        935.63        834.96       126.02 o                         
   2  -7   3       1586.41       1594.90        66.75 o                         
   3  -7   3         77.78         88.13         6.23 o                         
   4  -7   3        749.86        727.47        38.74 o                         
   5  -7   3         60.71         77.12         3.67 o                         
   6  -7   3         25.22         26.25         1.77 o                         
   7  -7   3         26.69         26.88         2.34 o                         
   8  -7   3          2.44          4.01         1.71 o                         
   9  -7   3          1.06          1.17         0.89 o                         
  -4  -6   3        172.83        187.36        10.87 o                         
  -2  -6   3         72.01         65.27         4.46 o                         
  -1  -6   3          2.54          4.91         1.25 o                         
   0  -6   3         24.09         31.27         1.97 o                         
   1  -6   3        609.95        643.68        46.05 o                         
   2  -6   3         89.26         71.54         8.66 o                         
   3  -6   3         59.35       -236.17       441.34 o                         
   4  -6   3         22.06         22.76         7.06 o                         
   5  -6   3        241.80        222.76         8.67 o                         
   6  -6   3        416.99        424.93        16.09 o                         
   7  -6   3        258.27        253.17        11.45 o                         
   8  -6   3         70.71         80.30         5.10 o                         
   9  -6   3        238.41        257.40        13.90 o                         
  -5  -5   3          2.37          6.67         5.77 o                         
  -4  -5   3          8.36          9.95         1.78 o                         
  -3  -5   3        103.49         97.24         5.28 o                         
  -2  -5   3         31.97         24.88         2.88 o                         
  -1  -5   3       1315.94       1148.91        98.26 o                         
   0  -5   3        226.94       -457.57       464.60 o                         
   1  -5   3       2314.45       2304.69       145.03 o                         
   2  -5   3         11.52        -69.23       411.23 o                         
   3  -5   3       1411.85       1219.31        46.72 o                         
   4  -5   3        157.58       -457.02       457.02 o                         
   5  -5   3        422.48        460.78        17.10 o                         
   6  -5   3        329.30        304.23        13.46 o                         
   7  -5   3        341.86        278.73        22.10 o                         
   8  -5   3         30.71         29.33         3.97 o                         
   9  -5   3          5.60          4.77         0.95 o                         
  -6  -4   3         35.03         44.01         3.52 o                         
  -5  -4   3        198.24        233.65        19.83 o                         
  -4  -4   3          9.20          8.78         2.40 o                         
  -2  -4   3          3.44          4.73         0.88 o                         
  -1  -4   3         32.60         41.72         2.73 o                         
   0  -4   3        148.39        181.41         9.51 o                         
   1  -4   3        132.73         80.05         9.37 o                         
   2  -4   3       5397.87       5445.00       394.83 o                         
   3  -4   3          2.98          1.62        21.27 o                         
   4  -4   3       3357.35       3281.78       118.73 o                         
   5  -4   3        250.62        251.33         9.31 o                         
   6  -4   3       1425.17       1390.80        51.63 o                         
   8  -4   3        178.50        154.51        12.62 o                         
   9  -4   3          3.76          4.74         0.95 o                         
  -7  -3   3        117.34        146.57        11.72 o                         
  -6  -3   3         27.93         31.49         2.99 o                         
  -5  -3   3        223.05        216.24        16.60 o                         
  -4  -3   3        464.81        469.48        31.53 o                         
  -3  -3   3        382.84        424.28        27.47 o                         
  -2  -3   3         52.42         38.88         2.41 o                         
  -1  -3   3        678.30        685.33        30.74 o                         
   0  -3   3         81.69         92.07         7.11 o                         
   1  -3   3        725.27        724.61        40.89 o                         
   2  -3   3          0.78          1.32         1.21 o                         
   3  -3   3         26.05         36.24         4.87 o                         
   4  -3   3        202.74        174.14         7.80 o                         
   5  -3   3        115.83        110.90         5.29 o                         
   6  -3   3         22.50         25.71         2.08 o                         
   7  -3   3        172.63        111.46        15.78 o                         
   8  -3   3          6.82          4.67         0.93 o                         
   9  -3   3        222.66        254.56        25.69 o                         
  -7  -2   3         24.52         34.02         2.23 o                         
  -6  -2   3        309.06        294.99        13.66 o                         
  -5  -2   3          3.36         14.87         5.23 o                         
  -4  -2   3       1250.69       1068.45        36.82 o                         
  -3  -2   3         17.66         19.65         1.59 o                         
  -2  -2   3       1171.99       1185.68        55.82 o                         
  -1  -2   3          0.63          6.31         2.88 o                         
   0  -2   3        815.40       1113.61        48.02 o                         
   1  -2   3       1199.12       1403.06        69.72 o                         
   2  -2   3        537.88        744.72        41.47 o                         
   3  -2   3        198.34        457.90        22.58 o                         
   4  -2   3        533.07        492.37        25.81 o                         
   5  -2   3        363.35        365.29        12.83 o                         
   6  -2   3         41.72         45.45         2.59 o                         
   7  -2   3        425.82        464.09        30.03 o                         
   8  -2   3        292.05        287.05        17.22 o                         
  -8  -1   3         95.21        114.15         5.58 o                         
  -7  -1   3         65.44         71.52         3.25 o                         
  -6  -1   3        616.19        681.20        28.83 o                         
  -5  -1   3        138.75        150.72         6.02 o                         
  -4  -1   3        172.93        172.38         8.30 o                         
  -3  -1   3        173.21        174.29        10.89 o                         
  -2  -1   3       2775.12       2939.90       391.85 o                         
  -1  -1   3      10707.70      11369.56       703.95 o                         
   0  -1   3        296.02        351.83        20.14 o                         
   1  -1   3       5453.09       6656.81       367.04 o                         
   2  -1   3        335.97        318.16        20.95 o                         
   3  -1   3       3308.58       4333.71       224.93 o                         
   4  -1   3         57.16         74.79         4.70 o                         
   5  -1   3        558.84        688.79        26.49 o                         
   6  -1   3         14.35         15.21         1.44 o                         
   7  -1   3        406.96        432.16        38.50 o                         
   8  -1   3          8.11         10.62         2.51 o                         
  -8   0   3          1.62          3.44         0.84 o                         
  -7   0   3        178.37        141.30        12.08 o                         
  -6   0   3        137.21        158.35         5.68 o                         
  -5   0   3       1289.17       1331.52        43.13 o                         
  -4   0   3        547.00        547.06        20.62 o                         
  -3   0   3        917.38        993.52        53.60 o                         
  -2   0   3      10811.60      11040.17       563.40 o                         
  -1   0   3       5085.57       5419.55       277.65 o                         
   0   0   3        133.32        107.69        10.01 o                         
   1   0   3        238.05        279.90        20.54 o                         
   2   0   3          3.68         10.34         3.25 o                         
   3   0   3        334.13        310.64        15.77 o                         
   4   0   3        410.75        404.07        26.14 o                         
   5   0   3        430.88        442.64        65.08 o                         
   6   0   3        513.37        488.61        28.27 o                         
   7   0   3        185.78        116.46        17.67 o                         
   8   0   3        142.45        140.91         9.47 o                         
  -9   1   3         33.16         31.73         3.06 o                         
  -8   1   3          4.22          3.83         0.74 o                         
  -7   1   3       1108.17        765.33        39.58 o                         
  -6   1   3         12.68         15.52         0.94 o                         
  -5   1   3        314.89        298.35         9.16 o                         
  -4   1   3        848.99        875.84       101.86 o                         
  -3   1   3        263.16        252.15        15.74 o                         
  -2   1   3         12.00         13.59         2.14 o                         
  -1   1   3        621.43        607.39        31.61 o                         
   0   1   3         78.53         94.70         6.69 o                         
   1   1   3        435.67        625.00        48.68 o                         
   2   1   3        114.65        123.01         6.73 o                         
   3   1   3        306.48        318.31        21.78 o                         
   4   1   3          7.48          7.55         2.34 o                         
   5   1   3        131.89        122.18        15.40 o                         
   6   1   3         15.97         16.33         2.60 o                         
   7   1   3         80.30         87.16         5.33 o                         
  -9   2   3          0.09          0.00         0.54 o                         
  -8   2   3        127.92         94.19         4.63 o                         
  -7   2   3         19.24         14.21         1.51 o                         
  -6   2   3        144.80        156.00         6.21 o                         
  -5   2   3        161.94        154.65         4.57 o                         
  -4   2   3         52.78         50.94         2.82 o                         
  -3   2   3         44.86        111.60        16.41 o                         
  -2   2   3        775.03        707.80        55.89 o                         
  -1   2   3        199.09        192.05        11.32 o                         
   0   2   3         13.79         17.08         4.01 o                         
   1   2   3        537.46        578.70        33.13 o                         
   2   2   3         58.20         63.31         5.10 o                         
   3   2   3        333.97        347.75        21.55 o                         
   4   2   3          0.44          0.64         0.67 o                         
   5   2   3        181.54        208.14        11.00 o                         
   6   2   3         85.67         88.62         5.44 o                         
  -9   3   3        453.35        504.37        26.45 o                         
  -8   3   3        326.05        268.27        38.94 o                         
  -7   3   3        875.54        905.10        38.30 o                         
  -6   3   3        109.86        105.01         3.59 o                         
  -5   3   3       3369.03       3161.65        93.02 o                         
  -4   3   3        623.38        576.37        21.23 o                         
  -3   3   3        372.74        329.64        12.83 o                         
  -2   3   3         90.10         66.02         7.66 o                         
  -1   3   3         73.64         80.96         4.97 o                         
   0   3   3          5.44         30.16         5.87 o                         
   1   3   3         45.52         19.14         3.78 o                         
   2   3   3       1225.24       1220.39        63.08 o                         
   3   3   3        282.53        291.17        12.23 o                         
   4   3   3        456.77        464.58        18.63 o                         
   5   3   3          0.37          1.39         0.95 o                         
   6   3   3        214.22        155.59        18.57 o                         
  -9   4   3         53.03         71.50         4.44 o                         
  -8   4   3         89.25         81.83         7.69 o                         
  -7   4   3         47.06         53.27         3.81 o                         
  -6   4   3        843.23        796.62        29.29 o                         
  -5   4   3         65.63         65.30         3.03 o                         
  -4   4   3       2420.91       2378.82        85.68 o                         
  -3   4   3          0.77          0.91         0.42 o                         
  -2   4   3       1262.72       1216.22        44.17 o                         
  -1   4   3         16.63         18.22         1.16 o                         
   0   4   3        223.70        252.33        11.38 o                         
   1   4   3        159.99        140.89         8.87 o                         
   2   4   3         14.82         14.61         2.68 o                         
   3   4   3        177.80        104.34        14.69 o                         
   4   4   3          0.11          0.75         1.36 o                         
  -9   5   3        131.96        141.16        11.36 o                         
  -8   5   3         35.12         37.11         3.07 o                         
  -7   5   3          0.71          0.66         0.50 o                         
  -6   5   3         40.22         26.55         2.61 o                         
  -5   5   3         30.97         24.36         2.10 o                         
  -4   5   3          3.76          5.39         1.40 o                         
  -3   5   3         46.08         39.94         2.80 o                         
  -2   5   3         14.26         16.52         1.22 o                         
  -1   5   3        345.72        283.74        16.06 o                         
   0   5   3        148.59         95.37         9.01 o                         
   1   5   3        588.14        396.66        19.16 o                         
   2   5   3          4.74         32.63        11.54 o                         
   3   5   3        154.75        173.16        10.97 o                         
  -9   6   3          1.01          0.18         0.90 o                         
  -8   6   3         57.56         68.47         4.62 o                         
  -7   6   3         52.27         53.77         3.06 o                         
  -6   6   3          3.19          2.89         0.71 o                         
  -5   6   3         95.65         55.75         3.88 o                         
  -4   6   3        420.43        313.72        13.91 o                         
  -3   6   3         54.01         44.05         3.70 o                         
  -2   6   3          2.41          2.39         2.54 o                         
  -1   6   3        436.69        289.72        22.18 o                         
   0   6   3         92.44         85.07         5.83 o                         
   1   6   3        232.56        262.08        11.89 o                         
   2   6   3        269.49        260.86        10.05 o                         
  -8   7   3          6.13          4.00         0.73 o                         
  -7   7   3        286.01        314.75        13.77 o                         
  -6   7   3         72.02         69.58         3.69 o                         
  -5   7   3        126.02        140.12         6.64 o                         
  -4   7   3          1.74          1.10         0.73 o                         
  -3   7   3          1.03          1.68         0.65 o                         
  -2   7   3          9.96         12.85         1.87 o                         
  -1   7   3          2.23          3.25         9.47 o                         
   0   7   3        149.88        178.96        10.18 o                         
   1   7   3          2.67          1.79         0.72 o                         
  -6   8   3          8.40         11.21         1.03 o                         
  -5   8   3        173.05        206.83         9.19 o                         
  -4   8   3        168.86        176.83         8.04 o                         
  -3   8   3        108.05        154.02         9.47 o                         
  -2   8   3        185.39        232.39        17.49 o                         
   0  -9   4          1.25          2.24         1.34 o                         
   1  -9   4         28.86         24.52         3.61 o                         
   2  -9   4          7.44         10.22         2.71 o                         
   4  -9   4         34.23         33.71         3.61 o                         
   5  -9   4         24.45         26.96         2.38 o                         
   6  -9   4         12.41         13.72         1.64 o                         
   7  -9   4         89.06         76.34         7.30 o                         
  -2  -8   4         62.96         25.96         7.21 o                         
  -1  -8   4        198.10        191.49         9.75 o                         
   0  -8   4         64.72         84.73         7.39 o                         
   1  -8   4         45.45         48.56         2.99 o                         
   2  -8   4          5.66          6.64         1.01 o                         
   3  -8   4          1.11          1.64         0.71 o                         
   4  -8   4         19.99         21.14         2.77 o                         
   5  -8   4        176.15        207.78        11.72 o                         
   6  -8   4          0.27          0.48         0.63 o                         
   7  -8   4         27.61         30.60         2.67 o                         
   8  -8   4        210.37        207.64        11.41 o                         
  -3  -7   4          0.24          3.06         3.97 o                         
  -2  -7   4         16.47         15.70         2.10 o                         
  -1  -7   4         27.56         26.92         2.67 o                         
   0  -7   4        652.78        661.97        34.75 o                         
   1  -7   4        725.56        706.63        36.65 o                         
   2  -7   4        228.47        201.57         8.11 o                         
   3  -7   4        255.55        187.65        25.04 o                         
   4  -7   4        856.77        782.08        49.68 o                         
   5  -7   4         80.33         64.49         3.50 o                         
   6  -7   4        345.01        367.78        13.97 o                         
   7  -7   4        155.17        168.71         9.69 o                         
   8  -7   4         14.76         17.85         2.88 o                         
   9  -7   4        229.92        219.05        16.77 o                         
  -4  -6   4        807.41        743.50        54.81 o                         
  -3  -6   4          3.41          5.16         2.78 o                         
  -2  -6   4       1482.57        993.19       128.81 o                         
  -1  -6   4        285.33        186.42        14.78 o                         
   0  -6   4        684.47        659.69       132.84 o                         
   1  -6   4         20.43         23.14         2.48 o                         
   2  -6   4          0.10          0.88        25.17 o                         
   3  -6   4         43.01       -172.53       504.26 o                         
   4  -6   4        108.64       -240.32       511.11 o                         
   5  -6   4        634.62        626.86        63.89 o                         
   6  -6   4          0.03          1.33         0.61 o                         
   7  -6   4        593.96        428.21        22.82 o                         
   8  -6   4          0.15          0.20         0.69 o                         
   9  -6   4        455.30        501.69        26.26 o                         
  -5  -5   4         55.33         50.54         7.57 o                         
  -4  -5   4        129.59        136.93         7.67 o                         
  -3  -5   4        817.08        841.64        32.19 o                         
  -2  -5   4         66.88         54.44         8.74 o                         
  -1  -5   4        639.53        545.16        36.84 o                         
   0  -5   4          3.57       -197.41       469.10 o                         
   1  -5   4        297.78        298.01        29.94 o                         
   2  -5   4         47.01         34.49         9.50 o                         
   3  -5   4         93.28       -247.35       479.38 o                         
   4  -5   4          4.70          5.85         3.61 o                         
   5  -5   4        155.23        152.19         6.53 o                         
   6  -5   4         12.24         12.12         1.38 o                         
   7  -5   4        213.82        145.52         8.41 o                         
   8  -5   4          9.84         10.94         1.40 o                         
   9  -5   4         13.76         14.06         1.53 o                         
  -6  -4   4          1.91          3.64         1.17 o                         
  -5  -4   4         36.98         44.52         5.27 o                         
  -4  -4   4         33.78         31.26         2.89 o                         
  -3  -4   4        744.64        825.98        31.32 o                         
  -2  -4   4        139.45        172.82         8.19 o                         
  -1  -4   4        515.98        481.47        70.32 o                         
   0  -4   4        132.29        160.06        10.17 o                         
   1  -4   4        137.16        130.13        11.90 o                         
   2  -4   4         43.76         35.70         6.13 o                         
   3  -4   4        792.04        778.25        41.38 o                         
   4  -4   4         36.34         40.50         2.29 o                         
   5  -4   4         56.46         58.70         3.16 o                         
   6  -4   4         34.45         29.58         5.18 o                         
   7  -4   4          1.11          2.56         5.41 o                         
   8  -4   4         84.70        101.50         6.31 o                         
   9  -4   4         10.95         12.79         1.46 o                         
  -7  -3   4        527.59        606.70        32.36 o                         
  -6  -3   4         76.45         81.20         5.59 o                         
  -4  -3   4        234.06        239.64         8.41 o                         
  -3  -3   4       1190.44       1151.21        39.69 o                         
  -2  -3   4         96.01         95.05         5.17 o                         
  -1  -3   4         63.56         75.97         5.40 o                         
   0  -3   4         66.99        115.20         7.08 o                         
   1  -3   4        284.20        310.32        15.82 o                         
   2  -3   4       1579.93       1566.56       174.52 o                         
   3  -3   4        102.46         75.36         9.19 o                         
   4  -3   4       2203.96       2011.78       102.56 o                         
   5  -3   4          9.96          9.43         1.30 o                         
   6  -3   4        445.69        431.99        22.13 o                         
   7  -3   4          2.25          3.28         0.88 o                         
   8  -3   4        316.32        334.90        15.73 o                         
   9  -3   4          1.88          1.20         0.91 o                         
  -7  -2   4         32.16         44.19         2.71 o                         
  -6  -2   4        529.46        574.58        24.46 o                         
  -5  -2   4         85.54        100.00         6.31 o                         
  -4  -2   4       1333.33       1207.91        68.76 o                         
  -3  -2   4       1429.03       1361.02        52.95 o                         
  -2  -2   4        188.05        158.15        11.48 o                         
  -1  -2   4       3150.48       3685.54       190.71 o                         
   0  -2   4        146.92        137.28         8.56 o                         
   1  -2   4         79.80         43.46         5.08 o                         
   2  -2   4        233.96        241.92        21.25 o                         
   3  -2   4         18.93         16.36         2.36 o                         
   4  -2   4          3.24         11.04         2.99 o                         
   5  -2   4         85.15         76.05         3.84 o                         
   6  -2   4        265.82        279.17        11.53 o                         
   7  -2   4        922.38        937.61        35.61 o                         
   8  -2   4        233.54        266.49        38.58 o                         
  -8  -1   4          2.93          3.09         0.76 o                         
  -7  -1   4          9.69         14.84         1.18 o                         
  -6  -1   4         14.51          6.85         1.20 o                         
  -5  -1   4        118.18        116.03         4.82 o                         
  -4  -1   4         82.44         78.91         3.41 o                         
  -2  -1   4       1212.52       1491.47        79.42 o                         
  -1  -1   4       1321.24       1720.17       105.47 o                         
   0  -1   4        289.19        184.36        13.03 o                         
   1  -1   4        364.45        366.22        22.38 o                         
   2  -1   4       1098.05        851.57        49.94 o                         
   3  -1   4         80.29         30.34         5.64 o                         
   4  -1   4        770.14        729.39        30.84 o                         
   5  -1   4         27.50         37.23         2.45 o                         
   6  -1   4        107.17        118.49         7.49 o                         
   7  -1   4         15.93         14.51         2.44 o                         
   8  -1   4          8.98          8.38         1.71 o                         
  -8   0   4         27.35         30.49         2.00 o                         
  -7   0   4         36.55         38.44         2.68 o                         
  -6   0   4         19.12         21.92         1.58 o                         
  -5   0   4          5.92         11.31         0.87 o                         
  -4   0   4        371.92        356.11        11.87 o                         
  -3   0   4          2.30          6.15         5.77 o                         
  -2   0   4        919.17        989.57        69.74 o                         
  -1   0   4        179.92        214.12        11.92 o                         
   0   0   4        115.78        133.26        10.65 o                         
   1   0   4        397.99        430.14        27.49 o                         
   2   0   4         45.84          9.99         3.96 o                         
   3   0   4         35.06         37.46         2.75 o                         
   4   0   4        190.09        189.45         9.01 o                         
   5   0   4        183.01         84.73         8.83 o                         
   6   0   4         43.05         54.17         3.85 o                         
   7   0   4          0.89          1.57         1.25 o                         
  -9   1   4          6.52          7.75         1.26 o                         
  -8   1   4        328.83        335.36        12.86 o                         
  -7   1   4        282.63        157.18        21.00 o                         
  -6   1   4        278.93        253.78         9.75 o                         
  -5   1   4         74.09         73.51         2.63 o                         
  -4   1   4       2096.88       1813.76        49.66 o                         
  -3   1   4        143.78        134.13        10.50 o                         
  -2   1   4        631.12        686.76        32.19 o                         
  -1   1   4        283.27        327.40        20.39 o                         
   0   1   4        902.97        945.24       128.45 o                         
   1   1   4        517.91        453.12        18.91 o                         
   2   1   4        197.44         99.31         7.62 o                         
   3   1   4       1678.06       1673.78       101.25 o                         
   4   1   4        529.33        432.85        29.63 o                         
   5   1   4        463.95        287.21        19.00 o                         
   6   1   4        358.18        375.18        17.01 o                         
   7   1   4        279.97        282.69        21.27 o                         
  -9   2   4         38.86         39.66         3.79 o                         
  -8   2   4         75.40         95.57         4.88 o                         
  -7   2   4         89.80         80.53         4.69 o                         
  -6   2   4          3.44          3.05         0.44 o                         
  -5   2   4       1396.21       1287.79        35.32 o                         
  -4   2   4          4.39          4.19         0.49 o                         
  -3   2   4       2050.74       1541.13        91.35 o                         
  -2   2   4          1.32          6.05         1.59 o                         
  -1   2   4       1363.40       1178.80        50.51 o                         
   0   2   4         25.85         26.69         2.43 o                         
   1   2   4       1605.58       1345.72        51.44 o                         
   2   2   4         11.01         10.55         1.62 o                         
   3   2   4        892.35        830.69        36.08 o                         
   4   2   4        127.23         87.07        12.89 o                         
   5   2   4         28.49         33.73         3.29 o                         
   6   2   4        102.26         91.27         7.67 o                         
  -9   3   4        328.98        363.75        19.24 o                         
  -8   3   4          1.94          1.06         0.50 o                         
  -7   3   4        455.47        478.56        20.63 o                         
  -6   3   4          0.70          0.99         0.35 o                         
  -5   3   4        736.14        732.08        24.07 o                         
  -4   3   4          4.78          6.06         0.69 o                         
  -3   3   4         19.79         27.18         1.76 o                         
  -2   3   4        149.23        173.16         6.11 o                         
  -1   3   4         22.03         31.28         1.58 o                         
   0   3   4        218.24        218.41        10.93 o                         
   2   3   4        632.21        633.13        29.01 o                         
   3   3   4         24.87         27.12         3.50 o                         
   4   3   4        232.98        223.64        13.24 o                         
   5   3   4         67.66         99.40         6.31 o                         
  -9   4   4          0.52          0.60         0.65 o                         
  -8   4   4          8.91          7.82         1.04 o                         
  -7   4   4         12.43         13.88         1.79 o                         
  -6   4   4         94.18         84.98         4.49 o                         
  -5   4   4          9.67          9.30         1.04 o                         
  -4   4   4         18.43         17.60         1.22 o                         
  -3   4   4        460.87        448.48        18.23 o                         
  -2   4   4         51.37         45.60         2.28 o                         
  -1   4   4        245.08        256.12        12.07 o                         
   0   4   4         72.58         48.23         6.01 o                         
   1   4   4          6.41          9.54         2.13 o                         
   2   4   4        156.27        163.62        15.20 o                         
   3   4   4         37.08         49.74         3.05 o                         
   4   4   4          0.29          0.62         0.72 o                         
  -9   5   4         23.85         20.91         2.88 o                         
  -8   5   4         45.42         45.55         3.46 o                         
  -7   5   4         10.01          8.94         1.36 o                         
  -6   5   4        470.60        470.33        20.57 o                         
  -5   5   4         95.53         54.85         4.56 o                         
  -4   5   4        691.80        466.53        20.16 o                         
  -3   5   4        145.73        101.63         5.22 o                         
  -2   5   4        167.48        143.42         8.56 o                         
  -1   5   4         90.94         72.69        10.82 o                         
   0   5   4        397.00        192.27        21.90 o                         
   1   5   4         28.46         18.57         4.15 o                         
   2   5   4         39.30         38.30         2.54 o                         
   3   5   4          0.88         14.25         4.77 o                         
  -8   6   4        183.83        186.33         8.35 o                         
  -7   6   4         14.68         16.53         1.37 o                         
  -6   6   4         16.34         15.08         1.63 o                         
  -5   6   4        114.00         89.24         4.54 o                         
  -4   6   4         59.53         46.71         2.72 o                         
  -3   6   4         14.89         13.78         2.08 o                         
  -2   6   4          9.37         10.78         1.10 o                         
  -1   6   4        499.06        632.70        42.81 o                         
   0   6   4         48.61       -654.44       665.98 o                         
   1   6   4        461.64        516.01        20.08 o                         
   2   6   4        136.71        152.62        20.91 o                         
  -7   7   4        289.04        309.73        13.42 o                         
  -6   7   4        310.14        348.51        15.16 o                         
  -5   7   4         73.78         82.26         4.15 o                         
  -4   7   4        451.16        477.27        20.47 o                         
  -3   7   4          9.59         10.47         1.69 o                         
  -2   7   4         15.23         11.75         1.69 o                         
  -1   7   4         12.91       -334.25       609.01 o                         
   0   7   4         15.51         19.48         2.08 o                         
  -5   8   4         37.59        -75.18       593.68 o                         
  -4   8   4        217.81         -8.29       506.60 o                         
   0  -9   5         10.50         11.36         2.62 o                         
   1  -9   5         80.28         72.75         4.48 o                         
   2  -9   5         31.45         34.78         2.32 o                         
   3  -9   5        358.85        400.68        20.80 o                         
   4  -9   5         22.37         31.04         2.59 o                         
   5  -9   5        332.58        384.95        20.65 o                         
   6  -9   5         35.38         44.87         3.23 o                         
   7  -9   5        220.22        229.68        17.85 o                         
  -2  -8   5         38.70         39.84         8.83 o                         
  -1  -8   5        311.74        340.77        18.89 o                         
   0  -8   5          0.00          0.72         1.06 o                         
   1  -8   5        297.36        191.82        17.67 o                         
   2  -8   5          1.43          2.09         0.65 o                         
   3  -8   5         17.58         16.60         1.82 o                         
   4  -8   5          0.56          1.31         0.69 o                         
   5  -8   5          5.98          5.64         0.95 o                         
   6  -8   5        245.20        263.95        13.18 o                         
   7  -8   5         11.46         10.26         1.59 o                         
   8  -8   5        917.09        982.77        50.74 o                         
  -3  -7   5         95.79         86.96         6.31 o                         
  -2  -7   5        561.75        616.11        32.82 o                         
  -1  -7   5        114.45        117.30        15.05 o                         
   0  -7   5       1419.34       1181.44       165.50 o                         
   1  -7   5         57.86         62.31        69.49 o                         
   2  -7   5        284.73        173.73        35.63 o                         
   3  -7   5         98.56        104.05       129.74 o                         
   4  -7   5        201.75        215.87        20.13 o                         
   5  -7   5         44.12         44.96         4.62 o                         
   6  -7   5        113.76         78.42         7.39 o                         
   7  -7   5         16.89         19.72         2.10 o                         
   8  -7   5          2.59          3.00         0.95 o                         
  -4  -6   5         10.87          9.93         2.02 o                         
  -3  -6   5        190.10        205.04        10.67 o                         
  -2  -6   5         10.93         11.10         1.80 o                         
  -1  -6   5         99.12        276.99       256.37 o                         
   0  -6   5         51.91       -257.45       534.01 o                         
   1  -6   5         91.98       -333.71       410.69 o                         
   2  -6   5        139.38        129.22        28.69 o                         
   3  -6   5          0.05        151.80       496.33 o                         
   4  -6   5        147.59        -94.83       528.06 o                         
   5  -6   5          1.12        140.98       667.06 o                         
   6  -6   5         47.67         30.90         2.55 o                         
   7  -6   5         12.77          8.37         1.33 o                         
   8  -6   5          5.79          8.31         1.27 o                         
   9  -6   5          0.14          0.18         0.64 o                         
  -5  -5   5         66.23         74.46         7.75 o                         
  -4  -5   5        637.17        655.74        28.61 o                         
  -3  -5   5        184.81        185.64         8.31 o                         
  -2  -5   5        715.42        715.11        40.17 o                         
  -1  -5   5         74.03       -281.61       574.21 o                         
   0  -5   5          4.28        283.59       446.21 o                         
   1  -5   5        258.33        275.90        30.10 o                         
   2  -5   5         68.19       -291.52       416.10 o                         
   3  -5   5        738.93        673.84        68.30 o                         
   4  -5   5        140.50       -356.25       537.79 o                         
   5  -5   5       2982.03       3137.16       214.09 o                         
   6  -5   5        124.55         48.86         4.87 o                         
   7  -5   5        828.22        547.98        28.87 o                         
   8  -5   5         51.95         64.89         4.27 o                         
   9  -5   5        269.67        286.17        19.11 o                         
  -6  -4   5         15.42         16.28         2.03 o                         
  -5  -4   5        351.68        371.53        29.93 o                         
  -4  -4   5        133.32        150.99         6.44 o                         
  -3  -4   5       1136.67       1240.51        46.18 o                         
  -2  -4   5        399.00        377.54        13.20 o                         
  -1  -4   5        285.62        231.92        28.39 o                         
   0  -4   5       2922.26       2777.51        90.10 o                         
   1  -4   5        418.99        353.61        61.37 o                         
   2  -4   5       1495.67       1335.04        88.98 o                         
   3  -4   5        541.41        421.08        35.45 o                         
   4  -4   5         64.86         59.97         3.19 o                         
   5  -4   5        508.96        506.08        26.58 o                         
   6  -4   5        195.40        181.19        14.24 o                         
   7  -4   5        242.45        282.35        17.91 o                         
   8  -4   5        120.93        140.05         7.42 o                         
   9  -4   5        281.45        325.06        24.34 o                         
  -7  -3   5        154.61        175.69        22.54 o                         
  -6  -3   5         39.77         51.96         3.03 o                         
  -5  -3   5        311.56        352.68        13.97 o                         
  -3  -3   5        359.18        393.72        15.09 o                         
  -2  -3   5          0.34          0.93         1.66 o                         
  -1  -3   5        824.70        854.65        32.54 o                         
   0  -3   5         30.72         37.22         3.19 o                         
   1  -3   5        842.34        781.58        35.18 o                         
   2  -3   5        739.02        647.51        35.38 o                         
   3  -3   5        529.00        502.73        19.42 o                         
   4  -3   5        839.67        830.18        45.02 o                         
   5  -3   5        881.54        867.60        29.72 o                         
   6  -3   5        212.70        211.17         9.51 o                         
   7  -3   5        298.90        367.63        16.30 o                         
   8  -3   5         20.73         23.07         1.97 o                         
  -7  -2   5         53.99         48.59         2.36 o                         
  -6  -2   5        193.48        198.57         7.87 o                         
  -5  -2   5        201.34        212.51         9.86 o                         
  -4  -2   5        393.31        405.16        21.41 o                         
  -3  -2   5          0.65          1.57         0.42 o                         
  -2  -2   5         48.06         45.09         6.67 o                         
  -1  -2   5       2248.47       2240.59       121.28 o                         
   0  -2   5        523.14        553.94        39.30 o                         
   1  -2   5        208.36        232.21        22.18 o                         
   2  -2   5       2351.84       2308.79        99.51 o                         
   3  -2   5         35.21         10.41         2.92 o                         
   4  -2   5         17.61         16.97         1.33 o                         
   5  -2   5         11.26         11.72         1.23 o                         
   6  -2   5        316.63        346.90        15.35 o                         
   7  -2   5        136.83        144.15         7.98 o                         
   8  -2   5         15.54         18.30         4.06 o                         
  -8  -1   5          4.24          4.77         0.95 o                         
  -7  -1   5        206.26        212.04         9.61 o                         
  -6  -1   5        594.51        343.44        25.60 o                         
  -5  -1   5        801.68        819.86        42.73 o                         
  -4  -1   5         74.12         58.57         2.72 o                         
  -3  -1   5       4004.96       3925.99       128.17 o                         
  -2  -1   5        288.64        307.18        16.24 o                         
  -1  -1   5       1263.12       1412.88        76.68 o                         
   0  -1   5        939.00       1222.02       179.65 o                         
   1  -1   5        734.93        793.66        36.24 o                         
   2  -1   5       1531.87       1803.25       187.77 o                         
   3  -1   5          9.91          3.45         1.85 o                         
   4  -1   5         29.37         34.41         2.77 o                         
   5  -1   5          1.17         16.81         5.46 o                         
   6  -1   5         67.45         36.96        10.28 o                         
   7  -1   5         38.96         45.61         5.23 o                         
   8  -1   5         60.26         35.52         8.83 o                         
  -8   0   5         31.25         36.55         2.21 o                         
  -7   0   5        170.58        117.60         6.69 o                         
  -6   0   5        100.30         66.66         4.14 o                         
  -5   0   5         46.06         55.13         2.31 o                         
  -4   0   5          8.51          9.10         0.85 o                         
  -3   0   5        165.63        215.10        13.29 o                         
  -2   0   5       1256.08       1129.02        53.91 o                         
  -1   0   5       1966.89       2154.68       111.91 o                         
   0   0   5       1853.14       1891.68        91.29 o                         
   1   0   5       1644.67       1869.79        94.38 o                         
   2   0   5       2651.08       2231.49       134.07 o                         
   3   0   5        385.43        388.43        21.28 o                         
   4   0   5       1143.11       1113.09        81.13 o                         
   5   0   5         17.50         12.17         1.77 o                         
   6   0   5        115.96         97.86        12.27 o                         
   7   0   5         11.18         13.32         1.58 o                         
  -9   1   5        110.22        106.73         8.47 o                         
  -8   1   5        290.66        336.91        12.79 o                         
  -7   1   5         48.29         42.93         4.61 o                         
  -6   1   5        726.85        715.29        23.65 o                         
  -5   1   5        110.95        109.13         4.06 o                         
  -4   1   5       1436.32       1341.89        39.61 o                         
  -3   1   5        104.64        111.37         4.99 o                         
  -2   1   5        312.70        308.97        19.77 o                         
  -1   1   5         69.98         78.34         6.00 o                         
   0   1   5        382.10        432.23        23.01 o                         
   1   1   5         15.67         15.96         1.74 o                         
   2   1   5          3.48          6.74         2.13 o                         
   3   1   5       2198.84       1695.97        88.53 o                         
   4   1   5         91.46         65.92        10.01 o                         
   5   1   5        279.22        277.65        14.51 o                         
   6   1   5         56.76         88.85         9.92 o                         
  -9   2   5          3.36          7.75         1.44 o                         
  -8   2   5         20.72         15.20         1.29 o                         
  -7   2   5          0.14          0.86         0.66 o                         
  -6   2   5        111.81        109.19         3.92 o                         
  -5   2   5         73.09         68.19         2.28 o                         
  -4   2   5         73.28         61.41         3.09 o                         
  -3   2   5        367.70        317.08        10.72 o                         
  -2   2   5        585.59        602.00        19.85 o                         
  -1   2   5        530.30        507.64        17.76 o                         
   0   2   5        141.03        121.07         4.90 o                         
   1   2   5        417.66        373.58        99.26 o                         
   2   2   5          0.62         22.80         6.23 o                         
   3   2   5       1124.48       1248.19        49.32 o                         
   4   2   5        106.61        104.84         7.52 o                         
   5   2   5         94.73         67.43        12.62 o                         
   6   2   5         15.06          4.87         4.33 o                         
  -9   3   5         22.01         26.51         3.88 o                         
  -8   3   5          0.12          0.34         0.47 o                         
  -7   3   5         50.65         53.72         3.10 o                         
  -6   3   5         39.77         35.77         2.55 o                         
  -5   3   5        216.02        219.46         7.73 o                         
  -4   3   5         16.10         14.76         1.05 o                         
  -3   3   5        778.12        751.73        24.75 o                         
  -2   3   5        494.86        609.87        18.81 o                         
  -1   3   5        752.84        723.88        23.07 o                         
   0   3   5        122.03        109.66         5.46 o                         
   1   3   5       1252.01        902.61       286.86 o                         
   2   3   5        243.06        260.85        11.32 o                         
   3   3   5         56.43         56.90         3.63 o                         
   4   3   5        204.44        197.59        11.38 o                         
   5   3   5          9.58          0.36         3.97 o                         
  -9   4   5        332.96        329.20        24.70 o                         
  -8   4   5        123.38        109.44        10.64 o                         
  -7   4   5        525.87        529.02        22.79 o                         
  -6   4   5        246.24        273.73        12.41 o                         
  -5   4   5        312.56        314.90        17.48 o                         
  -4   4   5          0.08          0.60         0.42 o                         
  -3   4   5         11.81         14.98         1.09 o                         
  -2   4   5        193.75        180.65        10.80 o                         
  -1   4   5         45.52         47.95         3.30 o                         
   0   4   5       1206.09        803.84        36.55 o                         
   1   4   5         57.31         46.73         3.81 o                         
   2   4   5        839.86        964.72        34.81 o                         
   3   4   5        128.27        171.59         7.11 o                         
   4   4   5        124.59         65.62        13.16 o                         
  -8   5   5        222.02        219.39        25.33 o                         
  -7   5   5        136.70        141.47         6.68 o                         
  -6   5   5        292.58        294.34        13.21 o                         
  -5   5   5        369.29        346.84        51.02 o                         
  -4   5   5        878.69        618.78        28.79 o                         
  -3   5   5        257.71        208.01        10.32 o                         
  -2   5   5        390.73        393.38        15.85 o                         
  -1   5   5        146.06        130.32        10.88 o                         
   0   5   5        245.17       -609.91       625.77 o                         
   1   5   5         75.03         92.54         4.69 o                         
   2   5   5         24.97         29.78         2.01 o                         
  -8   6   5          5.45          3.79         1.08 o                         
  -7   6   5         30.13         35.87         2.08 o                         
  -6   6   5        156.27        205.54        50.98 o                         
  -5   6   5         93.52        121.36         5.78 o                         
  -4   6   5        159.45        156.98         8.78 o                         
  -3   6   5        130.21        127.62         6.66 o                         
  -2   6   5         64.45         68.74         4.70 o                         
  -1   6   5         98.44        122.11        34.14 o                         
   0   6   5        110.98        126.85         6.15 o                         
   1   6   5        150.61        170.83        23.80 o                         
  -6   7   5         34.52       -412.13       681.48 o                         
  -5   7   5          3.61        186.24       580.34 o                         
  -4   7   5          1.41        198.13       541.94 o                         
  -3   7   5          5.45          0.22       116.19 o                         
  -2   7   5        127.53        151.12        24.72 o                         
  -1   7   5         75.49         91.77         7.21 o                         
   1  -9   6        136.24        119.04         5.89 o                         
   2  -9   6         82.84         64.50         3.63 o                         
   3  -9   6        158.73        172.92        10.24 o                         
   4  -9   6          5.84          7.31         1.30 o                         
   5  -9   6        507.40        558.21        29.44 o                         
   6  -9   6          0.40          1.72         0.82 o                         
   7  -9   6        180.13        189.84        14.96 o                         
  -2  -8   6         57.87         52.82         6.31 o                         
  -1  -8   6          0.33          5.14         2.13 o                         
   0  -8   6        130.38        154.21         9.20 o                         
   1  -8   6         23.38         24.05         2.63 o                         
   2  -8   6         51.90         45.71         4.27 o                         
   3  -8   6        342.99        214.49        12.16 o                         
   4  -8   6        172.13        168.03         9.43 o                         
   5  -8   6         26.94         28.57         2.08 o                         
   6  -8   6          5.79          7.64         1.07 o                         
   7  -8   6         64.18         60.43         4.07 o                         
   8  -8   6         61.31         76.67         4.87 o                         
  -3  -7   6        216.55        228.60        19.11 o                         
  -2  -7   6        236.75        252.20        12.62 o                         
  -1  -7   6       1040.23       1083.25        48.21 o                         
   0  -7   6         51.99        491.82       608.83 o                         
   1  -7   6        190.60        132.40        22.27 o                         
   2  -7   6         27.01       -233.47       445.67 o                         
   3  -7   6          3.72          3.81        25.76 o                         
   4  -7   6         44.40        314.78       579.98 o                         
   5  -7   6          5.67          3.72        75.03 o                         
   6  -7   6        201.17        160.41        24.16 o                         
   7  -7   6          4.03          4.49         1.08 o                         
   8  -7   6        330.36        360.50        19.12 o                         
  -4  -6   6          4.85          1.90         1.42 o                         
  -3  -6   6          0.20          0.39         0.79 o                         
  -2  -6   6        255.46        228.94        29.39 o                         
  -1  -6   6        103.72         72.00        12.36 o                         
   0  -6   6        782.00        653.84       111.15 o                         
   1  -6   6          4.76          4.58       106.47 o                         
   2  -6   6        422.36        427.81        44.99 o                         
   3  -6   6        191.33        208.83         8.20 o                         
   4  -6   6       1434.48       1413.20        66.64 o                         
   5  -6   6          1.26          1.42       149.07 o                         
   6  -6   6        146.26         94.75         5.86 o                         
   7  -6   6          4.44          5.76         1.21 o                         
   8  -6   6        112.86        127.89         7.46 o                         
  -5  -5   6        105.57         89.96         8.83 o                         
  -4  -5   6        142.23        151.80         6.48 o                         
  -3  -5   6        286.75        303.00        16.39 o                         
  -2  -5   6        475.64        467.73        23.74 o                         
  -1  -5   6        335.15        359.84        20.00 o                         
   0  -5   6         61.03       -225.36       454.86 o                         
   1  -5   6         20.17         26.80         3.54 o                         
   2  -5   6          1.65        123.86       491.46 o                         
   3  -5   6        809.11        811.92        51.88 o                         
   4  -5   6        599.85        595.24        56.21 o                         
   5  -5   6       2125.19       2008.62        85.67 o                         
   6  -5   6          2.33          1.47         0.99 o                         
   7  -5   6        219.41        200.83        11.22 o                         
   8  -5   6        118.10        141.98        11.27 o                         
  -6  -4   6         29.79         27.14         1.87 o                         
  -5  -4   6        433.92        456.00        20.21 o                         
  -4  -4   6        153.75        167.15         8.37 o                         
  -3  -4   6        587.72        620.23        23.50 o                         
  -2  -4   6         12.85          9.81         1.01 o                         
  -1  -4   6         15.74        169.47       475.41 o                         
   0  -4   6       1227.45       1149.26       167.37 o                         
   1  -4   6        192.36        225.32         7.95 o                         
   2  -4   6        107.20        108.36        19.86 o                         
   3  -4   6          4.56          4.32        26.19 o                         
   4  -4   6         90.51         88.22         4.16 o                         
   5  -4   6          3.81         23.80         8.65 o                         
   6  -4   6          5.94          6.04         1.01 o                         
   7  -4   6          5.90          6.15         1.20 o                         
   8  -4   6         10.88         11.12         1.81 o                         
  -7  -3   6          9.02          7.03         1.26 o                         
  -6  -3   6          0.03          0.49         0.43 o                         
  -5  -3   6         29.65         32.36         1.98 o                         
  -4  -3   6        111.59        121.56         5.35 o                         
  -3  -3   6        939.59        950.73        35.08 o                         
  -2  -3   6         34.93         37.49        14.05 o                         
  -1  -3   6        652.34        648.58        49.41 o                         
   0  -3   6        179.24        160.98         7.44 o                         
   1  -3   6        496.75        529.98        84.32 o                         
   2  -3   6        204.76        179.73        20.24 o                         
   3  -3   6        434.07        441.43        81.92 o                         
   4  -3   6          2.63          3.50         0.93 o                         
   5  -3   6         10.99         13.27         1.39 o                         
   6  -3   6          0.63          1.40         0.66 o                         
   7  -3   6          6.90          3.66         0.86 o                         
   8  -3   6         90.43         56.64         6.13 o                         
  -7  -2   6         63.40         69.42         3.61 o                         
  -6  -2   6        261.00        281.58        15.46 o                         
  -5  -2   6         47.10         32.63         4.29 o                         
  -4  -2   6         57.60         41.28         4.01 o                         
  -3  -2   6        203.02        224.10         9.99 o                         
  -2  -2   6         93.62        103.38         4.50 o                         
  -1  -2   6          7.42         10.89         1.28 o                         
   0  -2   6        446.34        438.78        17.97 o                         
   1  -2   6       1069.07       1116.60        50.19 o                         
   2  -2   6       4147.74       4569.57       195.41 o                         
   3  -2   6        861.99        890.30        65.30 o                         
   4  -2   6        302.62        307.30        13.58 o                         
   5  -2   6       1502.60       1472.41        55.89 o                         
   6  -2   6          7.07         39.97        10.64 o                         
   7  -2   6        387.01        417.31        28.91 o                         
   8  -2   6         99.66         92.63         7.84 o                         
  -8  -1   6         37.91         39.22         2.55 o                         
  -7  -1   6        348.69        385.28        16.85 o                         
  -6  -1   6         81.63         55.18         4.33 o                         
  -5  -1   6        419.19        400.34        15.07 o                         
  -4  -1   6         68.30         76.92         3.91 o                         
  -3  -1   6       5484.38       4956.07       183.66 o                         
  -2  -1   6        113.23        125.58         5.48 o                         
  -1  -1   6        796.49        684.46        36.01 o                         
   0  -1   6          5.19          5.35         1.11 o                         
   1  -1   6         12.53         37.26         4.22 o                         
   2  -1   6       1017.26       1069.42        47.67 o                         
   3  -1   6         33.13         54.54         5.76 o                         
   4  -1   6        986.27        914.41        67.07 o                         
   5  -1   6         25.84         25.33         2.50 o                         
   6  -1   6        571.81        635.64        29.37 o                         
   7  -1   6          0.17          1.20         0.83 o                         
  -8   0   6         57.83         64.18         3.38 o                         
  -7   0   6         56.32         63.07         6.06 o                         
  -6   0   6         40.21         34.65         2.63 o                         
  -5   0   6         16.14         20.29         1.45 o                         
  -4   0   6        128.09        139.91         6.79 o                         
  -3   0   6       1154.60       1192.10       224.65 o                         
  -2   0   6        162.68        139.06         9.40 o                         
  -1   0   6         22.31         43.04         3.69 o                         
   0   0   6         98.60        158.75         7.03 o                         
   1   0   6        103.90       -491.64       491.64 o                         
   2   0   6        298.44        259.30        20.22 o                         
   3   0   6         22.98         20.00         2.67 o                         
   4   0   6        379.62        229.67        14.25 o                         
   5   0   6          0.65         25.68         6.90 o                         
   6   0   6         69.47         70.08         6.28 o                         
   7   0   6         11.23          0.90         3.79 o                         
  -8   1   6          1.56          1.72         0.46 o                         
  -7   1   6         57.37         55.57         3.68 o                         
  -6   1   6        108.63        106.62         4.47 o                         
  -5   1   6          0.43          1.80         0.43 o                         
  -4   1   6         77.07         96.21         3.26 o                         
  -3   1   6         34.16        731.96       582.68 o                         
  -2   1   6        132.23        104.89        47.65 o                         
  -1   1   6        202.58        210.44        32.68 o                         
   0   1   6        527.66        611.85        88.19 o                         
   1   1   6         12.52         11.01         1.54 o                         
   2   1   6        721.42        869.88        38.33 o                         
   3   1   6        581.39        696.40        40.94 o                         
   4   1   6        638.35        740.99        47.43 o                         
   5   1   6        197.96        216.25        12.59 o                         
   6   1   6          3.84          4.53         3.61 o                         
  -8   2   6        431.43        451.08        19.29 o                         
  -7   2   6        106.70        114.12         4.77 o                         
  -6   2   6        950.80       1014.02        36.98 o                         
  -4   2   6        875.65        863.75        82.00 o                         
  -3   2   6          3.11        734.30       608.65 o                         
  -2   2   6         20.00         14.43         2.84 o                         
  -1   2   6         22.25         13.28         2.70 o                         
   0   2   6          4.08         68.59        49.67 o                         
   1   2   6        995.22       1080.94       127.47 o                         
   2   2   6        204.65        222.88         9.21 o                         
   3   2   6       1003.98       1140.95        42.25 o                         
   4   2   6        506.33        594.48        33.43 o                         
   5   2   6        276.80        110.21        12.46 o                         
  -9   3   6         13.94         12.08         2.16 o                         
  -8   3   6        120.61        121.59         5.61 o                         
  -7   3   6         23.80         24.94         2.66 o                         
  -6   3   6        296.56        307.68        14.08 o                         
  -5   3   6        584.64        613.39        21.55 o                         
  -4   3   6         75.61         77.24         4.60 o                         
  -3   3   6        434.17        474.25        15.94 o                         
  -2   3   6          3.91          4.64         0.64 o                         
  -1   3   6         72.19         63.21         2.91 o                         
   0   3   6          1.89         64.54       620.36 o                         
   1   3   6        482.30        505.77        69.63 o                         
   2   3   6        150.94        173.08        10.91 o                         
   3   3   6        124.94        132.38         8.03 o                         
   4   3   6         20.31         10.37         4.21 o                         
  -8   4   6        100.66        115.92         9.56 o                         
  -7   4   6         59.50         63.06         4.03 o                         
  -6   4   6         97.83        119.03         5.07 o                         
  -5   4   6         18.24         20.92         6.40 o                         
  -4   4   6        128.78        144.53         6.10 o                         
  -3   4   6          0.03          0.51         0.40 o                         
  -2   4   6          4.59          4.64         0.62 o                         
  -1   4   6          6.39          7.12         1.77 o                         
   0   4   6        222.09       -408.89       677.69 o                         
   1   4   6         21.04         37.17         2.50 o                         
   2   4   6        140.71        159.09         7.44 o                         
   3   4   6        199.50        293.97        15.67 o                         
  -8   5   6        126.96        131.43        10.46 o                         
  -7   5   6          0.20          0.81         0.87 o                         
  -6   5   6         70.22         81.71         3.63 o                         
  -5   5   6        107.21       -400.05       595.66 o                         
  -4   5   6         85.47         88.17         4.39 o                         
  -3   5   6         51.41         49.11         3.36 o                         
  -2   5   6         31.41         22.84         2.29 o                         
  -1   5   6          0.40          0.94         6.53 o                         
   0   5   6          6.16        337.86       708.88 o                         
   1   5   6         83.50         91.40         4.47 o                         
   2   5   6         16.56         -0.18         4.33 o                         
  -7   6   6          8.65          7.62         0.82 o                         
  -6   6   6        252.25        300.96        56.21 o                         
  -5   6   6         18.56        125.84       613.15 o                         
  -4   6   6         28.36       -147.47       506.24 o                         
  -3   6   6        426.68        489.18        69.12 o                         
  -2   6   6         23.96          2.92       205.17 o                         
  -1   6   6         66.54         72.07        50.72 o                         
   0   6   6          3.34          3.13         0.89 o                         
  -5   7   6         52.26         51.84        23.09 o                         
  -4   7   6        180.28        -80.41       471.63 o                         
  -3   7   6         77.99         13.34       509.31 o                         
   0  -9   7         34.11         39.71         4.37 o                         
   1  -9   7        153.06        162.96         8.61 o                         
   2  -9   7         97.21         93.68         4.52 o                         
   3  -9   7          4.95          3.91         1.11 o                         
   4  -9   7         16.13         22.42         2.12 o                         
   5  -9   7         18.20         18.18         1.95 o                         
   6  -9   7         25.73         20.55         2.70 o                         
  -2  -8   7        164.93        183.53        16.59 o                         
  -1  -8   7         50.56         52.55         4.03 o                         
   0  -8   7         15.71         14.38         1.45 o                         
   1  -8   7        120.03        139.72         6.95 o                         
   2  -8   7         17.67         12.74        11.20 o                         
   3  -8   7        842.86        453.81        71.95 o                         
   4  -8   7          1.49        359.85       588.27 o                         
   5  -8   7        424.71        479.80        20.71 o                         
   6  -8   7        180.22        197.09        13.61 o                         
   7  -8   7        273.77        315.11        16.89 o                         
  -3  -7   7        344.61        172.89        19.11 o                         
  -2  -7   7        603.04        653.81        50.66 o                         
  -1  -7   7        917.31        868.93        72.46 o                         
   0  -7   7         17.61        -61.12       537.79 o                         
   1  -7   7        106.36       -449.27       449.27 o                         
   2  -7   7          5.01          4.78       104.21 o                         
   3  -7   7        243.92        133.05       106.28 o                         
   4  -7   7        104.29       -117.01       623.43 o                         
   5  -7   7        588.10        501.02       247.40 o                         
   6  -7   7        442.68        454.25        42.10 o                         
   7  -7   7        287.38        321.48        17.34 o                         
   8  -7   7        178.76        200.64        10.96 o                         
  -4  -6   7         10.64          9.37         2.88 o                         
  -3  -6   7          3.29          3.49         0.83 o                         
  -2  -6   7        106.64         90.98         5.95 o                         
  -1  -6   7          1.20         27.18        30.47 o                         
   0  -6   7        133.88        110.34        27.97 o                         
   1  -6   7          7.06          5.34       271.96 o                         
   2  -6   7          3.51          2.34        36.15 o                         
   3  -6   7         30.03          0.69       135.48 o                         
   4  -6   7         41.03       -626.31       626.31 o                         
   5  -6   7         17.22          4.70       179.75 o                         
   7  -6   7        134.48        137.56        11.18 o                         
   8  -6   7          9.72         16.66         1.72 o                         
  -5  -5   7          7.60          7.65         1.08 o                         
  -4  -5   7          3.59          4.03         0.83 o                         
  -3  -5   7          0.21          1.04         0.90 o                         
  -2  -5   7         32.34         32.29         3.06 o                         
  -1  -5   7          2.04          1.27        64.82 o                         
   0  -5   7        184.27        194.91        40.89 o                         
   1  -5   7          7.72          8.18         4.95 o                         
   2  -5   7        332.95        364.70        41.02 o                         
   3  -5   7        604.24        646.64        63.07 o                         
   4  -5   7        109.19       -417.54       583.59 o                         
   5  -5   7        279.77        272.65        13.20 o                         
   6  -5   7         35.95         32.14         6.04 o                         
   7  -5   7        111.79         73.20         9.37 o                         
   8  -5   7         75.48         88.09         7.80 o                         
  -6  -4   7         51.56         60.76         5.23 o                         
  -5  -4   7        523.74        550.15        24.16 o                         
  -4  -4   7        436.71        449.68        19.48 o                         
  -3  -4   7        166.53        174.87         6.50 o                         
  -2  -4   7          3.19          4.27        32.25 o                         
  -1  -4   7          1.27          0.75        70.04 o                         
   0  -4   7         47.85       -152.70       490.20 o                         
   1  -4   7         16.83         18.81        11.65 o                         
   2  -4   7       1105.00       1078.29        66.44 o                         
   3  -4   7        293.57        288.33        10.99 o                         
   4  -4   7        989.50       1074.48        47.56 o                         
   5  -4   7         10.24          9.56         2.36 o                         
   6  -4   7        211.28        207.15         8.69 o                         
   7  -4   7          1.79          2.48         1.33 o                         
   8  -4   7         54.92         57.78         4.23 o                         
  -7  -3   7         51.39         48.86         4.15 o                         
  -6  -3   7         86.32         95.65         4.73 o                         
  -5  -3   7          9.68         11.18         1.13 o                         
  -4  -3   7        398.86        396.77        20.45 o                         
  -3  -3   7          0.86          1.68         0.57 o                         
  -2  -3   7        517.38        521.13       144.16 o                         
  -1  -3   7          6.72          8.66         2.18 o                         
   0  -3   7       1151.63        636.60       103.18 o                         
   1  -3   7        275.95        275.48        81.53 o                         
   2  -3   7        917.79        821.18        87.64 o                         
   3  -3   7        558.44        524.26        71.43 o                         
   4  -3   7        290.08        299.72        13.82 o                         
   5  -3   7        368.90        368.37        16.23 o                         
   6  -3   7         29.20         32.99         3.28 o                         
   7  -3   7        312.06        337.30        16.05 o                         
   8  -3   7         24.38         20.28         4.24 o                         
  -7  -2   7        108.48        106.85         5.19 o                         
  -6  -2   7        254.19        313.04        14.37 o                         
  -5  -2   7          2.80          2.17         0.62 o                         
  -4  -2   7         26.40         19.25         2.77 o                         
  -3  -2   7         22.44         21.93         1.45 o                         
  -2  -2   7          4.49          3.18        23.52 o                         
  -1  -2   7        291.29        266.43        53.48 o                         
   0  -2   7        117.22        133.65        21.61 o                         
   1  -2   7        302.87        137.13        28.81 o                         
   2  -2   7         86.83        107.73        42.60 o                         
   3  -2   7        451.03        454.66        38.84 o                         
   4  -2   7         48.17         12.69         4.78 o                         
   5  -2   7       1342.78       1385.40        60.38 o                         
   6  -2   7          5.64          9.84         1.85 o                         
   7  -2   7        242.23        241.85        14.25 o                         
  -8  -1   7        147.43        132.32         7.20 o                         
  -7  -1   7        158.33        165.87         7.70 o                         
  -6  -1   7         41.48         27.67         2.78 o                         
  -5  -1   7        147.29        125.29        12.98 o                         
  -4  -1   7          8.10          5.63         1.54 o                         
  -3  -1   7        782.52       -513.27       673.01 o                         
  -2  -1   7        124.62        132.45        13.09 o                         
  -1  -1   7         87.60        113.31        15.34 o                         
   0  -1   7        224.06        244.88        38.31 o                         
   1  -1   7        133.53        132.53        15.94 o                         
   2  -1   7        141.29        160.25         8.10 o                         
   3  -1   7         92.79         74.31         5.02 o                         
   4  -1   7        159.21         97.34        10.82 o                         
   5  -1   7          1.66          2.37         1.39 o                         
   6  -1   7         58.87         57.76         4.43 o                         
   7  -1   7         21.25         26.68         4.69 o                         
  -8   0   7          0.23          0.09         0.38 o                         
  -7   0   7        119.56        114.00         4.80 o                         
  -6   0   7         41.64         35.48         2.58 o                         
  -5   0   7        688.07        647.58        22.59 o                         
  -4   0   7          1.64          1.88         0.52 o                         
  -3   0   7       1132.10       1107.03       164.68 o                         
  -2   0   7        172.13        223.27        10.15 o                         
  -1   0   7        569.04        561.94        44.11 o                         
   0   0   7         12.34         23.61        66.07 o                         
   1   0   7         39.57         44.05        14.12 o                         
   2   0   7        131.38        148.84        90.22 o                         
   3   0   7          0.01         21.63         5.98 o                         
   4   0   7         91.67         77.83        11.63 o                         
   5   0   7          0.63         25.70         6.61 o                         
   6   0   7        247.74        346.93        26.14 o                         
  -8   1   7          0.47          0.34         0.39 o                         
  -7   1   7         25.77         33.67         1.88 o                         
  -6   1   7          5.33          6.09         0.77 o                         
  -5   1   7        122.32        128.63         6.25 o                         
  -4   1   7        664.11        645.58        63.53 o                         
  -3   1   7        208.91       -272.23       576.55 o                         
  -2   1   7       2380.36       2413.77       277.11 o                         
  -1   1   7         44.06       -430.52       430.52 o                         
   0   1   7       1270.90       1457.00       204.69 o                         
   1   1   7        533.68        639.41        98.72 o                         
   2   1   7       1963.58       2307.06        97.36 o                         
   3   1   7          2.62         23.62         9.92 o                         
   4   1   7        482.73        593.79        47.44 o                         
   5   1   7         15.14         20.48         2.50 o                         
  -8   2   7        168.66        175.16         7.80 o                         
  -7   2   7        203.19        194.91         7.60 o                         
  -6   2   7        273.97        284.79        12.61 o                         
  -5   2   7        132.54        118.03         5.72 o                         
  -4   2   7         34.89         30.88         3.89 o                         
  -3   2   7        208.55        239.50        26.73 o                         
  -2   2   7         31.65         35.83         9.72 o                         
  -1   2   7        369.26        389.27        79.06 o                         
   0   2   7         18.82         26.01        33.98 o                         
   1   2   7         94.66         47.33        85.00 o                         
   2   2   7         44.23         59.86         4.02 o                         
   3   2   7        222.44        228.60        11.00 o                         
   4   2   7         20.45         10.37         4.40 o                         
  -8   3   7          5.49          6.49         1.62 o                         
  -7   3   7          0.04          1.18         0.88 o                         
  -6   3   7          0.11          0.33         0.56 o                         
  -5   3   7        237.16        237.73        29.73 o                         
  -4   3   7          0.09        226.26       659.85 o                         
  -3   3   7        372.54        403.34        54.88 o                         
  -2   3   7        736.52        753.52        72.80 o                         
  -1   3   7        136.96        141.66        24.34 o                         
   0   3   7        864.62        843.97       192.38 o                         
   1   3   7          0.99        205.17       694.28 o                         
   2   3   7         95.10        123.79         7.95 o                         
   3   3   7          5.50          6.80         3.34 o                         
  -8   4   7          0.09          0.67         0.89 o                         
  -7   4   7         88.34         77.89        14.33 o                         
  -6   4   7        195.52        213.51         8.35 o                         
  -5   4   7        602.94        665.39        79.74 o                         
  -4   4   7        418.84        433.92        21.96 o                         
  -3   4   7         56.41         67.06        14.41 o                         
  -2   4   7        900.10        960.79        69.66 o                         
  -1   4   7         31.29         37.60         7.47 o                         
   0   4   7        358.18        441.79        85.50 o                         
   1   4   7         10.62         11.86         1.29 o                         
   2   4   7         38.54         34.98         3.79 o                         
  -7   5   7         23.81         21.37         6.04 o                         
  -6   5   7        205.22        250.61        10.56 o                         
  -5   5   7        143.63        175.45        34.99 o                         
  -4   5   7         38.92         51.78        30.21 o                         
  -3   5   7        178.09       -297.47       498.31 o                         
  -2   5   7          4.23         28.23        73.83 o                         
  -1   5   7        388.08        448.47        90.14 o                         
   0   5   7        126.73        144.95         6.83 o                         
   1   5   7         95.68         87.08        14.42 o                         
  -6   6   7          1.68          1.98         0.72 o                         
  -5   6   7        202.06       -211.48       556.72 o                         
  -4   6   7         33.09         42.37         8.15 o                         
  -3   6   7        356.17        431.22        88.25 o                         
  -2   6   7          0.69          1.99        34.66 o                         
   1  -9   8         69.66         72.16         4.89 o                         
   2  -9   8         93.52        119.71         7.36 o                         
   3  -9   8          3.21          4.33         1.26 o                         
   4  -9   8         65.56         68.73         4.44 o                         
   5  -9   8         48.89         45.44         4.78 o                         
   6  -9   8        421.92        428.36        32.09 o                         
  -1  -8   8        173.32        190.97        13.78 o                         
   0  -8   8          4.77          5.12         0.96 o                         
   1  -8   8        142.11       -223.73       548.97 o                         
   2  -8   8         54.49         55.85        15.95 o                         
   3  -8   8        212.17        197.18        59.51 o                         
   4  -8   8          5.30        161.72       570.06 o                         
   5  -8   8        624.06        622.72        26.54 o                         
   6  -8   8        199.31        220.11        12.04 o                         
   7  -8   8        373.85        382.81        20.20 o                         
  -3  -7   8        152.79        155.05        13.88 o                         
  -2  -7   8         48.01         57.62         6.58 o                         
  -1  -7   8         28.08         36.38        13.55 o                         
   0  -7   8         21.06       -379.86       604.68 o                         
   1  -7   8        448.59        342.44       317.66 o                         
   2  -7   8          0.31          0.45         7.11 o                         
   3  -7   8        372.14       -172.71       538.33 o                         
   4  -7   8        132.33        116.14        30.51 o                         
   5  -7   8         11.55       -206.07       684.19 o                         
   6  -7   8        361.28        342.27        14.95 o                         
   7  -7   8         23.60         24.43         1.77 o                         
  -4  -6   8        246.22        222.29        18.75 o                         
  -3  -6   8         42.59         43.18         4.42 o                         
  -2  -6   8        251.28        256.49        12.50 o                         
  -1  -6   8        109.84        124.74        26.90 o                         
   0  -6   8          5.22          3.49        12.27 o                         
   1  -6   8          1.43          2.25        23.35 o                         
   2  -6   8         13.54         11.18         2.54 o                         
   3  -6   8        352.15        371.66        21.07 o                         
   4  -6   8        528.09        485.77        21.45 o                         
   5  -6   8        114.70        115.02         9.92 o                         
   6  -6   8         49.96         53.38         3.59 o                         
   7  -6   8         87.13         96.61         5.80 o                         
  -5  -5   8         10.65         12.12         1.58 o                         
  -4  -5   8          8.19         11.44         1.51 o                         
  -3  -5   8         99.12         95.13         7.49 o                         
  -2  -5   8         77.20         84.64         4.29 o                         
  -1  -5   8        864.14        451.86       218.96 o                         
   0  -5   8        245.51        259.07       120.43 o                         
   1  -5   8       1249.96       1288.83       152.46 o                         
   2  -5   8        314.97        326.50        81.07 o                         
   3  -5   8       2587.32       2621.99       250.53 o                         
   4  -5   8       2089.20       2057.02       217.05 o                         
   5  -5   8        836.81        872.32        37.02 o                         
   6  -5   8        258.85        259.06        16.79 o                         
   7  -5   8        506.04        523.25        22.67 o                         
  -6  -4   8         53.73         51.20         4.51 o                         
  -5  -4   8        420.49        462.30        17.57 o                         
  -4  -4   8         50.60         61.59         3.84 o                         
  -3  -4   8         63.60         79.68         4.17 o                         
  -2  -4   8         49.35        631.00       675.53 o                         
  -1  -4   8        190.31        215.20        46.32 o                         
   0  -4   8          0.21          1.13        46.98 o                         
   1  -4   8         91.70       -244.11       462.79 o                         
   2  -4   8        453.67       -526.98       526.98 o                         
   3  -4   8        805.00        834.21        58.86 o                         
   4  -4   8       1633.18       1647.66        54.57 o                         
   5  -4   8        134.19        121.78         4.90 o                         
   6  -4   8       1084.99       1049.38        43.53 o                         
   7  -4   8         32.62         35.54         3.17 o                         
  -6  -3   8         17.09         20.95         1.49 o                         
  -5  -3   8        159.00        167.82         8.46 o                         
  -4  -3   8          3.44          5.77         1.11 o                         
  -3  -3   8          5.72          5.18         0.87 o                         
  -2  -3   8        193.35        214.78        69.43 o                         
  -1  -3   8        117.49       -224.46       539.60 o                         
   0  -3   8          5.00          4.84        53.73 o                         
   1  -3   8        236.08        156.80       155.41 o                         
   2  -3   8         37.23        131.63       298.64 o                         
   3  -3   8         14.59         -1.12       195.48 o                         
   4  -3   8          0.28          0.59         0.67 o                         
   5  -3   8         57.67        151.73        19.11 o                         
   6  -3   8          1.01          1.56         1.13 o                         
   7  -3   8         38.44         35.16         5.59 o                         
  -7  -2   8         15.11         14.74         1.25 o                         
  -6  -2   8        101.65         95.69         4.45 o                         
  -5  -2   8          0.56          1.66         0.60 o                         
  -4  -2   8        788.40        461.52        24.59 o                         
  -3  -2   8        474.69        441.91        19.18 o                         
  -2  -2   8        722.40        726.64        61.18 o                         
  -1  -2   8          1.56          2.33        22.86 o                         
   0  -2   8       2198.62       2447.24        79.89 o                         
   1  -2   8        235.85        269.77        63.27 o                         
   2  -2   8        100.76       -433.77       618.20 o                         
   3  -2   8          0.34         37.67       126.65 o                         
   4  -2   8          0.12         22.81         6.67 o                         
   5  -2   8         56.26         29.86         4.33 o                         
   6  -2   8         25.48         21.19         2.82 o                         
   7  -2   8          4.38          5.76         2.97 o                         
  -7  -1   8         31.02         31.67         1.98 o                         
  -6  -1   8         77.47         74.04         9.76 o                         
  -5  -1   8        424.98        251.96        14.00 o                         
  -4  -1   8        221.22        174.83        11.18 o                         
  -3  -1   8        180.69        174.84        75.10 o                         
  -2  -1   8        228.66         90.47       250.06 o                         
  -1  -1   8       1047.36       1145.01       135.34 o                         
   0  -1   8        218.20       -460.99       527.34 o                         
   1  -1   8       1525.07       1533.14       187.32 o                         
   2  -1   8         10.33       -343.81       636.05 o                         
   3  -1   8        926.51        618.74        29.00 o                         
   4  -1   8        141.26        106.91         7.92 o                         
   5  -1   8        605.12        541.77        27.04 o                         
  -8   0   8         27.38         29.20         1.97 o                         
  -7   0   8         38.19         47.33         2.96 o                         
  -6   0   8         14.90         16.25         1.89 o                         
  -5   0   8         20.76         25.03         1.69 o                         
  -4   0   8         35.32          4.32        74.01 o                         
  -3   0   8        974.49        679.50       152.76 o                         
  -2   0   8          9.47        156.49       494.16 o                         
  -1   0   8        414.07        462.69        41.89 o                         
   0   0   8         57.61       -363.10       481.36 o                         
   1   0   8        268.19        304.05        66.75 o                         
   2   0   8        125.95       -418.26       686.53 o                         
   3   0   8         85.63         72.72         7.51 o                         
   4   0   8        175.37        195.56         9.90 o                         
   5   0   8        113.88         84.65         9.86 o                         
  -8   1   8        104.79         98.87         5.48 o                         
  -7   1   8         17.93         14.81         1.94 o                         
  -6   1   8        245.39        270.57        10.42 o                         
  -5   1   8         54.19         36.42         4.87 o                         
  -4   1   8         25.10       -222.29       696.44 o                         
  -3   1   8          4.62        152.52       587.73 o                         
  -2   1   8        556.66        398.81        31.14 o                         
  -1   1   8         74.23        -72.47       483.71 o                         
   0   1   8        242.26        245.45        13.33 o                         
   1   1   8       1004.18       1139.95       183.09 o                         
   2   1   8        860.05       1071.96        46.07 o                         
   3   1   8         21.20         34.98         3.54 o                         
   4   1   8          4.49         17.83         5.42 o                         
   5   1   8         14.09         -0.40         3.60 o                         
  -8   2   8        140.47        135.76        10.28 o                         
  -7   2   8          0.69          1.74         0.64 o                         
  -6   2   8          1.12          2.95         1.03 o                         
  -5   2   8          8.68          8.42         1.14 o                         
  -4   2   8        384.01        514.98        67.61 o                         
  -3   2   8         13.02          4.71        62.56 o                         
  -2   2   8         54.73         65.53        41.07 o                         
  -1   2   8        269.54        298.33       106.61 o                         
   0   2   8         13.70       -107.81       619.46 o                         
   1   2   8         63.05         81.16        41.71 o                         
   2   2   8        131.19        172.17         8.53 o                         
   3   2   8         67.32         62.92         4.40 o                         
   4   2   8          0.53          0.83         1.17 o                         
  -7   3   8        211.75        205.71        15.68 o                         
  -6   3   8        282.36        248.53        17.53 o                         
  -5   3   8         32.04       -481.36       700.23 o                         
  -4   3   8       1044.97       1137.25       149.44 o                         
  -3   3   8         23.32       -307.57       486.23 o                         
  -2   3   8        771.27        857.50        99.53 o                         
  -1   3   8        176.06       -551.86       583.23 o                         
   0   3   8        446.07        538.08        72.40 o                         
   1   3   8         18.99         32.72         2.55 o                         
   2   3   8        126.49        169.38         9.99 o                         
   3   3   8         99.36         36.06         8.65 o                         
  -7   4   8          0.23          0.79         0.87 o                         
  -6   4   8          9.27         11.31         1.42 o                         
  -5   4   8        646.88        684.96        66.61 o                         
  -4   4   8         94.64       -301.08       568.44 o                         
  -3   4   8        426.75        453.04        83.29 o                         
  -2   4   8        798.90        950.23        84.42 o                         
  -1   4   8        250.97        295.80        31.24 o                         
   0   4   8        162.86        204.76        36.69 o                         
   1   4   8          6.41          4.56         2.52 o                         
  -6   5   8        143.40        155.23        11.90 o                         
  -5   5   8          0.04          0.17        92.60 o                         
  -4   5   8          1.34        257.09       574.57 o                         
  -3   5   8         71.60       -335.33       495.43 o                         
  -2   5   8          8.98         -0.70         8.47 o                         
  -1   5   8        325.22        218.07       113.58 o                         
   1  -9   9          5.38          9.45         2.66 o                         
   2  -9   9         37.74         33.64         3.21 o                         
   3  -9   9         99.53         97.71         8.11 o                         
   4  -9   9         25.04         24.06         2.97 o                         
   5  -9   9          5.68          3.61         1.44 o                         
  -1  -8   9        134.40        121.76        18.39 o                         
   0  -8   9        134.18        153.78         6.78 o                         
   1  -8   9        186.19        221.85        11.63 o                         
   2  -8   9        105.10        121.90         7.16 o                         
   3  -8   9         19.63         10.55         7.39 o                         
   4  -8   9         27.91        186.42       558.35 o                         
   5  -8   9          0.63          0.90         1.26 o                         
   6  -8   9         74.56         67.32         6.31 o                         
  -3  -7   9        162.97        177.40        16.41 o                         
  -2  -7   9        142.02        164.24        10.03 o                         
  -1  -7   9          0.23        365.62       679.14 o                         
   0  -7   9         46.68       -216.16       549.15 o                         
   1  -7   9         35.52       -343.99       588.45 o                         
   2  -7   9         90.17       -317.84       545.00 o                         
   3  -7   9        267.77        298.93        38.28 o                         
   4  -7   9        319.01        258.71       107.08 o                         
   5  -7   9        173.49       -144.59       720.24 o                         
   6  -7   9        445.84        476.46        20.47 o                         
   7  -7   9        163.29        147.85         6.80 o                         
  -4  -6   9        315.93        314.60        25.42 o                         
  -3  -6   9        182.18        193.06        12.71 o                         
  -2  -6   9        503.83        549.56        24.18 o                         
  -1  -6   9        189.91       -550.59       668.68 o                         
   0  -6   9         85.25       -199.40       587.01 o                         
   1  -6   9         13.48       -378.42       537.79 o                         
   2  -6   9         88.91         91.04         7.91 o                         
   3  -6   9        588.78        652.60        84.56 o                         
   4  -6   9        402.81        419.85        53.81 o                         
   5  -6   9        183.90        163.31        13.93 o                         
   6  -6   9         85.15         85.33         4.35 o                         
   7  -6   9        575.49        558.68        23.70 o                         
  -5  -5   9         10.41          8.29         1.44 o                         
  -4  -5   9         27.14         29.32         2.78 o                         
  -3  -5   9          0.61          0.92         0.60 o                         
  -2  -5   9         66.31       -687.43       687.43 o                         
  -1  -5   9        136.68         89.96        56.13 o                         
   0  -5   9        108.56         73.53        22.13 o                         
   1  -5   9        299.54        160.96       132.69 o                         
   2  -5   9         26.04         26.87        22.48 o                         
   3  -5   9        207.72         89.23       242.21 o                         
   4  -5   9        104.57        111.92         6.73 o                         
   5  -5   9        111.30        113.52         6.84 o                         
   6  -5   9          8.79          4.99         0.86 o                         
   7  -5   9         35.38         33.05         2.47 o                         
  -5  -4   9          2.25          3.83         0.73 o                         
  -4  -4   9         36.20         38.21         4.85 o                         
  -3  -4   9         98.74         96.85         4.96 o                         
  -2  -4   9        300.65        328.56        30.34 o                         
  -1  -4   9          1.78         47.96       568.26 o                         
   0  -4   9          0.35          0.78        56.84 o                         
   1  -4   9          3.17         19.96        47.42 o                         
   2  -4   9        248.65        243.05       102.81 o                         
   3  -4   9          1.25         57.33       664.35 o                         
   4  -4   9        182.54        191.43         8.48 o                         
   5  -4   9          0.24          1.49         1.17 o                         
   6  -4   9          9.42          9.31         1.90 o                         
   7  -4   9         19.43         25.61         2.43 o                         
  -6  -3   9         12.90         14.31         1.17 o                         
  -5  -3   9        272.55        359.73        14.10 o                         
  -4  -3   9         58.09         55.92         7.27 o                         
  -3  -3   9        177.48         72.47         6.31 o                         
  -2  -3   9         36.98         31.03         8.17 o                         
  -1  -3   9        465.82        515.35        39.11 o                         
   0  -3   9          1.78          4.18         2.79 o                         
   1  -3   9          5.41          3.38       182.99 o                         
   2  -3   9        174.98       -519.04       643.44 o                         
   3  -3   9          1.80        435.93       702.57 o                         
   4  -3   9        473.96        482.39        25.94 o                         
   6  -3   9        569.21        557.11        21.38 o                         
  -7  -2   9         20.23         24.15         1.72 o                         
  -6  -2   9         82.38         96.52         4.44 o                         
  -5  -2   9         39.31         45.50         3.25 o                         
  -4  -2   9       1177.02        814.91        42.63 o                         
  -3  -2   9          0.68         44.71       742.78 o                         
  -2  -2   9       1420.99       1499.33       164.45 o                         
  -1  -2   9        200.45        227.91        27.39 o                         
   0  -2   9       2395.05       2443.99       203.21 o                         
   1  -2   9          6.17         10.09         5.79 o                         
   2  -2   9        262.00        279.49        20.39 o                         
   3  -2   9         13.66          2.96        48.30 o                         
   4  -2   9        212.40        200.18        10.32 o                         
   5  -2   9        110.48        127.86         9.44 o                         
   6  -2   9        241.44        240.18        10.72 o                         
  -7  -1   9         43.95         47.89         2.45 o                         
  -6  -1   9          1.09          4.17         0.75 o                         
  -5  -1   9        699.28        732.15        31.46 o                         
  -4  -1   9        241.06        169.10         9.78 o                         
  -3  -1   9         33.92          9.43        42.10 o                         
  -2  -1   9          0.24          0.67        29.17 o                         
  -1  -1   9        266.89         86.02       124.76 o                         
   0  -1   9        233.52        252.94        12.75 o                         
   1  -1   9        155.14       -370.85       640.02 o                         
   2  -1   9        403.06        279.58       225.90 o                         
   3  -1   9         73.52         72.65         4.86 o                         
   4  -1   9         68.45         64.36         7.93 o                         
   5  -1   9        100.47        103.03         6.41 o                         
  -7   0   9         80.01         77.44         5.07 o                         
  -6   0   9          3.98          5.53         0.76 o                         
  -5   0   9         16.50         16.40         1.29 o                         
  -4   0   9         25.86         11.65        69.41 o                         
  -3   0   9          4.10          4.48        53.15 o                         
  -2   0   9         94.05         85.25        51.26 o                         
  -1   0   9         50.46         34.80        12.96 o                         
   0   0   9         17.97        669.58       609.55 o                         
   1   0   9         44.58         68.07         5.10 o                         
   2   0   9          0.35          0.32        81.07 o                         
   3   0   9        138.77        159.30        10.55 o                         
   4   0   9         46.53         70.05         8.92 o                         
   5   0   9         46.46         53.25         4.75 o                         
  -7   1   9         38.40         37.21         2.80 o                         
  -6   1   9         52.52         59.14         3.44 o                         
  -5   1   9        217.41        137.56        12.26 o                         
  -4   1   9        292.69        282.18        23.87 o                         
  -3   1   9        505.63       -275.84       576.92 o                         
  -2   1   9        425.36        322.78       103.84 o                         
  -1   1   9         74.53       -271.69       498.31 o                         
   0   1   9        235.00        186.13        54.25 o                         
   1   1   9         12.60       -532.56       686.71 o                         
   2   1   9         28.40         25.82         2.20 o                         
   3   1   9        169.11        209.32        12.58 o                         
   4   1   9        126.81        186.18        10.64 o                         
  -7   2   9        111.37         36.60         8.83 o                         
  -6   2   9          0.82         -0.10         0.84 o                         
  -5   2   9        127.63        159.47       309.19 o                         
  -4   2   9        377.21        216.89        17.17 o                         
  -3   2   9        118.19       -182.09       559.79 o                         
  -2   2   9        252.75       -226.44       569.70 o                         
  -1   2   9        670.41        689.86       124.50 o                         
   0   2   9        170.17        203.22        26.78 o                         
   1   2   9        488.83        575.19        76.16 o                         
   2   2   9         21.67         23.77         2.41 o                         
   3   2   9         77.71         73.74         5.77 o                         
  -7   3   9        338.63        117.37        14.60 o                         
  -6   3   9         14.57          6.17         2.15 o                         
  -5   3   9         90.54       -188.40       716.10 o                         
  -4   3   9         53.32       -412.49       617.84 o                         
  -3   3   9          1.85        182.81       605.94 o                         
  -2   3   9          0.17          0.54         0.71 o                         
  -1   3   9          3.37          1.90         4.76 o                         
   0   3   9        151.80        178.91        37.45 o                         
   1   3   9          2.86          3.31         1.39 o                         
   2   3   9         84.47         68.87        12.08 o                         
  -6   4   9         39.29         42.73         4.51 o                         
  -5   4   9          0.38         -0.13        41.14 o                         
  -4   4   9         58.93       -281.07       514.72 o                         
  -3   4   9          9.50         10.50         7.78 o                         
  -2   4   9        213.64       -162.62       570.79 o                         
  -1   4   9          9.07         43.13        71.21 o                         
   0   4   9         51.93         47.60         5.77 o                         
  -4   5   9        204.74        249.34       524.27 o                         
  -3   5   9         49.12       -102.76       496.87 o                         
   2  -9  10        134.37        136.66        10.64 o                         
   3  -9  10         42.88         47.78         4.33 o                         
   0  -8  10        357.51        380.89        26.87 o                         
   1  -8  10        345.70        348.14        25.97 o                         
   2  -8  10        210.37        224.81        12.48 o                         
   3  -8  10        201.68       -501.92       501.92 o                         
   4  -8  10        102.86        107.51        69.08 o                         
   5  -8  10         26.31         25.42         3.25 o                         
  -2  -7  10         25.48         28.12         4.69 o                         
  -1  -7  10        320.83        304.81        55.53 o                         
   0  -7  10        106.21       -227.70       555.28 o                         
   1  -7  10         38.13         40.03        10.80 o                         
   2  -7  10        305.47        284.12        41.32 o                         
   3  -7  10         20.39         24.03         5.94 o                         
   4  -7  10        477.36        504.77       144.75 o                         
   5  -7  10          2.64          3.61         1.02 o                         
   6  -7  10        196.83        184.12         8.15 o                         
  -3  -6  10         12.07         12.44         3.79 o                         
  -2  -6  10        146.09        131.11         6.72 o                         
  -1  -6  10          0.35          0.51        29.60 o                         
   0  -6  10        142.39       -301.44       592.24 o                         
   1  -6  10          0.62          0.78        28.05 o                         
   2  -6  10        145.58        166.93        18.27 o                         
   3  -6  10          0.11        430.52       637.67 o                         
   4  -6  10        114.31         68.16        39.66 o                         
   5  -6  10         42.73         41.94         3.20 o                         
   6  -6  10          0.89          1.29         0.68 o                         
  -4  -5  10        119.89        151.66         9.22 o                         
  -3  -5  10         11.90         13.09         1.23 o                         
  -2  -5  10        242.93       -276.02       676.79 o                         
  -1  -5  10          5.49        434.85       726.55 o                         
   0  -5  10        485.54        330.28       138.15 o                         
   1  -5  10        115.25        138.68        33.05 o                         
   2  -5  10        298.07        322.40       169.94 o                         
   3  -5  10         15.55          9.04        12.67 o                         
   4  -5  10         11.25          3.79        13.26 o                         
   5  -5  10        100.80        105.76         4.94 o                         
   6  -5  10         79.19         89.42         7.57 o                         
  -5  -4  10         58.06         60.19         3.27 o                         
  -4  -4  10          0.60          0.32         0.57 o                         
  -3  -4  10        415.59        450.61        19.56 o                         
  -2  -4  10          3.41          3.02        15.96 o                         
  -1  -4  10       1702.09       1903.66       448.82 o                         
   0  -4  10        836.07        374.11       202.73 o                         
   1  -4  10       2794.21       2025.74       426.93 o                         
   2  -4  10        650.55        428.99        81.42 o                         
   3  -4  10        544.89        375.73        29.58 o                         
   4  -4  10         42.44         45.19         4.22 o                         
   5  -4  10         79.67         80.99         4.31 o                         
   6  -4  10         19.43         15.52         1.93 o                         
  -6  -3  10         15.47         17.88         1.40 o                         
  -5  -3  10          1.97          2.52         0.63 o                         
  -4  -3  10          0.89          3.04         0.95 o                         
  -3  -3  10         18.65        201.56       807.50 o                         
  -2  -3  10        368.54        275.27        46.52 o                         
  -1  -3  10        178.00       -527.52       567.00 o                         
   0  -3  10        591.72        588.63       130.73 o                         
   1  -3  10        396.99        239.77        59.45 o                         
   2  -3  10        210.24        166.83        23.81 o                         
   3  -3  10        282.07       -687.61       687.61 o                         
   4  -3  10        372.59        441.05        19.64 o                         
   5  -3  10        105.93        117.37         5.99 o                         
   6  -3  10        352.28        357.93        26.86 o                         
  -6  -2  10         10.94         11.95         1.14 o                         
  -5  -2  10         88.50         89.39         4.23 o                         
  -4  -2  10         27.67         21.06         3.25 o                         
  -3  -2  10        147.24         80.81        62.65 o                         
  -2  -2  10        227.81        281.82        46.94 o                         
  -1  -2  10         55.50       -124.04       585.21 o                         
   0  -2  10         54.57         70.84         4.37 o                         
   1  -2  10         81.05          3.20       208.50 o                         
   2  -2  10         26.56         41.05         2.84 o                         
   3  -2  10        321.89        358.73        16.21 o                         
   4  -2  10          1.76          3.38         0.91 o                         
   5  -2  10          8.02          7.79         2.63 o                         
  -6  -1  10         92.63         93.26         4.75 o                         
  -5  -1  10         17.06         21.12         1.68 o                         
  -4  -1  10        101.63        106.16         4.65 o                         
  -3  -1  10        251.98        289.76        76.18 o                         
  -2  -1  10        514.50        560.99        97.71 o                         
  -1  -1  10        464.31        532.00        43.56 o                         
   0  -1  10        100.93         61.01       164.87 o                         
   1  -1  10        107.56       -533.29       560.33 o                         
   2  -1  10        182.09        112.49        94.20 o                         
   3  -1  10          2.76          2.08         1.21 o                         
   4  -1  10          7.18          5.66         1.42 o                         
   5  -1  10        158.73        113.58        15.32 o                         
  -7   0  10         77.73         88.83         5.86 o                         
  -6   0  10         96.42        112.47         5.61 o                         
  -5   0  10         35.56         48.89         2.97 o                         
  -4   0  10        258.94        260.45        11.90 o                         
  -3   0  10        171.39        175.45       146.26 o                         
  -2   0  10        730.52        246.17       225.18 o                         
  -1   0  10        144.78         80.66        49.22 o                         
   0   0  10       1166.99       1253.62       224.44 o                         
   1   0  10        157.13       -431.24       628.66 o                         
   2   0  10        248.47       -348.13       697.53 o                         
   3   0  10        131.07        178.27        10.91 o                         
  -7   1  10         29.20         17.85         5.95 o                         
  -6   1  10        207.89        254.42        12.99 o                         
  -5   1  10         34.28         38.30         2.46 o                         
  -4   1  10        390.83        200.64       146.22 o                         
  -3   1  10        267.89        178.66        99.39 o                         
  -2   1  10        385.95        282.39        59.63 o                         
  -1   1  10         26.34        -55.35       564.66 o                         
   0   1  10        991.22       1223.20       236.04 o                         
   1   1  10        263.76        264.68        44.24 o                         
   2   1  10         13.92         13.37         2.13 o                         
   3   1  10        145.38        154.06        14.34 o                         
  -6   2  10         33.01         33.47         3.12 o                         
  -5   2  10          8.08          0.86       102.04 o                         
  -4   2  10         53.81       -448.91       667.06 o                         
  -3   2  10         30.38       -155.59       630.82 o                         
  -2   2  10          3.34          2.81        67.11 o                         
  -1   2  10        219.47        273.56        39.08 o                         
   0   2  10          3.49         -4.29       242.66 o                         
   1   2  10        211.38        213.76         9.92 o                         
   2   2  10          4.99         24.70         8.11 o                         
  -6   3  10         26.88         26.68         3.25 o                         
  -5   3  10          3.93          2.43        83.14 o                         
  -4   3  10          0.74        161.72       580.52 o                         
  -3   3  10         28.26        -95.73       508.05 o                         
  -2   3  10          3.05         75.72       605.94 o                         
  -1   3  10        103.00        113.97        30.60 o                         
   0   3  10          1.85          1.28        46.81 o                         
  -4   4  10          9.08        434.67       537.97 o                         
  -3   4  10        294.62         92.13       526.43 o                         
  -2   4  10         66.97        252.58       519.40 o                         
   0  -8  11         29.53         26.32         2.88 o                         
   1  -8  11         15.52        -72.84       535.09 o                         
   2  -8  11          0.20         -0.06       120.52 o                         
   3  -8  11         24.00        -19.65       549.15 o                         
   4  -8  11          2.51       -396.99       544.10 o                         
  -1  -7  11        275.25        288.88        13.05 o                         
   0  -7  11         66.31       -162.98       601.25 o                         
   1  -7  11        297.28       -192.18       583.41 o                         
   2  -7  11          1.86          2.94        60.97 o                         
   3  -7  11         14.51         94.83       589.17 o                         
   4  -7  11         10.59         15.01        12.17 o                         
   5  -7  11          0.72          0.90         0.90 o                         
  -3  -6  11         10.26         10.35         1.43 o                         
  -2  -6  11        331.13        339.41        15.29 o                         
  -1  -6  11         24.47        358.23       684.91 o                         
   0  -6  11        517.10        561.96       100.51 o                         
   1  -6  11        164.61       -553.12       553.12 o                         
   2  -6  11       1680.80       1881.77       365.53 o                         
   3  -6  11         39.76         42.90         5.75 o                         
   4  -6  11        593.85       -211.11       645.06 o                         
   5  -6  11          7.04         18.39         7.75 o                         
  -4  -5  11         79.49        113.04         7.02 o                         
  -3  -5  11         15.39         18.10         1.64 o                         
  -2  -5  11        226.83        298.88        19.26 o                         
  -1  -5  11          3.03        110.70       665.62 o                         
   0  -5  11        336.00        248.65       164.69 o                         
   1  -5  11         25.60        451.80       633.89 o                         
   2  -5  11        879.59        485.65       419.98 o                         
   3  -5  11        386.10        380.88        59.04 o                         
   4  -5  11        125.80        130.56         6.99 o                         
   5  -5  11         76.11         75.78         7.15 o                         
  -5  -4  11          0.27          0.26         0.52 o                         
  -4  -4  11         85.79         95.99         3.82 o                         
  -3  -4  11         31.47         31.19         2.43 o                         
  -2  -4  11        142.06       -353.72       662.73 o                         
  -1  -4  11         27.18         28.89        25.80 o                         
   0  -4  11         67.97       -104.39       610.99 o                         
   1  -4  11        435.85        321.04        39.38 o                         
   2  -4  11          8.73         11.43         4.75 o                         
   3  -4  11         76.06       -299.82       684.00 o                         
   4  -4  11         61.61         70.95         3.92 o                         
   5  -4  11          8.43         13.49         1.45 o                         
  -5  -3  11         84.16         83.85         4.16 o                         
  -4  -3  11        394.75        433.29        16.72 o                         
  -3  -3  11        289.98        294.32        42.05 o                         
  -2  -3  11         13.97         12.64         2.86 o                         
  -1  -3  11        937.65        962.28       178.43 o                         
   0  -3  11         19.84       -374.63       538.87 o                         
   1  -3  11        104.98        113.73        19.11 o                         
   2  -3  11          0.15          1.70         3.70 o                         
   3  -3  11         12.84          0.66       109.43 o                         
   4  -3  11          5.83          3.90         0.89 o                         
   5  -3  11         13.53         15.16         1.77 o                         
  -6  -2  11        594.06        669.19        35.51 o                         
  -5  -2  11        102.60        117.94         5.59 o                         
  -4  -2  11         74.74         80.00         3.86 o                         
  -3  -2  11         94.48         98.85        35.21 o                         
  -2  -2  11        125.56        132.05        34.79 o                         
  -1  -2  11        872.46        502.53       478.66 o                         
   0  -2  11         37.72       -515.44       517.06 o                         
   1  -2  11        166.69        188.54         8.39 o                         
   2  -2  11         32.91          9.03        67.16 o                         
   3  -2  11         96.59        108.63         5.28 o                         
   4  -2  11         44.67         64.86         7.17 o                         
  -6  -1  11         21.11         20.83         2.01 o                         
  -5  -1  11        180.44        212.11         9.62 o                         
  -4  -1  11        130.85        148.04         7.15 o                         
  -3  -1  11        347.40        416.99        58.58 o                         
  -2  -1  11        369.26        412.69        40.31 o                         
  -1  -1  11        490.25        547.66        76.43 o                         
   0  -1  11        442.21        416.57        47.46 o                         
   1  -1  11        243.80        230.19        15.94 o                         
   2  -1  11        130.02       -570.61       648.13 o                         
   3  -1  11        116.02         99.46         6.49 o                         
   4  -1  11        204.90        248.43        40.38 o                         
  -6   0  11          0.80          1.23         0.71 o                         
  -5   0  11         46.05         63.01         3.48 o                         
  -4   0  11         25.54          6.91       259.25 o                         
  -3   0  11         93.38         86.69         9.32 o                         
  -2   0  11          0.51         96.81       597.11 o                         
  -1   0  11         72.97        -98.26       507.87 o                         
   0   0  11        421.16        362.87       129.21 o                         
   1   0  11        194.97        190.93         8.56 o                         
   2   0  11        127.07        136.89        13.79 o                         
   3   0  11         14.25         41.65         9.74 o                         
  -6   1  11         14.91         15.05         5.14 o                         
  -5   1  11          1.24          2.00         0.97 o                         
  -4   1  11         23.61         36.90        10.21 o                         
  -3   1  11         13.79        271.69       646.51 o                         
  -2   1  11         14.13         19.48         4.55 o                         
  -1   1  11         51.38       -508.05       517.24 o                         
   0   1  11         71.82        102.21        29.41 o                         
   1   1  11         58.42       -481.00       559.61 o                         
   2   1  11         86.03        108.01        11.81 o                         
  -5   2  11         60.92         25.96         7.75 o                         
  -4   2  11        163.69        179.83        13.07 o                         
  -3   2  11          4.73          3.09       151.53 o                         
  -2   2  11        138.33        168.56        40.45 o                         
  -1   2  11          8.61       -245.73       548.97 o                         
   0   2  11          0.31        234.91       600.17 o                         
  -4   3  11         26.38          2.16       517.42 o                         
  -3   3  11        215.88       -164.06       524.81 o                         
  -2   3  11         40.84       -168.93       505.88 o                         
   0  -7  12          2.63         25.42       519.58 o                         
   1  -7  12        424.39        434.33        51.08 o                         
   2  -7  12          3.58          3.97        83.29 o                         
   3  -7  12        106.40       -142.97       581.06 o                         
   4  -7  12         32.96         34.25         3.43 o                         
  -2  -6  12        128.16        120.57         7.44 o                         
  -1  -6  12         40.20        244.65       601.07 o                         
   0  -6  12        224.31       -425.47       566.82 o                         
   1  -6  12        191.97        228.44        10.20 o                         
   2  -6  12        705.52        751.63       108.75 o                         
   3  -6  12          0.84         78.78       565.74 o                         
   4  -6  12          4.65         -5.18       333.17 o                         
  -3  -5  12         18.67         20.58         1.53 o                         
  -2  -5  12          1.08          2.00        18.53 o                         
  -1  -5  12          1.52          3.56         6.47 o                         
   0  -5  12          4.78          5.06        65.91 o                         
   1  -5  12         19.10        519.58       613.33 o                         
   2  -5  12          1.53          1.55        55.26 o                         
   3  -5  12         12.67        381.85       670.30 o                         
   4  -5  12         31.47         35.72         4.59 o                         
  -4  -4  12         95.28        114.01         4.74 o                         
  -3  -4  12         94.21         96.94         5.00 o                         
  -2  -4  12          1.28         76.44       649.03 o                         
  -1  -4  12        102.36        105.55        17.80 o                         
   0  -4  12         50.34       -107.09       511.47 o                         
   1  -4  12          1.56          2.58         5.01 o                         
   2  -4  12         98.47       -245.73       599.99 o                         
   3  -4  12        109.97        176.30        11.38 o                         
   4  -4  12         43.13         48.47         2.70 o                         
  -4  -3  12        237.60        274.11        11.01 o                         
  -3  -3  12          1.02          0.60       107.47 o                         
  -2  -3  12        568.53        601.27       108.69 o                         
  -1  -3  12        323.34        355.96        47.79 o                         
   0  -3  12        381.22        433.89        96.46 o                         
   1  -3  12        171.76        179.46        14.26 o                         
   2  -3  12        374.33        169.58       354.71 o                         
   3  -3  12         63.19         68.10         3.72 o                         
   4  -3  12        102.91         91.42         5.57 o                         
  -5  -2  12        376.55        435.99        28.76 o                         
  -4  -2  12        124.03        141.24         7.13 o                         
  -3  -2  12         78.10         76.27        38.96 o                         
  -2  -2  12         30.38        799.03       726.19 o                         
  -1  -2  12        305.20       -438.64       492.90 o                         
   0  -2  12         52.96       -340.74       502.82 o                         
   1  -2  12        101.07        106.82        10.99 o                         
   2  -2  12          0.93          1.81         2.16 o                         
   3  -2  12        138.47        141.31         8.40 o                         
  -5  -1  12         59.48         72.45         4.97 o                         
  -4  -1  12         25.54         27.00         1.94 o                         
  -3  -1  12          9.21         10.48        51.65 o                         
  -2  -1  12         23.92         19.52         5.35 o                         
  -1  -1  12          2.92         75.54       546.81 o                         
   0  -1  12        215.97        262.74        51.18 o                         
   1  -1  12          4.26          7.12         2.47 o                         
   2  -1  12         81.38        110.33        12.53 o                         
   3  -1  12         14.73         23.73         2.96 o                         
  -5   0  12        176.14        173.25        13.88 o                         
  -4   0  12         34.86       -584.85       646.33 o                         
  -3   0  12        189.36         78.25        19.65 o                         
  -2   0  12          0.19          2.34         1.15 o                         
  -1   0  12         81.85        126.93         7.97 o                         
   0   0  12          0.16         55.89       557.80 o                         
   1   0  12         99.00       -144.77       569.16 o                         
   2   0  12         18.08         17.13         2.70 o                         
  -5   1  12        231.64        220.31        17.13 o                         
  -4   1  12          2.46          1.78       167.80 o                         
  -3   1  12         33.19        479.02       558.17 o                         
  -2   1  12         36.37        323.79       526.25 o                         
  -1   1  12         24.03        615.14       600.53 o                         
   0   1  12        169.97       -130.17       562.13 o                         
  -3   2  12         64.33        312.98       510.57 o                         
  -2   2  12        188.43        200.80        48.77 o                         
  -1  -6  13        185.90        197.41        15.14 o                         
   0  -6  13        181.70       -473.61       473.61 o                         
   1  -6  13        265.20       -409.07       493.26 o                         
   2  -6  13        151.49        -70.13       522.47 o                         
   3  -6  13        108.49        108.35         8.65 o                         
  -2  -5  13         15.90         19.11         1.40 o                         
  -1  -5  13        263.00        277.38        47.62 o                         
   0  -5  13         98.69        114.03        14.78 o                         
   1  -5  13        416.58       -510.03       510.03 o                         
   2  -5  13        219.90       -128.36       580.52 o                         
   3  -5  13         81.48        266.46       615.68 o                         
  -3  -4  13         84.37        102.41         4.96 o                         
  -2  -4  13         75.06       -277.46       632.26 o                         
  -1  -4  13        298.53       -409.43       469.64 o                         
   0  -4  13        144.88       -292.96       481.54 o                         
   1  -4  13          9.41       -369.77       512.73 o                         
   2  -4  13        100.57         85.95        17.11 o                         
   3  -4  13         61.66         91.59         7.39 o                         
  -3  -3  13        155.10        167.48         9.87 o                         
  -2  -3  13         50.66        -63.28       568.26 o                         
  -1  -3  13         18.37       -457.39       470.19 o                         
   0  -3  13         17.00        -68.33       545.00 o                         
   1  -3  13         19.99       -177.58       503.72 o                         
   2  -3  13        162.21         46.16       253.84 o                         
   3  -3  13          6.82          2.70         4.15 o                         
  -4  -2  13          9.75         10.97         1.34 o                         
  -3  -2  13          4.38         90.32       645.24 o                         
  -2  -2  13         66.38         73.66        28.03 o                         
  -1  -2  13         54.31        -77.16       502.10 o                         
   0  -2  13         59.75       -345.25       446.57 o                         
   1  -2  13         11.29        184.61       526.07 o                         
   2  -2  13          2.98          2.66         2.88 o                         
  -3  -1  13          9.48          5.28        93.30 o                         
  -2  -1  13        113.36        129.55        51.86 o                         
  -1  -1  13        139.93        -51.20       510.39 o                         
   0  -1  13         10.83       -298.73       448.73 o                         
   1  -1  13         62.59       -449.63       517.42 o                         
  -3   0  13        523.43        523.52       128.45 o                         
  -2   0  13         79.41        101.92        85.73 o                         
  -1   0  13        665.47        155.05       505.88 o                         
   0   0  13         23.62         26.32         3.25 o                         
  -1  -4  14          6.60          4.80       138.10 o                         
   0  -4  14          0.70        119.35       437.91 o                         
   1  -4  14          2.89          1.45       142.79 o                         
  -1  -3  14         59.25       -178.12       486.05 o                         
   0  -3  14         88.23        268.45       441.34 o                         
                                                                                
