# Supplementary material for: Crystal structures of isomeric 3,5-di­chloro-N-(2,3-di­methyl­phen­yl)benzene­sulfonamide, 3,5-di­chloro-N-(2,6-di­methyl­phen­yl)benzene­sulfonamide and 3,5-di­chloro-N-(3,5-di­methyl­phen­yl)benzene­sulfonamide
Source: Acta Crystallogr E Crystallogr Commun. 2017 Apr 11;73(Pt 5):673–7. doi: 10.1107/S2056989017005230 (PMC5418781; doi:10.1107/S2056989017005230)
Supplement: Supplementary file 4 [file e-73-00673-IIIsup4.hkl]

data_III                                                                        
_shelx_title ' csa28.res in P2(1)/c'                                            
_shelx_refln_list_code          4                                               
_shelx_F_calc_maximum      173.12                                               
_exptl_crystal_F_000       680.00                                               
_reflns_d_resolution_high  0.8546                                               
                                                                                
loop_                                                                           
 _space_group_symop_operation_xyz                                               
 'x, y, z'                                                                      
 '-x, y+1/2, -z+1/2'                                                            
 '-x, -y, -z'                                                                   
 'x, -y-1/2, z-1/2'                                                             
                                                                                
_cell_length_a    12.2268                                                       
_cell_length_b     7.0399                                                       
_cell_length_c    17.3130                                                       
_cell_angle_alpha  90.000                                                       
_cell_angle_beta  100.409                                                       
_cell_angle_gamma  90.000                                                       
                                                                                
_shelx_F_squared_multiplier     1.000                                           
                                                                                
loop_                                                                           
 _refln_index_h                                                                 
 _refln_index_k                                                                 
 _refln_index_l                                                                 
 _refln_F_squared_calc                                                          
 _refln_F_squared_meas                                                          
 _refln_F_squared_sigma                                                         
 _refln_observed_status                                                         
   2   0   0         76.09        146.07        14.10 o                         
   3   0   0       7881.49       6162.49       462.06 o                         
   4   0   0         54.48         79.51         7.22 o                         
   5   0   0       1660.53       1599.39        74.86 o                         
   6   0   0        257.31        378.38        47.19 o                         
   7   0   0       2039.76       2197.29       116.58 o                         
   8   0   0        189.48        167.20        12.09 o                         
   9   0   0       1782.35       2009.00       107.30 o                         
  10   0   0          6.63          5.60         1.78 o                         
  11   0   0       1705.74       1370.31        74.49 o                         
  12   0   0       2431.35       2607.17       113.40 o                         
  13   0   0        593.23        689.15        46.14 o                         
   1   1   0       5330.61       9127.73      1342.69 o                         
   2   1   0       8861.61       8480.45       282.51 o                         
   3   1   0        329.75        396.79        21.13 o                         
   4   1   0       3923.02       3287.81       124.62 o                         
   5   1   0         14.13         23.08         5.99 o                         
   6   1   0       1883.97       1583.42       109.63 o                         
   7   1   0       5226.39       4581.89       153.81 o                         
   8   1   0       2906.27       2903.37        97.07 o                         
   9   1   0       2388.16       2520.98        71.45 o                         
  10   1   0         72.67         84.02         6.22 o                         
  11   1   0         34.57         33.53         3.59 o                         
  12   1   0          8.67          9.67         1.37 o                         
  13   1   0        115.38        135.48         5.25 o                         
   0   2   0      29121.99      39156.85      2910.94 o                         
   1   2   0       9060.03      18046.77       950.54 o                         
   2   2   0       5867.41       7796.65       409.66 o                         
   3   2   0       1268.99       2016.14       109.52 o                         
   4   2   0        843.34        917.50        47.53 o                         
   5   2   0        821.46        880.17        40.72 o                         
   6   2   0        459.44        484.99        14.70 o                         
   7   2   0        224.07        245.73         8.33 o                         
   8   2   0        115.78        119.93         4.65 o                         
   9   2   0        280.65        300.80        11.10 o                         
  10   2   0        183.81        167.70        14.61 o                         
  11   2   0         56.53         48.52         3.74 o                         
  12   2   0         65.80         82.73         3.81 o                         
  13   2   0         80.26         94.00         4.30 o                         
   1   3   0        873.25       1206.19        70.80 o                         
   2   3   0         69.59         96.76        12.09 o                         
   3   3   0        634.21        617.81        43.37 o                         
   4   3   0        938.12        994.37        26.07 o                         
   5   3   0        721.63        802.63        24.32 o                         
   6   3   0         69.28         68.32         2.94 o                         
   7   3   0        206.08        244.51         8.44 o                         
   8   3   0        463.99        467.10        28.71 o                         
   9   3   0        230.43        239.34        11.95 o                         
  10   3   0          0.14          0.73         0.77 o                         
  11   3   0        417.17        420.39        14.04 o                         
  12   3   0        126.39        107.44         4.86 o                         
  13   3   0         92.19         85.56         5.11 o                         
   0   4   0       2091.27       2207.22       156.04 o                         
   1   4   0        181.44        210.45         7.06 o                         
   2   4   0       5816.03       5473.70       150.24 o                         
   3   4   0       1675.09       1766.73        44.65 o                         
   4   4   0         22.11         40.27         1.92 o                         
   5   4   0          4.36          3.69         0.82 o                         
   6   4   0         75.04         75.87         3.07 o                         
   7   4   0        500.48        414.43        30.77 o                         
   8   4   0        291.51        249.35        13.57 o                         
   9   4   0        184.76        179.70         8.17 o                         
  10   4   0         66.39         72.94         3.19 o                         
  11   4   0        497.29        522.97        16.83 o                         
  12   4   0       1034.92        992.85        54.00 o                         
   1   5   0        295.76        367.57        10.93 o                         
   2   5   0         75.28         91.64         3.24 o                         
   3   5   0         41.03         59.13         2.39 o                         
   4   5   0       1043.66       1193.57        34.30 o                         
   5   5   0       1332.63       1503.49        50.92 o                         
   6   5   0        685.23        688.11        33.93 o                         
   7   5   0       1322.11        867.46        38.81 o                         
   8   5   0        467.99        397.95        22.00 o                         
   9   5   0       1744.98       1793.44        55.29 o                         
  10   5   0        439.00        443.77        14.49 o                         
  11   5   0          3.21          4.63         1.59 o                         
   0   6   0       5251.97       5502.45       289.76 o                         
   1   6   0        312.63        393.77        16.00 o                         
   2   6   0        321.35        322.17        11.83 o                         
   3   6   0       4075.10       4348.44       132.09 o                         
   4   6   0        994.14       1060.30        33.17 o                         
   5   6   0          3.88          7.32         1.15 o                         
   6   6   0        100.97        107.08         4.82 o                         
   7   6   0         11.58         13.21         2.01 o                         
   8   6   0        414.30        428.34        15.34 o                         
   9   6   0          7.93          9.98         1.28 o                         
   1   7   0        319.11        335.29        13.80 o                         
   2   7   0        320.45        310.20        12.77 o                         
   3   7   0        923.14        953.66        42.20 o                         
   4   7   0        887.81        865.68        33.09 o                         
   5   7   0         16.37         22.69         2.67 o                         
   6   7   0        195.54        167.10         7.09 o                         
   7   7   0        748.55        678.58        49.93 o                         
   0   8   0        285.93        235.16        19.38 o                         
   1   8   0        247.95        231.98        30.74 o                         
   2   8   0          6.05          2.74         2.74 o                         
 -14   1   1          8.91          9.79         2.34 o                         
 -13   1   1          2.73          4.26         0.98 o                         
 -12   1   1        201.42        228.97         9.14 o                         
 -11   1   1        192.78        171.04        14.97 o                         
 -10   1   1       1244.40       1331.44        50.61 o                         
  -9   1   1       2279.37       2354.37        72.13 o                         
  -8   1   1       1573.14       1608.39        63.62 o                         
  -7   1   1          8.26         11.46         1.43 o                         
  -6   1   1       3947.05       2880.23       185.67 o                         
  -5   1   1        901.32       1011.13        49.45 o                         
  -4   1   1        174.05        169.39         9.03 o                         
  -3   1   1        852.40        887.05        55.95 o                         
  -2   1   1       7558.73       7729.60       286.93 o                         
  -1   1   1       3459.56       3631.29       191.59 o                         
   0   1   1         51.01         55.61         5.09 o                         
   1   1   1          8.79          7.61         1.62 o                         
   2   1   1       1455.08       1883.77        99.55 o                         
   3   1   1       2534.36       2003.96       112.95 o                         
   4   1   1         65.99         73.51         5.09 o                         
   5   1   1        896.92        905.12        31.97 o                         
   6   1   1        636.78        537.18        27.47 o                         
   7   1   1         31.25         25.04         1.56 o                         
   8   1   1         12.85         17.16         1.70 o                         
   9   1   1          9.72         12.68         1.50 o                         
  10   1   1        117.16         85.52         5.72 o                         
  11   1   1          0.25          1.31         1.01 o                         
  12   1   1        531.90        593.73        17.80 o                         
  13   1   1         30.59         42.82         2.42 o                         
 -13   2   1        998.34       1015.33        31.65 o                         
 -12   2   1         20.48         23.03         3.05 o                         
 -11   2   1        625.70        499.61        31.00 o                         
 -10   2   1        615.79        633.50        22.31 o                         
  -9   2   1       2075.87       2149.89        81.51 o                         
  -8   2   1        742.27        765.61        24.14 o                         
  -7   2   1         74.23         84.12         3.16 o                         
  -6   2   1         11.04          6.92         1.32 o                         
  -5   2   1        655.74        633.70        30.77 o                         
  -4   2   1       3895.60       3532.29       195.32 o                         
  -3   2   1        316.43        319.61        22.38 o                         
  -2   2   1      19090.90      22790.47      1692.76 o                         
  -1   2   1      29971.23      28087.63      1473.83 o                         
   0   2   1        125.37        167.81        13.15 o                         
   1   2   1       4375.00       4975.45       216.98 o                         
   2   2   1        808.00       1254.93        65.84 o                         
   3   2   1       2671.84       3502.15       316.97 o                         
   4   2   1        147.06        148.56        12.95 o                         
   5   2   1         42.15         16.91         5.43 o                         
   6   2   1        156.73        217.67         7.36 o                         
   7   2   1         32.16         43.21         2.23 o                         
   8   2   1        896.74        973.60        28.12 o                         
   9   2   1        804.58        827.83        31.96 o                         
  10   2   1       5379.29       4923.37       290.86 o                         
  11   2   1        921.24        612.98        28.41 o                         
  12   2   1         91.06        106.54         4.86 o                         
  13   2   1       1541.42       1625.81        61.43 o                         
 -13   3   1         31.71         26.77         2.14 o                         
 -12   3   1        141.65        138.37         5.33 o                         
 -11   3   1       2175.84       2263.02        71.74 o                         
 -10   3   1       1383.18       1329.30        47.23 o                         
  -9   3   1       2048.36       1949.00        73.42 o                         
  -8   3   1       4427.12       4259.48       141.98 o                         
  -7   3   1        755.97        862.43        27.07 o                         
  -6   3   1        648.28        645.04        16.59 o                         
  -5   3   1       1001.15       1095.68        24.49 o                         
  -4   3   1        476.25        576.95        17.79 o                         
  -3   3   1       1871.92       2290.49       267.23 o                         
  -2   3   1       2246.64       3033.40       293.10 o                         
  -1   3   1        154.54        501.54        37.86 o                         
   0   3   1        888.89       1499.37        70.77 o                         
   1   3   1        809.77        861.20        61.50 o                         
   2   3   1       2394.30        821.12        70.49 o                         
   3   3   1       3841.40       2979.45       221.43 o                         
   4   3   1       4422.70       4119.10       127.00 o                         
   5   3   1       2601.26       2374.64        64.03 o                         
   6   3   1       7056.57       6017.80       201.50 o                         
   7   3   1        406.76        422.15        15.23 o                         
   8   3   1        288.79        256.00        15.36 o                         
   9   3   1          0.84          5.66         1.05 o                         
  10   3   1          2.27          7.22         1.36 o                         
  11   3   1          3.96          9.34         1.31 o                         
  12   3   1        620.51        670.32        23.40 o                         
 -12   4   1        108.15        119.86         5.11 o                         
 -11   4   1         20.50         21.92         1.98 o                         
 -10   4   1         73.77         75.36         3.44 o                         
  -9   4   1       1561.61       1637.15        71.37 o                         
  -8   4   1       1356.40       1321.14        80.85 o                         
  -7   4   1        619.91        455.14        28.15 o                         
  -6   4   1        220.00        277.12         9.43 o                         
  -5   4   1       1620.77       1805.29        51.36 o                         
  -4   4   1       1038.47       1050.04        28.28 o                         
  -3   4   1         17.69         34.25         1.64 o                         
  -2   4   1       8781.07       8416.47       235.52 o                         
  -1   4   1      11440.38       9389.36       348.10 o                         
   0   4   1        569.19        595.70        22.86 o                         
   1   4   1          2.62          7.50         1.31 o                         
   2   4   1       1138.40       1199.68        32.93 o                         
   3   4   1         99.05        121.40         4.17 o                         
   4   4   1        101.29        107.52         4.13 o                         
   5   4   1        213.78        240.87         8.30 o                         
   6   4   1        725.52        701.77        27.77 o                         
   7   4   1         35.53         31.04         3.44 o                         
   8   4   1          6.66          4.97         1.19 o                         
   9   4   1        702.93        673.75        23.78 o                         
  10   4   1       2581.45       2814.28        86.05 o                         
  11   4   1       1127.98       1227.68        41.75 o                         
  12   4   1          3.38          4.71         1.32 o                         
 -11   5   1        236.28        218.39         9.30 o                         
 -10   5   1        103.58        100.80         4.17 o                         
  -9   5   1        839.83        943.32        36.27 o                         
  -8   5   1         12.48         10.53         1.47 o                         
  -7   5   1        578.54        444.58        20.72 o                         
  -6   5   1         12.46         10.94         1.66 o                         
  -5   5   1        136.61        171.91         6.96 o                         
  -4   5   1        611.32        772.56        22.62 o                         
  -3   5   1         50.20         61.31         2.47 o                         
  -2   5   1       1156.74       1301.65        34.91 o                         
  -1   5   1       1568.42       1628.67        46.33 o                         
   0   5   1        132.08        137.27         5.56 o                         
   1   5   1       1787.56       2013.41        63.47 o                         
   2   5   1       2211.27       2442.97        69.19 o                         
   3   5   1        328.42        377.83        11.50 o                         
   4   5   1         45.04         40.47         2.74 o                         
   5   5   1        184.69        183.32         8.21 o                         
   6   5   1       1514.16        988.44        68.91 o                         
   7   5   1         13.76         15.02         1.87 o                         
   8   5   1         36.92         51.53         3.01 o                         
   9   5   1        154.55        173.03         6.46 o                         
  10   5   1          1.82          5.26         1.03 o                         
  -9   6   1         55.67         60.58         2.90 o                         
  -8   6   1         14.39         20.79         2.03 o                         
  -7   6   1        281.22        287.34        10.67 o                         
  -6   6   1         10.98         12.36         1.71 o                         
  -5   6   1        134.99        164.53         6.12 o                         
  -4   6   1        486.44        588.03        19.08 o                         
  -3   6   1         44.92         52.48         2.93 o                         
  -2   6   1        323.64        365.39        13.27 o                         
  -1   6   1         71.72         78.20         4.25 o                         
   0   6   1       1540.64       1670.08        63.29 o                         
   1   6   1       1324.88       1427.46        54.04 o                         
   2   6   1        413.06        389.53        14.01 o                         
   3   6   1       1995.57       2091.83        65.64 o                         
   4   6   1        120.84        108.49         4.88 o                         
   5   6   1         16.77         21.70         1.78 o                         
   6   6   1          1.21          4.45         1.13 o                         
   7   6   1        288.89        319.01        11.87 o                         
   8   6   1         98.42        102.79         5.07 o                         
   9   6   1         68.76         91.05         4.01 o                         
  -7   7   1         33.37         29.94         2.54 o                         
  -6   7   1        244.88        238.63         9.79 o                         
  -5   7   1         15.08         15.99         1.84 o                         
  -4   7   1        215.19        205.36         8.75 o                         
  -3   7   1        419.58        423.23        15.06 o                         
  -2   7   1        195.43        212.23         9.20 o                         
  -1   7   1         21.63         20.40         2.03 o                         
   0   7   1          5.63          6.70         1.31 o                         
   1   7   1          1.79          4.11         1.17 o                         
   2   7   1        641.70        641.66        24.91 o                         
   3   7   1        141.69        162.48         7.29 o                         
   4   7   1        382.31        376.72        15.07 o                         
   5   7   1        382.25        377.60        13.41 o                         
   6   7   1        303.14        258.94        10.57 o                         
   7   7   1        160.04        158.99        13.71 o                         
  -1   8   1       1497.12       1205.41        64.38 o                         
   0   8   1         48.68         42.72         3.88 o                         
   1   8   1        245.95        224.56        13.15 o                         
   2   8   1        145.41        121.01        11.36 o                         
 -14   0   2         90.46        114.47         6.24 o                         
 -13   0   2        190.31        220.95        20.56 o                         
 -12   0   2        884.94        927.92        41.60 o                         
 -10   0   2       1086.28       1045.77        56.48 o                         
  -9   0   2        240.07        287.90        16.82 o                         
  -8   0   2        305.53        289.54        16.46 o                         
  -7   0   2         23.94         20.67         2.91 o                         
  -6   0   2       2886.22       4259.09       323.82 o                         
  -5   0   2       9937.20       6886.67      1030.61 o                         
  -4   0   2       1440.25       1218.96        70.54 o                         
  -3   0   2      10105.24      16111.09      1197.81 o                         
  -2   0   2        112.77        177.40        16.06 o                         
   1   0   2       2040.98       1383.43        60.66 o                         
   2   0   2       1933.78       1284.75        99.08 o                         
   3   0   2       1083.54        703.64        50.48 o                         
   4   0   2        417.37        361.12        29.52 o                         
   5   0   2          9.64         20.81         7.46 o                         
   6   0   2        600.64        860.64        37.57 o                         
   7   0   2         30.58         22.81         2.79 o                         
   8   0   2       2999.74       3092.90       158.77 o                         
   9   0   2      10028.31      10184.85       436.09 o                         
  10   0   2       7439.49       7798.59       334.82 o                         
  11   0   2         11.63         24.99         2.98 o                         
  12   0   2         58.15         69.95         4.80 o                         
  13   0   2         17.71         17.14         1.85 o                         
 -14   1   2         38.08         30.48         2.34 o                         
 -13   1   2       1137.39       1244.09        38.74 o                         
 -12   1   2       2615.94       2759.48       103.90 o                         
 -11   1   2          0.29          5.56         1.21 o                         
 -10   1   2       1561.05       1678.53        73.63 o                         
  -9   1   2        481.80        534.72        27.94 o                         
  -8   1   2        357.48        365.60        17.79 o                         
  -7   1   2       1199.14       1218.77        45.77 o                         
  -6   1   2        797.67        525.94        37.38 o                         
  -5   1   2        844.55        630.71        29.61 o                         
  -4   1   2       1157.05        927.89        45.47 o                         
  -3   1   2       6607.33       6539.99       245.35 o                         
  -2   1   2         97.02        172.64         8.44 o                         
  -1   1   2        439.71        556.63        21.73 o                         
   0   1   2       1588.52       1865.71        57.14 o                         
   1   1   2      13859.81      13231.75       489.46 o                         
   2   1   2      12793.09      10431.55       385.79 o                         
   3   1   2        550.49        620.24        30.13 o                         
   4   1   2       5006.96       4156.67       149.55 o                         
   5   1   2       3558.99       3445.56       109.55 o                         
   6   1   2        986.03       1046.97        32.13 o                         
   7   1   2         17.94         18.78         1.28 o                         
   8   1   2       1388.50       1493.52        42.71 o                         
   9   1   2        683.68        726.30        25.57 o                         
  10   1   2        218.04        243.46        11.47 o                         
  11   1   2       1503.43       1641.77        55.94 o                         
  12   1   2        499.28        518.38        15.64 o                         
  13   1   2        469.43        435.06        14.09 o                         
 -13   2   2          1.39          5.73         1.10 o                         
 -12   2   2         46.17         49.21         3.00 o                         
 -11   2   2         44.59         45.04         2.90 o                         
 -10   2   2        612.37        673.29        26.43 o                         
  -9   2   2       1642.55       1643.55        50.57 o                         
  -8   2   2        221.10        254.11         8.68 o                         
  -7   2   2       1083.13       1281.54        36.43 o                         
  -6   2   2       2031.17       1766.78        47.53 o                         
  -5   2   2       3818.10       3300.75       149.00 o                         
  -4   2   2        447.77        543.82        28.82 o                         
  -3   2   2       3831.14       4641.47       292.71 o                         
  -2   2   2       1754.01       2512.93       110.49 o                         
  -1   2   2       3684.51       4643.79       173.37 o                         
   0   2   2       2506.97       3440.39       152.39 o                         
   1   2   2         96.99        180.32         8.22 o                         
   2   2   2       1442.05       2020.23        88.17 o                         
   3   2   2        214.36        257.88        14.66 o                         
   4   2   2        352.41        309.83        17.51 o                         
   5   2   2         36.66         26.11         1.65 o                         
   6   2   2        470.06        486.61        15.34 o                         
   7   2   2        326.56        382.59        14.13 o                         
   8   2   2       4803.57       4743.35       133.37 o                         
   9   2   2       4464.28       4012.38       190.30 o                         
  10   2   2       1167.81        752.81        34.52 o                         
  11   2   2        148.94        179.68         8.34 o                         
  12   2   2          6.54          7.98         1.46 o                         
  13   2   2         97.89         90.17         4.60 o                         
 -13   3   2          0.76          1.46         0.95 o                         
 -12   3   2         18.86         16.83         1.63 o                         
 -11   3   2        229.15        235.69         8.47 o                         
 -10   3   2        104.05        132.39         5.74 o                         
  -9   3   2         25.01         21.90         2.16 o                         
  -8   3   2        609.53        662.79        23.18 o                         
  -7   3   2        528.96        540.26        15.02 o                         
  -6   3   2        659.42        623.92        15.24 o                         
  -5   3   2        130.17        155.42         4.30 o                         
  -4   3   2        493.38        546.03        14.68 o                         
  -3   3   2        270.49        279.41        18.40 o                         
  -2   3   2        407.19        597.26        30.55 o                         
  -1   3   2        114.97        181.17        10.79 o                         
   0   3   2       2476.81       3230.40       140.00 o                         
   1   3   2        270.00        377.46        17.86 o                         
   2   3   2          6.84          1.07         4.96 o                         
   3   3   2        759.90        692.71        36.28 o                         
   4   3   2        907.07        841.14        27.87 o                         
   5   3   2         54.00         51.59         2.23 o                         
   6   3   2        587.23        579.06        20.38 o                         
   7   3   2        455.37        570.90        20.27 o                         
   8   3   2        203.29        181.31        13.38 o                         
   9   3   2         62.03         67.38         3.05 o                         
  10   3   2         94.42        100.00         4.34 o                         
  11   3   2          7.79          7.25         1.24 o                         
  12   3   2         11.74         15.45         1.82 o                         
 -12   4   2        667.70        657.87        25.55 o                         
 -11   4   2         42.12         38.78         2.11 o                         
 -10   4   2        211.83        209.06         8.16 o                         
  -9   4   2         40.83         31.07         2.59 o                         
  -8   4   2        689.91        508.71        41.83 o                         
  -7   4   2        361.36        389.10        15.52 o                         
  -6   4   2          8.44         13.18         1.45 o                         
  -5   4   2        764.79        777.90        19.98 o                         
  -4   4   2        248.83        320.22         8.17 o                         
  -3   4   2       6426.90       6120.26       137.23 o                         
  -2   4   2       1024.46       1014.66        27.15 o                         
  -1   4   2         43.84         77.42         3.30 o                         
   0   4   2        156.02        143.76         5.57 o                         
   1   4   2        342.65        346.95        10.64 o                         
   2   4   2       2613.74       2668.58        71.40 o                         
   3   4   2        239.72        257.51         8.63 o                         
   4   4   2         22.19         30.18         1.79 o                         
   5   4   2        392.42        411.86        13.42 o                         
   6   4   2         12.66         15.34         2.49 o                         
   7   4   2        733.02        355.02        26.89 o                         
   8   4   2        170.15        129.90         6.43 o                         
   9   4   2        411.52        418.54        18.07 o                         
  10   4   2         98.61        104.24         4.38 o                         
  11   4   2       1286.17       1340.94        45.36 o                         
 -11   5   2          3.55          4.91         1.19 o                         
 -10   5   2        505.60        530.04        18.66 o                         
  -9   5   2        252.08        324.83        13.36 o                         
  -8   5   2        128.14        160.20         7.33 o                         
  -7   5   2        599.45        659.64        25.80 o                         
  -6   5   2       1636.21       1755.26        59.44 o                         
  -5   5   2         14.95         27.18         1.80 o                         
  -4   5   2        105.52        121.91         4.38 o                         
  -3   5   2       3278.24       3517.98        99.11 o                         
  -2   5   2          1.44          6.58         0.95 o                         
  -1   5   2        116.86        136.90         5.06 o                         
   0   5   2        411.48        458.34        15.75 o                         
   1   5   2        224.78        240.11         7.49 o                         
   2   5   2       1292.00       1427.89        44.02 o                         
   3   5   2         27.07         36.28         2.36 o                         
   4   5   2       1750.80       2126.97        80.23 o                         
   5   5   2       1696.22       1710.86        64.62 o                         
   6   5   2        916.34        695.71        31.57 o                         
   7   5   2          3.49          6.55         2.34 o                         
   8   5   2        314.56        359.36        12.17 o                         
   9   5   2        331.51        387.26        12.86 o                         
  10   5   2        103.86        103.18         4.13 o                         
  -9   6   2       1305.64       1225.68        41.68 o                         
  -8   6   2        310.91        310.62        14.69 o                         
  -7   6   2        138.74        154.60         6.99 o                         
  -6   6   2        146.37        158.28         6.44 o                         
  -5   6   2        507.09        555.45        19.47 o                         
  -4   6   2         11.04         15.02         1.34 o                         
  -3   6   2       6381.51       6778.82       225.48 o                         
  -2   6   2       2795.96       2994.60       100.16 o                         
  -1   6   2        176.18        184.90        10.91 o                         
   0   6   2         37.61         42.50         2.69 o                         
   1   6   2        734.34        846.46        37.68 o                         
   2   6   2       1169.14       1338.98        50.76 o                         
   3   6   2        248.22        287.35        10.81 o                         
   4   6   2          3.90          9.29         1.91 o                         
   5   6   2        476.85        568.81        22.56 o                         
   6   6   2        719.13        819.93        25.95 o                         
   7   6   2        842.83        928.00        31.87 o                         
   8   6   2        961.31        946.82        32.43 o                         
   9   6   2       1478.91       1432.31        54.23 o                         
  -7   7   2          5.88          2.82         1.18 o                         
  -6   7   2          1.42          3.20         1.08 o                         
  -5   7   2         22.00         23.93         1.99 o                         
  -4   7   2        158.32        169.18         7.38 o                         
  -3   7   2        660.39        691.12        23.81 o                         
  -2   7   2        912.49        964.80        36.91 o                         
  -1   7   2        295.07        315.44        11.63 o                         
   0   7   2         75.29         78.05         3.78 o                         
   1   7   2       1359.42       1425.66        48.16 o                         
   2   7   2         57.71         71.01         3.89 o                         
   3   7   2        130.24        180.57         9.27 o                         
   4   7   2        681.43        641.95        24.81 o                         
   5   7   2        378.78        357.36        13.97 o                         
   6   7   2         37.71         39.82         2.51 o                         
  -2   8   2        435.68        305.81        26.63 o                         
  -1   8   2       1055.02        904.14        68.92 o                         
   0   8   2        296.95        255.85        15.35 o                         
   1   8   2          0.18          0.25         1.36 o                         
   2   8   2         20.11         15.66         3.52 o                         
 -14   1   3        208.54        201.77        10.02 o                         
 -13   1   3        651.52        731.36        25.43 o                         
 -12   1   3        120.32        121.82         6.12 o                         
 -11   1   3         34.95         39.42         3.28 o                         
 -10   1   3        167.88        119.28         8.58 o                         
  -9   1   3         16.68         16.38         1.85 o                         
  -8   1   3          9.26         15.02         1.72 o                         
  -7   1   3        431.70        398.79        17.25 o                         
  -6   1   3          1.69          4.22         2.64 o                         
  -5   1   3         14.92         18.55         4.50 o                         
  -4   1   3       1796.25       1863.30        84.47 o                         
  -3   1   3        104.34        132.90        13.79 o                         
  -2   1   3        564.09        612.26        38.90 o                         
  -1   1   3        826.70       1037.66        42.40 o                         
   0   1   3        630.19        957.32        45.85 o                         
   1   1   3       7035.46       7785.44       289.13 o                         
   2   1   3        263.16        336.76        20.84 o                         
   3   1   3       2936.61       2817.34       214.56 o                         
   4   1   3        326.81        450.30        19.66 o                         
   5   1   3       2807.38       2968.55       104.66 o                         
   6   1   3         32.08         52.05         2.70 o                         
   7   1   3       1890.95       1927.72        54.76 o                         
   8   1   3       1230.61       1397.72        40.19 o                         
   9   1   3        354.51        401.32        14.88 o                         
  10   1   3         24.81         26.78         2.13 o                         
  11   1   3        618.81        660.55        19.77 o                         
  12   1   3        270.86        311.65         9.81 o                         
  13   1   3        101.62        104.86         5.95 o                         
 -13   2   3        753.33        808.75        27.92 o                         
 -12   2   3        237.52        271.36        10.39 o                         
 -11   2   3        973.81       1128.87        35.36 o                         
 -10   2   3       1158.49       1274.42        48.75 o                         
  -9   2   3        498.01        516.72        16.73 o                         
  -8   2   3         50.95         41.03         2.03 o                         
  -7   2   3       2987.80       2931.95        82.47 o                         
  -6   2   3       2191.02       1813.63        48.33 o                         
  -5   2   3        809.70        763.47        39.22 o                         
  -4   2   3      10260.56       9434.46       438.49 o                         
  -3   2   3         49.84         84.70         7.39 o                         
  -2   2   3       1439.04       1790.34        70.39 o                         
  -1   2   3         75.84        107.23         5.58 o                         
   0   2   3       3855.87       5063.99       189.61 o                         
   1   2   3       4420.14       6159.99       229.02 o                         
   2   2   3        319.30        461.55        22.29 o                         
   3   2   3         68.80         43.36         5.07 o                         
   4   2   3        258.84        241.02        14.92 o                         
   5   2   3       1452.28       1385.08        39.21 o                         
   6   2   3        684.51        724.05        20.44 o                         
   7   2   3       3910.01       3713.95        97.84 o                         
   8   2   3       4092.87       4195.18       141.65 o                         
   9   2   3       2573.18       2647.69       124.82 o                         
  10   2   3       1210.00        823.40        37.61 o                         
  11   2   3         26.57         27.76         2.42 o                         
  12   2   3        281.79        270.96        10.49 o                         
  13   2   3        179.68        166.82        14.49 o                         
 -13   3   3       1000.98       1015.64        44.84 o                         
 -12   3   3        138.50        148.92         6.16 o                         
 -11   3   3         25.73         36.27         2.36 o                         
 -10   3   3        510.09        483.29        17.29 o                         
  -9   3   3        998.95       1001.34        34.46 o                         
  -8   3   3         75.19         84.01         3.39 o                         
  -7   3   3       5294.20       4940.87       129.79 o                         
  -6   3   3        402.49        337.22         8.57 o                         
  -5   3   3       3585.01       3460.54        74.79 o                         
  -4   3   3       3490.99       2992.27        82.84 o                         
  -3   3   3        467.26        392.40        28.72 o                         
  -2   3   3        222.05        216.44        14.95 o                         
  -1   3   3        489.55        821.20        82.83 o                         
   0   3   3        413.06        419.94        39.94 o                         
   1   3   3       2055.78       2295.05       116.28 o                         
   2   3   3        519.12        425.63        33.55 o                         
   3   3   3       1836.17       1678.88        57.49 o                         
   4   3   3       1302.92       1301.04        45.27 o                         
   5   3   3        492.24        488.08        15.66 o                         
   6   3   3       1412.86       1495.30        43.78 o                         
   7   3   3       7220.40       6490.79       181.75 o                         
   8   3   3       1456.74       1479.76        50.33 o                         
   9   3   3        401.86        396.25        13.26 o                         
  10   3   3       1687.03       1794.35        82.01 o                         
  11   3   3       1090.53       1215.83        46.60 o                         
  12   3   3        769.04        762.77        29.47 o                         
 -12   4   3        265.45        266.88         9.88 o                         
 -11   4   3        375.35        446.60        17.21 o                         
 -10   4   3       1307.47       1316.31        50.03 o                         
  -9   4   3        305.13        354.01        16.65 o                         
  -8   4   3          9.65         16.06         1.75 o                         
  -7   4   3       1051.65       1129.71        35.09 o                         
  -6   4   3       1350.35       1476.97        39.53 o                         
  -5   4   3        102.30        147.98         4.40 o                         
  -4   4   3       3126.91       3305.43        82.08 o                         
  -3   4   3         78.04        108.85         3.58 o                         
  -2   4   3          2.10          9.07         1.36 o                         
  -1   4   3         11.67          9.30         0.87 o                         
   0   4   3       4010.24       3834.01       127.44 o                         
   1   4   3       2455.32       2459.96        69.14 o                         
   2   4   3        249.60        294.23         9.47 o                         
   3   4   3        111.79        104.68         4.53 o                         
   4   4   3        671.57        749.41        25.91 o                         
   5   4   3       2292.25       2533.65        84.90 o                         
   6   4   3          2.50          6.06         1.26 o                         
   7   4   3       5700.80       3252.19       156.86 o                         
   8   4   3       2816.53       1854.07        81.47 o                         
   9   4   3       1045.00       1060.06        51.88 o                         
  10   4   3         33.86         38.89         2.65 o                         
  11   4   3          8.58         10.54         1.39 o                         
 -11   5   3          1.88          2.70         1.03 o                         
 -10   5   3        200.08        208.37         8.90 o                         
  -9   5   3         36.14         24.70         2.18 o                         
  -8   5   3        152.52        160.21        11.14 o                         
  -7   5   3        121.26        125.68         6.01 o                         
  -6   5   3         59.05         44.46         3.05 o                         
  -5   5   3          3.90          2.24         0.81 o                         
  -4   5   3         99.04        122.46         4.81 o                         
  -3   5   3        352.92        364.12        11.18 o                         
  -2   5   3       2440.56       2590.64        79.14 o                         
  -1   5   3         57.08         77.65         3.21 o                         
   0   5   3        840.54        878.77        27.39 o                         
   1   5   3        726.40        766.60        22.37 o                         
   2   5   3        211.06        232.88         9.45 o                         
   3   5   3         52.22         63.37         4.37 o                         
   4   5   3         83.60         87.74         4.71 o                         
   5   5   3        787.79        768.67        29.85 o                         
   6   5   3        781.32        594.44        28.15 o                         
   7   5   3          0.97          2.34         0.95 o                         
   8   5   3       1035.40       1051.04        32.99 o                         
   9   5   3         28.77         30.83         2.09 o                         
  10   5   3        238.13        245.61         9.56 o                         
  -9   6   3         44.21         37.38         2.69 o                         
  -8   6   3        918.25        973.38        42.88 o                         
  -7   6   3        403.02        400.59        15.96 o                         
  -6   6   3         50.73         41.44         2.50 o                         
  -5   6   3         25.04         37.54         2.39 o                         
  -4   6   3       1051.53       1040.47        32.32 o                         
  -3   6   3         71.33         59.69         3.12 o                         
  -2   6   3       1212.05       1299.31        49.24 o                         
  -1   6   3        466.45        479.57        17.09 o                         
   0   6   3        337.64        343.48        16.35 o                         
   1   6   3        310.49        222.70        13.85 o                         
   2   6   3          7.61         10.61         2.35 o                         
   3   6   3        211.59        219.79         9.66 o                         
   4   6   3        301.68        351.69        14.62 o                         
   5   6   3        285.15        303.00        14.57 o                         
   6   6   3        591.43        624.63        24.53 o                         
   7   6   3        103.25        122.74         5.34 o                         
   8   6   3          1.05          2.14         0.88 o                         
  -7   7   3        970.29        889.26        67.36 o                         
  -6   7   3         18.92         29.34         2.40 o                         
  -5   7   3        444.12        362.38        14.34 o                         
  -4   7   3         36.00         36.53         2.53 o                         
  -3   7   3        135.30        147.64         5.63 o                         
  -2   7   3        140.88        153.99         6.37 o                         
  -1   7   3         12.72         17.32         1.82 o                         
   0   7   3        102.83        117.29         5.72 o                         
   1   7   3        543.08        622.17        24.38 o                         
   2   7   3       1588.42       1707.44        74.61 o                         
   3   7   3         58.97         70.46         4.52 o                         
   4   7   3         59.55         61.62         3.14 o                         
   5   7   3       1094.97       1008.80        44.41 o                         
   6   7   3        143.99        126.77         7.63 o                         
  -2   8   3        946.96        677.79        53.26 o                         
  -1   8   3          1.15          8.62         2.35 o                         
   0   8   3        408.61        402.14        31.72 o                         
   1   8   3        164.63        165.65        14.10 o                         
 -14   0   4        757.78        771.78        59.52 o                         
 -13   0   4        168.76        213.76        13.43 o                         
 -12   0   4        767.31        610.75        34.34 o                         
 -11   0   4       4697.12       4409.93       232.57 o                         
 -10   0   4        309.91        316.80        26.39 o                         
  -9   0   4        907.10        940.13        50.94 o                         
  -8   0   4       1100.12       1155.12        61.88 o                         
  -7   0   4        561.80        800.19        43.19 o                         
  -5   0   4       4126.74       3682.14       200.82 o                         
  -4   0   4       2377.93       2418.28       136.06 o                         
  -3   0   4      13418.35       8817.32       660.56 o                         
  -2   0   4       4415.82       5259.96       393.53 o                         
   0   0   4       4256.83       2907.02       219.65 o                         
   1   0   4        227.10        183.04        27.98 o                         
   2   0   4       8763.01       5673.92       307.39 o                         
   3   0   4       1187.89       1091.68        91.24 o                         
   4   0   4      17178.96       8442.91       567.18 o                         
   5   0   4        785.88        889.03        55.52 o                         
   6   0   4       7995.29       7319.00       375.57 o                         
   7   0   4        952.76       1107.23        42.24 o                         
   8   0   4        432.77        523.89        21.04 o                         
   9   0   4       1118.17       1224.17        54.41 o                         
  10   0   4       1611.12       1582.99       116.96 o                         
  11   0   4        472.05        453.73        21.40 o                         
  12   0   4        650.57        687.22        32.04 o                         
  13   0   4       1180.17       1070.15        81.45 o                         
 -14   1   4         90.55        102.20         4.37 o                         
 -13   1   4         76.66         82.81         4.01 o                         
 -12   1   4        115.16        114.83         5.16 o                         
 -11   1   4       1805.62       1655.42        89.30 o                         
 -10   1   4       1850.83       1527.21        66.92 o                         
  -9   1   4        650.45        692.51        26.82 o                         
  -8   1   4       1057.60        987.47        33.51 o                         
  -7   1   4        466.60        423.90        13.91 o                         
  -6   1   4       2870.45       3079.90       116.49 o                         
  -5   1   4         74.42         57.94         5.54 o                         
  -4   1   4       2460.15       2701.83       119.99 o                         
  -3   1   4       6841.94       6579.08       388.66 o                         
  -2   1   4        125.12        191.87         9.58 o                         
  -1   1   4       4165.81       3898.42       261.56 o                         
   0   1   4      10634.72      12034.85       516.28 o                         
   1   1   4       3471.10       4088.18       152.75 o                         
   2   1   4          1.27          3.79         1.20 o                         
   3   1   4       3052.56       2794.77       197.08 o                         
   4   1   4         50.46         33.91         5.50 o                         
   5   1   4       2741.39       2995.80        77.45 o                         
   6   1   4       7173.58       6007.28       188.53 o                         
   7   1   4        381.13        370.68        11.43 o                         
   8   1   4       1011.37       1121.16        32.56 o                         
   9   1   4        462.08        557.95        18.25 o                         
  10   1   4       1142.61       1238.42        35.90 o                         
  11   1   4       1789.56       1803.63        51.49 o                         
  12   1   4        140.95        140.63         6.65 o                         
  13   1   4        991.29       1017.28        77.54 o                         
 -13   2   4          9.01         12.23         1.50 o                         
 -12   2   4          3.65          7.14         1.16 o                         
 -11   2   4        328.90        381.92        14.07 o                         
 -10   2   4        270.39        315.67        11.83 o                         
  -9   2   4        891.83        996.65        34.25 o                         
  -8   2   4          1.80          2.22         0.74 o                         
  -7   2   4          2.65          3.90         0.71 o                         
  -6   2   4       2068.14       2090.29        62.32 o                         
  -5   2   4        179.26        145.58         6.35 o                         
  -4   2   4       1020.77       1254.82        81.26 o                         
  -3   2   4        104.19        276.21        27.22 o                         
  -2   2   4       4164.55       4295.64       198.19 o                         
  -1   2   4        330.48        412.07        15.38 o                         
   0   2   4       2203.44       2956.05       123.78 o                         
   1   2   4         94.89        133.29         6.56 o                         
   2   2   4         97.71         99.11         6.61 o                         
   3   2   4        882.71        993.58        93.97 o                         
   4   2   4       2559.76       2275.08        79.98 o                         
   5   2   4        317.44        329.79         8.65 o                         
   6   2   4        172.16        155.58         4.99 o                         
   7   2   4        196.16        235.47         7.19 o                         
   8   2   4        804.62        902.39        26.59 o                         
   9   2   4        686.35        682.74        32.18 o                         
  10   2   4        127.75        126.14         6.30 o                         
  11   2   4        210.83        214.85         7.80 o                         
  12   2   4         33.25         47.33         3.16 o                         
 -13   3   4         54.15         59.54         7.64 o                         
 -12   3   4        256.03        263.81         9.84 o                         
 -11   3   4         39.19         48.70         2.65 o                         
 -10   3   4         95.22         91.68         3.97 o                         
  -9   3   4         92.22        108.25         4.47 o                         
  -8   3   4          3.09          2.40         0.79 o                         
  -7   3   4        218.39        214.28         6.06 o                         
  -6   3   4         58.95         90.37         2.91 o                         
  -5   3   4        381.43        370.59         9.28 o                         
  -4   3   4       1828.72       1845.44        46.17 o                         
  -3   3   4          9.82          9.68         1.83 o                         
  -2   3   4        197.46        209.62         9.90 o                         
  -1   3   4          9.21          7.86         1.94 o                         
   0   3   4         93.97        120.22         8.69 o                         
   1   3   4        304.37        415.28        29.45 o                         
   2   3   4        357.27        384.71        18.66 o                         
   3   3   4         46.18         44.99         3.35 o                         
   4   3   4        490.59        487.55        20.78 o                         
   5   3   4        140.93        150.12         5.49 o                         
   6   3   4          1.67          8.27         1.71 o                         
   7   3   4        173.76        173.30         5.99 o                         
   8   3   4        290.42        301.32        11.34 o                         
   9   3   4       1349.30       1364.51        57.25 o                         
  10   3   4        622.61        643.64        23.42 o                         
  11   3   4          2.05          1.90         1.05 o                         
  12   3   4         40.60         37.75         3.73 o                         
 -12   4   4        182.29        164.99         7.24 o                         
 -11   4   4          9.62          8.02         1.35 o                         
 -10   4   4          0.95          2.03         0.97 o                         
  -9   4   4         11.89         16.89         1.65 o                         
  -8   4   4        511.53        521.77        20.51 o                         
  -7   4   4        303.81        316.70        10.59 o                         
  -6   4   4        212.29        241.99         6.89 o                         
  -5   4   4        190.59        203.23         5.49 o                         
  -4   4   4       1068.61       1169.21        29.37 o                         
  -3   4   4       2984.01       3007.94        79.13 o                         
  -2   4   4         62.56         47.30         2.00 o                         
  -1   4   4       1647.88       1673.63        47.51 o                         
   0   4   4          4.16          5.56         0.73 o                         
   1   4   4         76.16         69.59         2.47 o                         
   2   4   4        560.48        597.66        19.03 o                         
   3   4   4         35.16         35.45         1.98 o                         
   4   4   4         94.82         83.21         3.72 o                         
   5   4   4        115.83        119.48         7.74 o                         
   6   4   4       4382.45       3936.56       326.50 o                         
   7   4   4        607.99        377.55        28.66 o                         
   8   4   4          9.31          9.23         1.69 o                         
   9   4   4        125.14        132.61         5.30 o                         
  10   4   4        318.28        357.08        13.17 o                         
  11   4   4        536.50        506.28        19.92 o                         
 -11   5   4        684.43        593.28        23.10 o                         
 -10   5   4        782.46        746.81        33.31 o                         
  -9   5   4        758.05        874.22        38.73 o                         
  -8   5   4       2018.84       1992.44        74.99 o                         
  -7   5   4        369.11        420.80        19.59 o                         
  -6   5   4        379.10        432.34        20.04 o                         
  -5   5   4        121.49        141.14         6.88 o                         
  -4   5   4         80.93         82.05         3.50 o                         
  -3   5   4        526.18        570.08        16.93 o                         
  -2   5   4        266.59        281.26         9.50 o                         
  -1   5   4        630.26        669.79        21.21 o                         
   0   5   4        159.58        178.61         5.92 o                         
   1   5   4       1428.65       1539.28        51.94 o                         
   2   5   4         50.10         58.08         2.82 o                         
   3   5   4       1805.51       1967.42        74.35 o                         
   4   5   4        707.12        726.34        28.38 o                         
   5   5   4       1560.43       1612.52        86.12 o                         
   6   5   4       2107.73       1381.81        52.72 o                         
   7   5   4       1271.39       1094.55        59.53 o                         
   8   5   4        332.18        333.93        12.53 o                         
   9   5   4         36.51         32.00         2.65 o                         
  10   5   4        247.30        245.87        16.62 o                         
  -9   6   4         43.14         44.04         3.08 o                         
  -8   6   4       1402.92       1365.00        59.39 o                         
  -7   6   4          1.00          2.75         1.30 o                         
  -6   6   4        443.79        475.51        16.81 o                         
  -5   6   4          2.25          3.59         0.87 o                         
  -4   6   4       2168.72       2240.41        84.05 o                         
  -3   6   4        250.34        229.79         9.79 o                         
  -2   6   4         89.13        101.24         7.34 o                         
  -1   6   4       2512.08       2690.84       161.70 o                         
   0   6   4       1028.02        722.81        40.01 o                         
   1   6   4        215.39        151.90        15.27 o                         
   2   6   4        623.55        648.75        29.46 o                         
   3   6   4        567.55        670.82        26.43 o                         
   4   6   4        282.55        333.84        13.94 o                         
   5   6   4        298.59        320.27        12.67 o                         
   6   6   4       1443.15       1568.71        53.17 o                         
   7   6   4       1644.07       1670.85        56.53 o                         
   8   6   4        270.70        253.07        10.66 o                         
  -7   7   4        459.96        442.87        34.07 o                         
  -6   7   4          0.02          1.37         1.11 o                         
  -5   7   4        191.11        217.78        10.47 o                         
  -4   7   4        528.18        580.36        26.07 o                         
  -3   7   4        156.53        182.23         7.10 o                         
  -2   7   4          0.91          6.41         2.88 o                         
  -1   7   4         65.93         73.14         4.01 o                         
   0   7   4        295.80        309.32        12.77 o                         
   1   7   4          2.94         10.06         2.56 o                         
   2   7   4         88.86        101.56         5.95 o                         
   3   7   4        179.96        191.03        10.77 o                         
   4   7   4         49.24         51.65         3.17 o                         
   5   7   4        557.09        502.64        26.06 o                         
   6   7   4       1025.34       1068.97        81.06 o                         
  -1   8   4        169.16        172.70        14.88 o                         
   0   8   4        819.96        771.00        59.13 o                         
 -14   1   5         42.25         50.87         3.03 o                         
 -13   1   5        451.65        523.91        20.90 o                         
 -12   1   5        746.05        780.27        30.75 o                         
 -11   1   5       1251.84       1288.26        84.35 o                         
 -10   1   5       1827.95       1766.69       133.35 o                         
  -9   1   5       1267.03       1338.57        61.77 o                         
  -8   1   5         79.56         96.26         4.18 o                         
  -7   1   5       1164.30       1243.94        42.03 o                         
  -6   1   5        330.05        363.25        13.69 o                         
  -5   1   5        191.79        159.20         9.80 o                         
  -4   1   5        380.44        384.89        17.88 o                         
  -3   1   5        815.77       1009.61        40.36 o                         
  -2   1   5       3331.90       3735.17       119.54 o                         
  -1   1   5       3144.00       3735.82       125.51 o                         
   0   1   5       1362.59       1777.76        55.48 o                         
   1   1   5        901.18       1135.90        41.27 o                         
   2   1   5       2836.71       2724.94        94.72 o                         
   3   1   5        114.72        143.96        10.27 o                         
   4   1   5       2824.71       2756.94       180.01 o                         
   5   1   5        369.23        286.00         7.98 o                         
   6   1   5          6.89         19.74         1.48 o                         
   7   1   5          4.08         13.13         1.34 o                         
   8   1   5         11.38         18.84         1.69 o                         
   9   1   5         20.82         29.75         2.10 o                         
  10   1   5        426.06        413.45        15.55 o                         
  11   1   5          4.44          5.65         1.32 o                         
  12   1   5        108.68         94.92         7.88 o                         
 -13   2   5          6.95          7.64         1.29 o                         
 -12   2   5        145.28        145.18         5.13 o                         
 -11   2   5        709.83        788.56        27.46 o                         
 -10   2   5        448.40        481.19        19.38 o                         
  -8   2   5        653.99        706.26        20.69 o                         
  -7   2   5        793.71        839.78        25.03 o                         
  -6   2   5         35.05         37.00         2.79 o                         
  -5   2   5       7820.55       6050.61       185.59 o                         
  -4   2   5        230.23        215.07        16.76 o                         
  -3   2   5       3455.36       3505.67       132.03 o                         
  -2   2   5      12298.83      11240.06       590.44 o                         
  -1   2   5         30.20         55.70         3.76 o                         
   0   2   5       1026.58       1353.41        60.66 o                         
   1   2   5       1247.99       1748.23        59.52 o                         
   2   2   5       1095.41       1393.87        79.46 o                         
   3   2   5       1907.91       1758.13       152.71 o                         
   4   2   5        500.70        486.08        13.34 o                         
   5   2   5       1845.09       1860.10        43.45 o                         
   6   2   5        132.18        167.05         5.67 o                         
   7   2   5       1635.62       1728.59        46.26 o                         
   8   2   5        923.94       1017.61        34.46 o                         
   9   2   5       4303.10       4261.90       142.29 o                         
  10   2   5         68.68         84.57         4.29 o                         
  11   2   5        201.97        237.32        10.37 o                         
  12   2   5        895.47        809.94        36.02 o                         
 -13   3   5        823.63        757.56        41.12 o                         
 -12   3   5       3733.15       3557.77       108.19 o                         
 -11   3   5       1519.75       1602.36        49.48 o                         
 -10   3   5        847.31        866.67        27.34 o                         
  -9   3   5       3512.05       3413.57       104.03 o                         
  -8   3   5        148.22        151.80         6.43 o                         
  -7   3   5         73.87         91.49         3.43 o                         
  -6   3   5        667.19        755.60        19.36 o                         
  -5   3   5       2101.64       2066.49        54.81 o                         
  -4   3   5       1594.14       1554.16        38.91 o                         
  -3   3   5         58.08         53.86         1.98 o                         
  -2   3   5       1433.98       1417.35        44.24 o                         
  -1   3   5        415.35        368.15        16.88 o                         
   0   3   5       6265.92       5337.10       229.52 o                         
   1   3   5        643.85        659.98        22.50 o                         
   2   3   5       2509.34       2072.69        64.01 o                         
   3   3   5       2829.89       2461.08        74.66 o                         
   4   3   5       5333.89       4778.32       136.84 o                         
   5   3   5       3303.71       3189.22        85.13 o                         
   6   3   5       2250.29       2401.03        63.93 o                         
   7   3   5         77.91         89.52         5.38 o                         
   8   3   5         25.76         29.26         2.71 o                         
   9   3   5       1011.56       1040.26        32.72 o                         
  10   3   5       1108.22       1179.22        40.21 o                         
  11   3   5        185.12        200.88         8.90 o                         
 -12   4   5        156.34        141.67         7.38 o                         
 -11   4   5        528.70        490.10        31.97 o                         
 -10   4   5        651.11        649.45        22.59 o                         
  -9   4   5        114.02        114.50         5.02 o                         
  -8   4   5       1349.29       1369.94        42.44 o                         
  -7   4   5        148.15        161.75         6.49 o                         
  -6   4   5        593.58        623.63        17.21 o                         
  -5   4   5       3477.65       3412.50        80.18 o                         
  -4   4   5          4.15          5.61         0.67 o                         
  -3   4   5       1178.71       1274.30        36.49 o                         
  -2   4   5       3863.40       4093.83       115.03 o                         
  -1   4   5        983.92        879.29        23.67 o                         
   0   4   5         15.72         10.86         0.97 o                         
   1   4   5         82.11        111.05         3.43 o                         
   2   4   5       1272.87       1327.35        46.08 o                         
   3   4   5        137.57        121.04         4.94 o                         
   4   4   5         20.98         18.30         1.69 o                         
   5   4   5          6.36          9.89         1.24 o                         
   6   4   5       1058.77        785.15        58.07 o                         
   7   4   5          0.90          4.11         1.06 o                         
   8   4   5        399.46        291.34        17.17 o                         
   9   4   5       1397.02       1505.67        51.35 o                         
  10   4   5        402.13        426.07        17.22 o                         
  11   4   5        120.49        127.06         8.57 o                         
 -11   5   5          1.54          1.76         1.38 o                         
 -10   5   5         59.73         60.42         3.89 o                         
  -9   5   5        237.29        256.97        12.42 o                         
  -8   5   5        307.76        292.34        12.04 o                         
  -7   5   5         28.70         24.91         2.48 o                         
  -6   5   5        131.14        155.16         7.24 o                         
  -5   5   5        647.04        547.69        44.08 o                         
  -4   5   5        435.03        393.76        15.99 o                         
  -3   5   5       1515.17       1582.60        59.82 o                         
  -2   5   5        749.79        768.65        24.16 o                         
  -1   5   5         53.57         61.52         2.72 o                         
   0   5   5        292.75        326.87        10.86 o                         
   1   5   5        628.42        601.55        21.08 o                         
   2   5   5         92.66        115.08         4.23 o                         
   3   5   5        100.68        134.27         6.42 o                         
   4   5   5        611.69        534.00        27.09 o                         
   5   5   5       1558.57       1540.35        58.54 o                         
   6   5   5        181.63        177.20        13.16 o                         
   7   5   5         28.06         29.73         2.43 o                         
   8   5   5        109.52        122.03         6.18 o                         
   9   5   5         59.90         51.61         3.37 o                         
  -9   6   5        110.93         94.59         6.35 o                         
  -8   6   5        116.37        103.14         6.16 o                         
  -7   6   5         30.07         39.87         2.73 o                         
  -6   6   5          0.81          2.10         0.97 o                         
  -5   6   5        196.02        239.29        10.22 o                         
  -4   6   5        236.13        213.80        10.69 o                         
  -3   6   5         86.82         82.65         6.81 o                         
  -2   6   5          6.69          5.23         1.08 o                         
  -1   6   5       1574.42       1589.21        69.26 o                         
   0   6   5         47.65         50.54         5.45 o                         
   1   6   5        250.66        261.99        13.03 o                         
   2   6   5       1373.30       1440.36        63.38 o                         
   3   6   5          6.05          2.30         1.06 o                         
   4   6   5          0.90          3.31         1.23 o                         
   5   6   5         16.89         18.60         1.88 o                         
   6   6   5         99.26         95.83         4.51 o                         
   7   6   5        432.00        414.31        19.27 o                         
   8   6   5          4.86          7.13         1.50 o                         
  -6   7   5         31.81         26.20         2.62 o                         
  -5   7   5         12.12         12.62         1.65 o                         
  -4   7   5          7.31          5.92         1.15 o                         
  -3   7   5        134.69        126.58         5.21 o                         
  -2   7   5        106.16        111.04         5.38 o                         
  -1   7   5        104.26        112.08         5.52 o                         
   0   7   5        240.76        270.54        11.35 o                         
   1   7   5         63.27         59.02         3.50 o                         
   2   7   5        763.63        805.57        36.02 o                         
   3   7   5        598.64        636.66        28.64 o                         
   4   7   5        478.29        486.02        27.30 o                         
   5   7   5        155.56        168.17        21.93 o                         
 -14   0   6         22.03         31.35         3.32 o                         
 -13   0   6         62.21         58.76         5.12 o                         
 -12   0   6       5004.94       4418.69       232.71 o                         
 -11   0   6        155.19         92.42        10.18 o                         
 -10   0   6         45.86         30.94         5.09 o                         
  -9   0   6       2224.87       2338.16       100.99 o                         
  -8   0   6        656.82        745.95        33.15 o                         
  -7   0   6       2844.06       2792.91       120.56 o                         
  -6   0   6       5928.50       5023.35       279.94 o                         
  -5   0   6         32.40         23.10         6.08 o                         
  -4   0   6        699.35        651.45        39.80 o                         
  -3   0   6         31.64         30.15         8.22 o                         
  -2   0   6         50.94         49.81         5.63 o                         
  -1   0   6       7179.98       6956.88       618.29 o                         
   0   0   6       1589.85       1718.46        93.85 o                         
   1   0   6        267.10        313.03        21.07 o                         
   2   0   6       1198.41       1203.95        68.44 o                         
   3   0   6       1079.79       1157.64        56.82 o                         
   4   0   6        633.29        775.85        40.40 o                         
   5   0   6       1014.21       1442.25        59.97 o                         
   6   0   6        403.81        351.95        15.82 o                         
   7   0   6       2437.80       2668.76       115.89 o                         
   8   0   6       5422.75       4828.07       254.82 o                         
   9   0   6        227.24        242.54        15.64 o                         
  10   0   6        122.55        110.43        11.36 o                         
  11   0   6        109.52        144.13        12.92 o                         
  12   0   6        118.04        131.97        12.14 o                         
 -14   1   6       2917.44       2477.99       131.80 o                         
 -13   1   6       2810.03       2867.24       107.23 o                         
 -12   1   6        318.50        361.09        14.87 o                         
 -11   1   6       3018.74       3101.77       115.50 o                         
 -10   1   6        936.60        995.76        44.16 o                         
  -9   1   6         24.33         31.37         2.03 o                         
  -8   1   6         20.15         18.23         1.56 o                         
  -7   1   6         15.36         16.31         1.42 o                         
  -6   1   6        136.71        130.20         4.18 o                         
  -5   1   6         69.32         36.48         4.66 o                         
  -4   1   6        860.75        911.19        37.65 o                         
  -3   1   6        453.40        545.72        23.46 o                         
  -2   1   6      15827.86      11843.49       696.24 o                         
  -1   1   6       9706.32       8802.45       377.91 o                         
   0   1   6       6679.82       6080.04       263.00 o                         
   1   1   6       5218.75       4587.49       199.15 o                         
   2   1   6        298.48        410.01        18.90 o                         
   3   1   6       7638.99       5835.98       296.04 o                         
   4   1   6       4731.18       4120.22       159.55 o                         
   5   1   6        321.27        351.21        10.60 o                         
   6   1   6        251.67        237.96        10.19 o                         
   7   1   6        188.79        174.35         7.94 o                         
   8   1   6        142.71        133.36        10.79 o                         
   9   1   6        213.75        197.15         9.33 o                         
  10   1   6         78.90         96.67         6.08 o                         
  11   1   6         50.40         55.50         5.03 o                         
  12   1   6        671.43        710.36        38.90 o                         
 -13   2   6        128.45        112.73         4.83 o                         
 -12   2   6         54.81         57.46         2.71 o                         
 -11   2   6        585.52        587.34        20.73 o                         
 -10   2   6        799.99        836.41        32.50 o                         
  -9   2   6       1167.95       1172.16        39.93 o                         
  -8   2   6          9.00         19.37         1.45 o                         
  -7   2   6       1236.35       1125.08        35.17 o                         
  -6   2   6       2686.03       2575.90        80.31 o                         
  -5   2   6        760.27        757.12        18.82 o                         
  -4   2   6       1296.77       1227.65        43.10 o                         
  -3   2   6       3364.59       3268.57       123.90 o                         
  -2   2   6        618.38        804.87        32.40 o                         
  -1   2   6          0.15          4.14         2.82 o                         
   0   2   6         69.66        116.99         6.88 o                         
   1   2   6        395.35        484.21        21.11 o                         
   2   2   6        504.10        592.26        37.30 o                         
   3   2   6        617.01        712.58        25.80 o                         
   4   2   6         20.83         43.98         2.00 o                         
   5   2   6         89.35         67.62         2.48 o                         
   6   2   6         18.91         27.71         2.77 o                         
   7   2   6       1737.49       1802.64        51.51 o                         
   8   2   6       2615.44       2587.84        79.32 o                         
   9   2   6         29.04         19.59         2.07 o                         
  10   2   6         11.27         16.53         2.14 o                         
  11   2   6        271.55        301.63        12.67 o                         
  12   2   6         95.04        104.95        10.18 o                         
 -12   3   6         92.56         89.51         4.02 o                         
 -11   3   6         92.23        109.68         4.44 o                         
 -10   3   6         30.36         24.85         1.96 o                         
  -9   3   6       1060.69       1030.83        35.41 o                         
  -8   3   6        444.11        524.30        17.09 o                         
  -7   3   6         74.11         75.17         3.77 o                         
  -6   3   6         24.20         28.37         1.43 o                         
  -5   3   6        200.75        231.23         6.84 o                         
  -4   3   6        751.85        765.23        19.66 o                         
  -3   3   6        704.49        730.21        18.81 o                         
  -2   3   6        705.01        753.78        19.54 o                         
  -1   3   6        215.80        192.01         5.35 o                         
   0   3   6       2633.76       2480.54        74.97 o                         
   1   3   6       1272.62       1260.92        28.59 o                         
   2   3   6         57.21         59.84         2.24 o                         
   3   3   6        545.29        468.00        14.95 o                         
   4   3   6        579.55        578.06        22.23 o                         
   5   3   6         67.91         82.93         3.39 o                         
   6   3   6        344.42        377.11        11.78 o                         
   7   3   6        536.16        579.88        20.73 o                         
   8   3   6         42.86         45.94         3.30 o                         
   9   3   6         47.79         58.13         3.08 o                         
  10   3   6          2.99          3.60         1.24 o                         
  11   3   6         23.14         27.71         3.02 o                         
 -12   4   6         86.84         72.41         7.44 o                         
 -11   4   6        414.16        396.72        22.57 o                         
 -10   4   6        229.71        217.77         8.30 o                         
  -9   4   6        712.93        700.04        24.41 o                         
  -8   4   6        211.81        241.92         8.46 o                         
  -7   4   6         25.63         31.49         2.05 o                         
  -6   4   6       2428.56       2187.26        61.87 o                         
  -5   4   6        860.77        943.46        25.59 o                         
  -4   4   6        840.81        914.25        24.80 o                         
  -3   4   6        152.80        178.64         5.85 o                         
  -2   4   6         55.44         62.97         2.84 o                         
  -1   4   6          4.43          9.03         0.97 o                         
   0   4   6        300.21        349.95         9.98 o                         
   1   4   6          5.67         11.55         0.94 o                         
   2   4   6        589.42        636.21        18.66 o                         
   3   4   6         74.67         63.75         2.97 o                         
   4   4   6         54.94         49.37         2.49 o                         
   5   4   6        170.78        170.13         7.95 o                         
   6   4   6        898.36        583.94        23.62 o                         
   7   4   6        256.21        158.88         8.78 o                         
   8   4   6        563.90        564.76        20.24 o                         
   9   4   6        107.06        109.40         5.02 o                         
  10   4   6        511.71        509.48        23.90 o                         
 -11   5   6        747.96        693.46        54.43 o                         
 -10   5   6        181.55        187.57         9.50 o                         
  -9   5   6        254.43        264.54        12.66 o                         
  -8   5   6         37.61         48.06         2.97 o                         
  -7   5   6         35.04         32.16         2.70 o                         
  -6   5   6        118.38         88.62         5.91 o                         
  -5   5   6         51.69         40.45         2.88 o                         
  -4   5   6        234.16        203.62        16.27 o                         
  -3   5   6        249.00        273.59        15.43 o                         
  -2   5   6       1982.71       1835.88        98.53 o                         
  -1   5   6        343.97        355.28        12.85 o                         
   0   5   6       1100.05       1129.47        35.09 o                         
   1   5   6       3750.89       3894.84       145.27 o                         
   2   5   6        490.87        539.49        19.11 o                         
   3   5   6       1879.34       1990.22        66.90 o                         
   4   5   6        318.56        334.42        15.83 o                         
   5   5   6         45.69         57.56         3.87 o                         
   6   5   6         20.82         22.85         3.19 o                         
   7   5   6         11.00         15.74         2.51 o                         
   8   5   6        426.47        442.64        19.95 o                         
   9   5   6        228.73        223.36         9.94 o                         
  -9   6   6        311.30        246.16        14.11 o                         
  -8   6   6          0.70          1.75         1.08 o                         
  -7   6   6        217.78        273.12        13.04 o                         
  -6   6   6       2167.41       2317.37       101.45 o                         
  -5   6   6         80.83         79.93         4.29 o                         
  -4   6   6        935.97       1024.34        45.07 o                         
  -3   6   6       1826.34       1870.77        90.26 o                         
  -2   6   6         21.39         25.68         2.01 o                         
  -1   6   6         60.94         47.51         3.99 o                         
   0   6   6        289.96        215.01        11.15 o                         
   1   6   6        175.41        130.01         8.86 o                         
   2   6   6         86.76         87.65         6.65 o                         
   3   6   6         33.17         33.20         2.47 o                         
   4   6   6          3.13          2.34         1.17 o                         
   5   6   6        370.54        390.05        24.02 o                         
   6   6   6        652.05        672.59        30.37 o                         
   7   6   6        906.19        873.61        33.63 o                         
  -6   7   6          0.26          1.17         1.17 o                         
  -5   7   6          0.11          1.31         0.96 o                         
  -4   7   6        199.65        214.76         9.05 o                         
  -3   7   6        446.45        440.60        17.42 o                         
  -2   7   6        671.06        666.12        25.94 o                         
  -1   7   6         25.39         29.43         2.38 o                         
   0   7   6        696.64        741.03        28.58 o                         
   1   7   6        727.79        786.14        35.27 o                         
   2   7   6        318.55        375.15        17.63 o                         
   3   7   6        335.28        367.07        17.76 o                         
   4   7   6        274.23        264.58        19.05 o                         
   5   7   6        157.62        166.51        10.25 o                         
 -13   1   7        153.29        162.90         7.23 o                         
 -12   1   7        109.23        118.34         5.71 o                         
 -11   1   7        142.51        157.47         7.18 o                         
 -10   1   7         36.73         43.73         3.58 o                         
  -9   1   7          1.78          1.96         0.88 o                         
  -8   1   7         15.67         17.02         1.63 o                         
  -7   1   7         52.04         65.17         2.64 o                         
  -6   1   7        277.98        334.15        10.31 o                         
  -5   1   7         69.65         90.94         4.12 o                         
  -4   1   7        672.00        719.78        31.03 o                         
  -3   1   7       4613.48       4075.17       154.51 o                         
  -2   1   7        282.92        353.40        14.60 o                         
  -1   1   7        674.21        696.36        28.90 o                         
   0   1   7       5002.67       4953.96       187.02 o                         
   1   1   7        599.06        692.18        29.22 o                         
   2   1   7       1454.67       1492.85        59.79 o                         
   3   1   7        795.11        760.05        24.45 o                         
   4   1   7        691.87        699.55        18.39 o                         
   5   1   7         44.90         48.99         2.53 o                         
   6   1   7        231.18        237.79         9.29 o                         
   7   1   7          1.37          2.82         1.02 o                         
   8   1   7        210.94        210.96         9.92 o                         
   9   1   7        175.99        142.93        14.21 o                         
  10   1   7        193.52        216.02        11.29 o                         
  11   1   7        612.98        746.82        33.84 o                         
  12   1   7        248.64        236.87        13.98 o                         
 -13   2   7        132.94        140.68         5.13 o                         
 -12   2   7          2.79          9.40         1.23 o                         
 -11   2   7        706.16        797.78        25.26 o                         
 -10   2   7       2849.51       2891.65       153.38 o                         
  -9   2   7         56.74         59.31         4.02 o                         
  -8   2   7       4069.66       3809.82       117.07 o                         
  -7   2   7       2983.59       2872.70        80.86 o                         
  -6   2   7        250.70        212.87         6.73 o                         
  -5   2   7       1269.19       1291.15        29.88 o                         
  -4   2   7         69.36         86.65         2.71 o                         
  -3   2   7        110.15        113.74         5.58 o                         
  -2   2   7       4470.47       4430.53       193.12 o                         
  -1   2   7         25.30         37.39         2.88 o                         
   0   2   7       1466.23       1722.54        83.07 o                         
   1   2   7        147.93        146.68         6.86 o                         
   2   2   7        749.00        687.84        26.71 o                         
   3   2   7         35.95         16.97         1.93 o                         
   4   2   7       2460.78       2045.03        55.99 o                         
   5   2   7        345.41        369.15        14.13 o                         
   6   2   7       1903.61       1916.93        69.13 o                         
   7   2   7       2048.57       1723.76        75.74 o                         
   8   2   7        423.95        380.28        20.96 o                         
   9   2   7        763.07        845.48        34.63 o                         
  10   2   7         84.24         96.23         5.22 o                         
  11   2   7          0.57          2.88         1.24 o                         
 -12   3   7        729.70        683.55        26.38 o                         
 -11   3   7        314.74        300.42        12.43 o                         
 -10   3   7        150.35        180.68         8.31 o                         
  -9   3   7         31.01         28.66         2.85 o                         
  -8   3   7       1469.24       1557.34        52.78 o                         
  -7   3   7        224.14        211.85         7.71 o                         
  -6   3   7        216.94        262.67         7.76 o                         
  -5   3   7        768.97        853.10        23.13 o                         
  -4   3   7       3236.99       3127.09        82.07 o                         
  -3   3   7       7316.70       6108.72       143.28 o                         
  -2   3   7        313.68        307.12         7.39 o                         
  -1   3   7       3569.04       3162.51        78.54 o                         
   0   3   7       2328.06       2248.96        56.09 o                         
   1   3   7       1307.06       1319.56        30.34 o                         
   2   3   7       1365.22       1381.78        39.37 o                         
   3   3   7         11.14         14.52         1.11 o                         
   4   3   7        227.87        227.62         7.44 o                         
   5   3   7        593.56        612.18        19.86 o                         
   6   3   7       2796.74       2667.04        81.57 o                         
   7   3   7         92.60        100.49         4.40 o                         
   8   3   7        762.71        756.09        29.61 o                         
   9   3   7         96.22         98.33         5.02 o                         
  10   3   7        230.35        238.24        10.31 o                         
  11   3   7       1480.91       1372.65       214.78 o                         
 -12   4   7        112.75        104.48         7.86 o                         
 -11   4   7       1425.56       1288.08        56.30 o                         
 -10   4   7        703.00        772.62        26.62 o                         
  -9   4   7          0.11          1.87         0.90 o                         
  -8   4   7       1344.36       1397.32        43.32 o                         
  -7   4   7       2179.69       1927.92       131.18 o                         
  -6   4   7        451.75        458.30        14.88 o                         
  -5   4   7        810.45        804.00        35.32 o                         
  -4   4   7        158.83        173.41         5.84 o                         
  -3   4   7         10.69         16.89         1.36 o                         
  -2   4   7       1011.53       1157.04        29.19 o                         
  -1   4   7        860.43        919.73        23.52 o                         
   0   4   7       1184.42       1328.60        34.45 o                         
   1   4   7        472.98        518.78        13.30 o                         
   2   4   7        264.12        302.18         8.79 o                         
   3   4   7         59.05         45.95         2.54 o                         
   4   4   7       3759.67       3661.84       111.36 o                         
   5   4   7         81.00         74.22        10.38 o                         
   6   4   7       3148.70       3235.10       141.65 o                         
   7   4   7       1182.98       1176.14        40.49 o                         
   8   4   7        133.81        130.29         5.89 o                         
   9   4   7         29.17         32.28         3.82 o                         
  10   4   7         13.02         17.10         2.90 o                         
 -10   5   7         86.67         80.83         5.63 o                         
  -9   5   7          3.25          6.66         1.66 o                         
  -8   5   7          7.16          9.42         1.55 o                         
  -7   5   7        169.48        141.87        10.57 o                         
  -6   5   7         28.26         36.38         2.73 o                         
  -5   5   7         61.38         42.84         2.64 o                         
  -4   5   7        580.74        436.18        19.53 o                         
  -3   5   7       3363.29       3144.67       136.04 o                         
  -2   5   7        192.82        147.65         8.06 o                         
  -1   5   7         33.84         30.22         2.31 o                         
   0   5   7        434.78        440.80        15.72 o                         
   1   5   7        454.07        469.20        16.70 o                         
   2   5   7         12.46         10.73         1.30 o                         
   3   5   7        590.34        638.04        22.41 o                         
   4   5   7        399.28        398.49        19.27 o                         
   5   5   7        174.48        168.32        16.63 o                         
   6   5   7          1.84          5.79         1.62 o                         
   7   5   7        130.71        138.17         6.92 o                         
   8   5   7        158.78        158.81         7.41 o                         
   9   5   7         16.66         20.99         3.18 o                         
  -9   6   7        665.05        523.93        40.34 o                         
  -8   6   7         37.95         34.82         2.63 o                         
  -7   6   7          0.13          0.42         1.04 o                         
  -6   6   7         71.01         74.51         3.95 o                         
  -5   6   7        502.18        498.33        20.24 o                         
  -4   6   7         28.67         38.78         2.78 o                         
  -3   6   7         89.44         98.56         5.47 o                         
  -2   6   7        114.45        119.48         5.70 o                         
  -1   6   7        560.94        557.48        25.24 o                         
   1   6   7        395.36        397.87        16.15 o                         
   2   6   7        708.03        683.18        30.97 o                         
   3   6   7         56.31         66.67         4.10 o                         
   4   6   7        193.12        214.51        10.73 o                         
   5   6   7        128.04        125.15         7.14 o                         
   6   6   7          1.89          5.49         1.46 o                         
   7   6   7         79.95         62.38         8.42 o                         
  -6   7   7         28.98         25.85         3.52 o                         
  -5   7   7        183.35        174.85         8.51 o                         
  -4   7   7          0.20          2.36         1.13 o                         
  -3   7   7        432.70        433.40        17.13 o                         
  -2   7   7         19.44         28.66         2.69 o                         
  -1   7   7       1226.38       1174.99        51.62 o                         
   0   7   7        886.82        914.57        34.90 o                         
   1   7   7       1017.27       1037.00        45.82 o                         
   2   7   7        214.11        223.57        11.00 o                         
   3   7   7          3.40          2.93         1.19 o                         
   4   7   7        212.72        208.08        12.60 o                         
 -13   0   8        606.65        630.93        34.89 o                         
 -12   0   8       3964.43       4140.83       218.59 o                         
 -11   0   8        433.58        335.18        28.20 o                         
 -10   0   8          1.26          3.48         1.27 o                         
  -9   0   8       4863.45       4771.31       205.12 o                         
  -8   0   8         52.69         54.99         3.74 o                         
  -7   0   8        583.95        519.81        35.49 o                         
  -6   0   8       3571.54       3520.63       185.91 o                         
  -5   0   8       4436.70       3549.52       156.56 o                         
  -4   0   8       1532.96       1362.59        62.42 o                         
  -3   0   8       5409.54       4602.86       246.83 o                         
  -2   0   8      11280.51       9192.77       487.02 o                         
  -1   0   8      11952.69       9072.26       678.19 o                         
   0   0   8       2082.33       2093.58       115.55 o                         
   1   0   8         28.40         28.06         5.57 o                         
   2   0   8       6444.75       4889.58       428.56 o                         
   3   0   8      13354.20       9528.18       416.28 o                         
   4   0   8        438.74        457.66        25.18 o                         
   5   0   8       6204.26       6230.96       385.30 o                         
   6   0   8        786.86        864.85        42.70 o                         
   7   0   8        986.27       1044.90        57.59 o                         
   8   0   8         63.93         56.30        12.14 o                         
   9   0   8        530.68        396.27        32.90 o                         
  10   0   8        461.15        454.57        26.30 o                         
  11   0   8        371.66        409.97        33.29 o                         
 -13   1   8         40.08         35.62         2.26 o                         
 -12   1   8       1220.75       1300.05        49.39 o                         
 -11   1   8        106.56        117.95         5.70 o                         
 -10   1   8         12.03         18.61         3.04 o                         
  -9   1   8       1476.41       1571.49        68.58 o                         
  -8   1   8        572.07        597.64        16.42 o                         
  -7   1   8         67.61         79.13         3.07 o                         
  -6   1   8         93.93         84.99         3.72 o                         
  -5   1   8       6194.63       4175.21       129.95 o                         
  -4   1   8       7154.52       5509.05       156.28 o                         
  -3   1   8        470.16        501.08        22.48 o                         
  -2   1   8        472.11        387.12        16.32 o                         
  -1   1   8       2202.85       2525.65        97.14 o                         
   0   1   8        156.91        221.67        11.86 o                         
   1   1   8          5.20         21.15         3.36 o                         
   2   1   8        275.57        252.89         8.84 o                         
   3   1   8        570.44        491.66        14.08 o                         
   4   1   8       3585.23       2988.01       102.50 o                         
   5   1   8        987.57        997.21        33.88 o                         
   6   1   8        277.10        279.14        16.27 o                         
   7   1   8        716.85        660.76        30.60 o                         
   8   1   8         94.31         95.94         6.16 o                         
   9   1   8        103.50        152.52        10.76 o                         
  10   1   8       2263.28       2474.60       107.92 o                         
  11   1   8        203.69        238.34        11.83 o                         
 -13   2   8         30.90         32.91         2.94 o                         
 -12   2   8        141.20        145.42         5.12 o                         
 -11   2   8        519.48        578.96        18.60 o                         
 -10   2   8         52.46         55.34         6.14 o                         
  -9   2   8        166.92        100.58         6.91 o                         
  -8   2   8         19.88         20.54         1.40 o                         
  -7   2   8          2.56          3.18         0.77 o                         
  -6   2   8         14.49         11.91         1.06 o                         
  -5   2   8         11.03         13.35         0.95 o                         
  -4   2   8        782.04        799.60        18.23 o                         
  -3   2   8       4262.41       3635.62        86.10 o                         
  -2   2   8        119.95        120.00         4.22 o                         
  -1   2   8       4236.51       3777.69        99.84 o                         
   0   2   8         33.16         44.62         2.69 o                         
   1   2   8        869.35        861.24        28.36 o                         
   2   2   8       1158.31        972.24        28.65 o                         
   3   2   8       1256.26       1128.50        36.38 o                         
   4   2   8        362.56        367.17        12.13 o                         
   5   2   8        122.16        149.55         5.95 o                         
   6   2   8        172.51        148.49         6.51 o                         
   7   2   8        163.62        153.42         8.25 o                         
   8   2   8          5.03          5.91         1.52 o                         
   9   2   8         15.22         13.87         1.99 o                         
  10   2   8         83.18         90.73         5.68 o                         
  11   2   8          0.77          3.47         1.27 o                         
 -12   3   8         52.10         40.66         2.53 o                         
 -11   3   8          0.73          1.08         0.92 o                         
 -10   3   8         22.89         24.06         2.07 o                         
  -9   3   8        555.15        589.64        23.33 o                         
  -8   3   8        524.02        392.30        16.22 o                         
  -7   3   8         11.38         11.99         1.69 o                         
  -6   3   8         12.80         12.32         1.19 o                         
  -5   3   8        471.42        517.46        13.55 o                         
  -4   3   8          2.00          3.05         0.59 o                         
  -3   3   8          9.60         14.22         1.00 o                         
  -2   3   8        477.04        534.86        12.12 o                         
  -1   3   8        256.93        273.08         7.17 o                         
   0   3   8         92.80         82.91         2.90 o                         
   1   3   8        209.76        233.40         6.79 o                         
   2   3   8         19.36         13.16         1.17 o                         
   3   3   8         16.65         13.54         1.46 o                         
   4   3   8          0.21          3.81         1.17 o                         
   5   3   8         89.92         97.00         4.90 o                         
   6   3   8       1208.09       1178.95        45.33 o                         
   7   3   8        408.22        396.44        16.44 o                         
   8   3   8        800.13        735.83        35.82 o                         
   9   3   8          2.23          2.97         1.13 o                         
  10   3   8        111.91        127.90         6.68 o                         
 -11   4   8        100.97        101.24         5.49 o                         
 -10   4   8         18.04         24.72         2.06 o                         
  -9   4   8        787.76        854.21        29.59 o                         
  -8   4   8         81.83         91.34         4.24 o                         
  -7   4   8        413.81        452.82        16.24 o                         
  -6   4   8         33.34         37.69         2.24 o                         
  -5   4   8        639.20        596.74        23.80 o                         
  -4   4   8       1566.30       1773.83        59.89 o                         
  -3   4   8        266.28        273.61         9.79 o                         
  -2   4   8          8.70          9.52         1.10 o                         
  -1   4   8        324.73        360.98         9.69 o                         
   0   4   8         14.14         10.66         1.20 o                         
   1   4   8        315.53        340.95         9.86 o                         
   2   4   8        556.13        564.73        16.95 o                         
   3   4   8        711.49        669.86        21.50 o                         
   4   4   8         28.02         23.05         2.02 o                         
   5   4   8       3649.63       3527.43       131.80 o                         
   6   4   8          0.61          2.98         1.28 o                         
   7   4   8          6.04          7.89         1.76 o                         
   8   4   8        364.93        367.92        15.50 o                         
   9   4   8        433.05        430.34        36.18 o                         
 -10   5   8          1.14          2.44         1.22 o                         
  -9   5   8        332.82        311.12        17.85 o                         
  -8   5   8         86.20         86.73         4.52 o                         
  -7   5   8         19.32         12.34         1.87 o                         
  -6   5   8         31.59         41.90         2.48 o                         
  -5   5   8       2292.41       1949.35       146.62 o                         
  -4   5   8       4765.58       3572.96       154.60 o                         
  -3   5   8        113.88        116.86         6.60 o                         
  -2   5   8       1363.25       1452.67        55.02 o                         
  -1   5   8        257.15        281.53         8.88 o                         
   0   5   8       1706.27       1806.34        61.05 o                         
   1   5   8        118.69        155.78         5.79 o                         
   2   5   8        539.45        544.22        21.78 o                         
   3   5   8          2.38          2.76         1.06 o                         
   4   5   8        295.41        223.59        15.71 o                         
   5   5   8        251.89        258.94        10.37 o                         
   6   5   8        181.42        192.95         9.15 o                         
   7   5   8        208.25        216.53         9.86 o                         
   8   5   8         20.14         20.09         2.52 o                         
  -8   6   8         68.39         54.96         5.60 o                         
  -7   6   8         17.57         20.89         2.18 o                         
  -6   6   8         89.31         92.64         6.50 o                         
  -5   6   8       1672.21       1742.64        65.79 o                         
  -4   6   8        112.21        111.05         7.01 o                         
  -3   6   8         73.88        103.05         5.87 o                         
  -2   6   8        503.63        577.70        26.07 o                         
  -1   6   8        676.36        708.45        27.50 o                         
   0   6   8        333.28        312.46        13.06 o                         
   1   6   8        227.12        230.71         9.97 o                         
   2   6   8       1321.10       1377.26        46.83 o                         
   3   6   8       1385.76       1435.87        54.67 o                         
   4   6   8         49.14         63.35         5.35 o                         
   5   6   8       1283.48       1335.27        58.78 o                         
   6   6   8        287.94        262.35        12.65 o                         
  -5   7   8       1640.40       1458.19       109.26 o                         
  -4   7   8       2328.03       2173.39        81.40 o                         
  -3   7   8        254.37        215.13         8.99 o                         
  -2   7   8         79.26         80.17         4.74 o                         
  -1   7   8        148.04        143.79         8.38 o                         
   0   7   8         48.12         45.06         4.13 o                         
   1   7   8          2.07          1.32         1.50 o                         
   2   7   8          0.30          0.52         1.22 o                         
   3   7   8         16.27         24.28         2.90 o                         
 -13   1   9        341.61        327.25        10.73 o                         
 -12   1   9        860.30        925.20        35.54 o                         
 -11   1   9        594.46        637.90        22.20 o                         
 -10   1   9        413.31        456.83        18.20 o                         
  -9   1   9         91.89        110.57         6.18 o                         
  -8   1   9          1.26          2.84         0.86 o                         
  -7   1   9          2.55          5.20         1.18 o                         
  -6   1   9       1685.81       1568.13        48.12 o                         
  -5   1   9       2219.53       1917.80        50.84 o                         
  -4   1   9         20.93         16.64         1.48 o                         
  -3   1   9        753.62        682.25        17.38 o                         
  -2   1   9        605.95        594.90        20.34 o                         
  -1   1   9         93.85         73.75         3.56 o                         
   0   1   9         87.89         71.03         3.34 o                         
   1   1   9       1585.03       1380.43        39.64 o                         
   2   1   9        424.82        408.24        11.93 o                         
   3   1   9        719.53        670.84        19.78 o                         
   4   1   9          2.80         10.04         1.36 o                         
   5   1   9        139.17        139.99         6.15 o                         
   6   1   9        344.79        310.24        25.15 o                         
   7   1   9        357.37        322.36        36.39 o                         
   8   1   9        134.92        165.63         9.47 o                         
   9   1   9        800.57        789.98        32.21 o                         
  10   1   9        147.36        161.48         8.79 o                         
  11   1   9         82.71         82.02         5.95 o                         
 -13   2   9       1257.05       1154.78        61.75 o                         
 -12   2   9        111.09        121.46         5.03 o                         
 -11   2   9          4.62          6.64         1.20 o                         
 -10   2   9         45.97         42.21         3.42 o                         
  -9   2   9         84.68         89.00         4.77 o                         
  -8   2   9        363.46        389.75        15.65 o                         
  -7   2   9       1064.41       1046.24        32.16 o                         
  -6   2   9       5369.21       5142.51       144.45 o                         
  -5   2   9         12.71         11.26         1.01 o                         
  -4   2   9       1205.35       1197.98        30.20 o                         
  -3   2   9       6956.08       5665.65       148.15 o                         
  -2   2   9         17.52         19.81         1.20 o                         
  -1   2   9        278.98        192.37         5.40 o                         
   0   2   9        139.44        173.80         7.16 o                         
   1   2   9       5568.20       4370.76       172.01 o                         
   2   2   9       1956.88       1664.19        52.45 o                         
   3   2   9        592.28        570.43        19.56 o                         
   4   2   9       3068.27       2880.90        88.18 o                         
   5   2   9       1211.31       1153.21        44.89 o                         
   6   2   9        936.82        828.85        45.30 o                         
   7   2   9        862.87        662.67        30.00 o                         
   8   2   9       2416.56       2168.29       128.79 o                         
   9   2   9         73.69         78.35         5.31 o                         
  10   2   9         83.89         99.69         7.07 o                         
 -12   3   9        921.95        846.27        37.30 o                         
 -11   3   9         46.07         53.58         3.66 o                         
 -10   3   9       1324.92       1312.11        50.03 o                         
  -9   3   9        852.31        862.48        29.83 o                         
  -8   3   9       2066.12       2153.83        72.53 o                         
  -7   3   9       1284.08       1338.27        50.66 o                         
  -6   3   9       6094.44       5734.99       150.87 o                         
  -5   3   9      10318.45       8949.86       221.46 o                         
  -4   3   9        309.18        311.44         8.39 o                         
  -3   3   9        548.85        559.83        14.62 o                         
  -2   3   9         81.77        119.11         3.55 o                         
  -1   3   9       1109.39       1123.33        30.16 o                         
   0   3   9          7.96         14.86         1.66 o                         
   1   3   9       1620.36       1477.82        49.94 o                         
   2   3   9        220.32        227.75         8.16 o                         
   3   3   9        823.44        802.28        25.62 o                         
   4   3   9         33.11         32.46         2.45 o                         
   5   3   9       4399.40       3821.43       143.65 o                         
   6   3   9       1089.43        976.33        54.59 o                         
   7   3   9        683.73        648.10        35.55 o                         
   8   3   9       1662.29       1603.22        78.22 o                         
   9   3   9       1640.68       1440.56        66.27 o                         
  10   3   9        281.91        296.57        30.55 o                         
 -11   4   9          0.56          1.87         0.96 o                         
 -10   4   9          9.78         11.05         1.37 o                         
  -9   4   9         79.40         74.16         3.30 o                         
  -8   4   9         99.34        123.37         5.32 o                         
  -7   4   9       1986.72       2000.23        67.25 o                         
  -6   4   9       3409.56       3164.34       105.76 o                         
  -5   4   9        158.92        100.68         6.04 o                         
  -4   4   9        134.50        171.05         6.40 o                         
  -3   4   9       3199.60       2693.03       161.02 o                         
  -2   4   9       1579.99       1684.49        48.00 o                         
  -1   4   9        487.80        493.91        13.08 o                         
   0   4   9        393.37        432.70        12.35 o                         
   1   4   9       3027.70       3015.30        79.73 o                         
   2   4   9        470.45        461.55        15.10 o                         
   3   4   9         51.60         47.69         2.89 o                         
   4   4   9         26.95         27.88         3.17 o                         
   5   4   9          1.92          4.95         1.60 o                         
   6   4   9         45.04         52.78         5.35 o                         
   7   4   9        123.67        126.30         6.60 o                         
   8   4   9        874.91        748.99        33.69 o                         
   9   4   9        642.05        597.10       103.56 o                         
 -10   5   9        524.90        475.76        37.20 o                         
  -9   5   9        421.54        395.31        17.93 o                         
  -8   5   9          0.38          1.04         0.87 o                         
  -7   5   9        646.12        691.39        24.16 o                         
  -6   5   9       1186.02       1049.88        60.31 o                         
  -5   5   9        183.81        167.84        11.29 o                         
  -4   5   9       1038.58        813.97        89.22 o                         
  -3   5   9        471.49        503.46        28.37 o                         
  -2   5   9         15.39         11.01         1.30 o                         
  -1   5   9        622.28        601.61        19.26 o                         
   0   5   9        132.30        155.49         6.35 o                         
   1   5   9       1170.09       1180.05        40.38 o                         
   2   5   9         39.45         43.69         2.84 o                         
   3   5   9        153.21        141.88         7.07 o                         
   4   5   9       1068.99       1086.21        41.95 o                         
   5   5   9       1052.62       1072.13        37.19 o                         
   6   5   9         62.79         75.05         5.20 o                         
   7   5   9         23.44         20.58         2.75 o                         
  -8   6   9        124.49        111.22         9.79 o                         
  -7   6   9          3.54          2.96         1.08 o                         
  -6   6   9         30.93         43.26         3.73 o                         
  -5   6   9         86.86         75.81         4.05 o                         
  -4   6   9        347.06        374.08        13.55 o                         
  -3   6   9        103.56        111.95         4.86 o                         
  -2   6   9       1128.07       1122.47        38.38 o                         
  -1   6   9         48.30         55.18         3.29 o                         
   0   6   9         42.81         50.26         3.74 o                         
   1   6   9        325.33        312.76        11.65 o                         
   2   6   9        475.29        476.60        19.13 o                         
   3   6   9        408.74        434.21        20.49 o                         
   4   6   9        126.11        138.92         7.67 o                         
   5   6   9        252.27        239.14        14.68 o                         
   6   6   9        718.85        596.34        48.17 o                         
  -4   7   9        611.42        455.51        41.51 o                         
  -3   7   9        544.07        496.30        19.33 o                         
  -2   7   9         60.55         60.57         3.89 o                         
  -1   7   9        481.23        442.43        24.92 o                         
   0   7   9         46.39         37.20         3.73 o                         
   1   7   9          9.04          9.56         2.55 o                         
   2   7   9         22.87         17.12         5.68 o                         
 -13   0  10        625.05        478.30        27.13 o                         
 -12   0  10         46.72         54.70         3.74 o                         
 -11   0  10         97.85         97.41         6.91 o                         
 -10   0  10        387.44        385.95        17.93 o                         
  -9   0  10        283.27        278.98        13.55 o                         
  -8   0  10       8061.86       7642.95       328.27 o                         
  -7   0  10       5650.26       5065.56       282.08 o                         
  -6   0  10          9.30         10.58         1.72 o                         
  -5   0  10         13.86         21.71         2.33 o                         
  -4   0  10        145.93        123.39         5.61 o                         
  -3   0  10        728.23        616.85        25.18 o                         
  -2   0  10       2123.88       1753.45        60.43 o                         
  -1   0  10        300.76        232.93         9.85 o                         
   0   0  10       4685.54       3648.31       123.54 o                         
   1   0  10        861.23        784.05        30.34 o                         
   2   0  10        906.23        854.24        34.81 o                         
   3   0  10         84.94         90.45         5.63 o                         
   4   0  10        414.78        418.82        23.13 o                         
   5   0  10        109.38        101.02         8.08 o                         
   6   0  10       2933.20       2642.08       407.23 o                         
   7   0  10       4262.92       3815.66       348.88 o                         
   8   0  10         17.87         16.52         3.29 o                         
   9   0  10        394.94        318.75        19.38 o                         
  10   0  10         28.61         19.84         3.18 o                         
 -13   1  10       1207.21       1141.37        43.17 o                         
 -12   1  10        444.39        444.16        20.27 o                         
 -11   1  10        812.33        767.82        26.48 o                         
 -10   1  10        295.35        304.92        14.54 o                         
  -9   1  10         86.62        101.28         4.55 o                         
  -8   1  10       1132.98       1145.50        35.62 o                         
  -7   1  10       5463.43       4989.92       140.11 o                         
  -6   1  10       1238.01       1127.28        32.24 o                         
  -5   1  10        132.09        119.08         4.17 o                         
  -4   1  10          7.06          3.06         0.75 o                         
  -3   1  10       2804.82       2292.11        60.65 o                         
  -2   1  10       1944.41       1721.29        46.42 o                         
  -1   1  10       5475.96       4358.07       108.39 o                         
   0   1  10       2518.55       2038.57        49.38 o                         
   1   1  10        151.14        108.65         6.29 o                         
   2   1  10        443.60        401.19        14.36 o                         
   3   1  10        206.31        215.86         7.87 o                         
   4   1  10       3762.95       3603.65       120.86 o                         
   5   1  10       2015.83       1797.11        94.44 o                         
   7   1  10        860.15        840.35        95.44 o                         
   8   1  10         85.12        109.33         7.07 o                         
   9   1  10        317.69        386.30        16.09 o                         
  10   1  10          2.10          6.79         1.65 o                         
 -12   2  10         29.28         27.56         2.47 o                         
 -11   2  10         29.12         31.71         2.75 o                         
 -10   2  10        138.24         96.84         9.78 o                         
  -9   2  10        387.34        412.58        19.20 o                         
  -8   2  10       2478.96       2439.02       105.89 o                         
  -7   2  10       4089.16       3873.31       129.23 o                         
  -6   2  10        973.98       1015.16        29.41 o                         
  -5   2  10         45.24         41.13         1.82 o                         
  -4   2  10       1812.68       1660.70        44.15 o                         
  -3   2  10        136.87        113.29         3.52 o                         
  -2   2  10          4.59         10.82         1.21 o                         
  -1   2  10        427.50        440.32        12.11 o                         
   0   2  10        381.86        332.31        11.52 o                         
   1   2  10          1.70          3.87         0.98 o                         
   2   2  10        565.53        562.02        21.28 o                         
   3   2  10        176.13        159.19         7.83 o                         
   4   2  10        144.76        147.24         7.52 o                         
   5   2  10         21.80         18.83         2.00 o                         
   6   2  10        852.97        816.89        37.07 o                         
   7   2  10       2511.29       1716.15        75.96 o                         
   8   2  10        311.25        319.58        15.93 o                         
   9   2  10         98.70         80.28         5.33 o                         
  10   2  10         64.65         72.49         4.59 o                         
 -12   3  10        319.04        315.08        14.47 o                         
 -11   3  10         72.20         74.99         4.51 o                         
 -10   3  10         94.67         78.80         4.28 o                         
  -9   3  10          1.27          2.14         0.85 o                         
  -8   3  10         15.25         17.68         1.55 o                         
  -7   3  10        112.13        120.84         5.57 o                         
  -6   3  10         17.97         14.41         1.63 o                         
  -5   3  10       1971.13       1970.56        52.33 o                         
  -4   3  10        448.86        452.16        12.66 o                         
  -3   3  10       1881.67       1823.52        43.43 o                         
  -2   3  10        559.79        577.58        15.13 o                         
  -1   3  10        233.01        230.56         7.00 o                         
   0   3  10          3.82          5.40         0.95 o                         
   1   3  10        167.30        184.64         6.80 o                         
   2   3  10         87.66         81.62         3.78 o                         
   3   3  10        309.47        294.21        10.38 o                         
   4   3  10        110.48        100.41         4.87 o                         
   5   3  10          1.55          2.38         1.23 o                         
   6   3  10        284.25        267.19        12.11 o                         
   7   3  10        216.50        210.83        19.21 o                         
   8   3  10        257.81        287.16        17.66 o                         
   9   3  10         39.48         38.91         7.05 o                         
 -11   4  10         38.44         34.33         2.63 o                         
 -10   4  10       1334.11       1229.94        46.45 o                         
  -9   4  10        401.02        419.10        13.77 o                         
  -8   4  10         34.75         39.02         2.26 o                         
  -7   4  10        465.42        462.02        16.51 o                         
  -6   4  10       1707.47       1579.47       114.56 o                         
  -5   4  10        331.64        282.31        20.18 o                         
  -4   4  10        597.99        590.09        32.89 o                         
  -3   4  10          0.32          1.18         0.73 o                         
  -2   4  10        385.39        409.11        12.63 o                         
  -1   4  10         20.14         26.50         1.66 o                         
   0   4  10        300.53        296.08        10.14 o                         
   1   4  10          2.36          4.34         1.08 o                         
   2   4  10        473.91        462.55        21.51 o                         
   3   4  10          8.35         12.03         1.51 o                         
   4   4  10       1596.97       1426.01        63.29 o                         
   5   4  10        385.78        409.79        17.36 o                         
   6   4  10        356.81        366.69        15.64 o                         
   7   4  10        348.35        337.83        17.63 o                         
   8   4  10        514.16        401.39        23.36 o                         
  -9   5  10        420.01        338.80        16.34 o                         
  -8   5  10        353.00        344.93        12.56 o                         
  -7   5  10        961.69       1021.04        35.06 o                         
  -6   5  10        173.45        197.24         7.79 o                         
  -5   5  10        213.63        230.04         8.33 o                         
  -4   5  10         32.02         38.93         3.15 o                         
  -3   5  10        839.57        861.85        29.97 o                         
  -2   5  10        429.48        447.56        18.24 o                         
  -1   5  10        153.91        139.83         5.45 o                         
   0   5  10        704.50        743.82        21.92 o                         
   1   5  10          9.53          7.37         1.28 o                         
   2   5  10        249.61        248.17        10.94 o                         
   3   5  10         80.83         95.66        10.04 o                         
   4   5  10        657.58        670.90        30.90 o                         
   5   5  10       1162.16       1149.13        55.56 o                         
   6   5  10        203.61        202.70         9.26 o                         
   7   5  10        952.97        800.99        36.79 o                         
  -7   6  10        721.19        689.49        37.24 o                         
  -6   6  10         11.02         16.78         2.16 o                         
  -5   6  10        818.14        846.41        29.03 o                         
  -4   6  10       2586.29       2589.87        86.83 o                         
  -3   6  10        655.16        637.75        20.22 o                         
  -2   6  10        710.25        686.10        23.88 o                         
  -1   6  10         59.38         70.40         3.88 o                         
   0   6  10        828.37        841.98        46.24 o                         
   1   6  10        109.28        104.23         5.32 o                         
   2   6  10         73.63         70.44         3.63 o                         
   3   6  10         31.79         30.45         2.58 o                         
   4   6  10       1113.60       1073.89        58.29 o                         
   5   6  10        241.17        210.53        10.86 o                         
  -3   7  10          3.76          2.74         1.96 o                         
  -2   7  10         26.94         28.10         3.52 o                         
  -1   7  10        209.31        198.51        17.23 o                         
   0   7  10        652.69        606.91        47.38 o                         
   1   7  10         44.76         50.91         6.66 o                         
 -13   1  11          0.62          1.57         1.96 o                         
 -12   1  11          3.15          4.99         1.15 o                         
 -11   1  11        416.69        423.45        15.02 o                         
 -10   1  11         34.20         33.89         2.21 o                         
  -9   1  11        292.88        300.70         9.49 o                         
  -8   1  11        849.86        833.62        28.86 o                         
  -7   1  11        208.41        228.42         6.96 o                         
  -6   1  11         52.39         44.63         2.42 o                         
  -5   1  11        310.12        284.06         8.91 o                         
  -4   1  11       1677.83       1582.69        42.17 o                         
  -3   1  11        356.08        359.05        10.95 o                         
  -2   1  11       1503.17       1350.71        41.91 o                         
  -1   1  11        416.48        369.51        11.10 o                         
   0   1  11          6.68          9.96         1.18 o                         
   1   1  11          1.29          1.70         0.91 o                         
   2   1  11        334.91        330.58        12.31 o                         
   3   1  11        339.72        329.93        11.67 o                         
   4   1  11        808.66        821.78        31.96 o                         
   5   1  11         40.36         37.09         6.16 o                         
   6   1  11        102.48         78.29         7.24 o                         
   7   1  11        426.85        404.76        52.28 o                         
   8   1  11        175.68        223.74        10.25 o                         
   9   1  11        197.47        184.45         8.50 o                         
  10   1  11        597.93        622.84        28.25 o                         
 -12   2  11        220.19        228.28        10.92 o                         
 -11   2  11       3417.91       3275.49       141.14 o                         
 -10   2  11        261.48        258.54        11.05 o                         
  -9   2  11       3825.75       3388.23       253.33 o                         
  -7   2  11        166.17        184.27         7.16 o                         
  -6   2  11        285.78        271.27         8.49 o                         
  -5   2  11        173.38        173.68         5.84 o                         
  -4   2  11       1288.43       1201.65        32.22 o                         
  -3   2  11       1720.31       1641.94        43.77 o                         
  -2   2  11       1906.71       1821.24        51.74 o                         
  -1   2  11         22.50         15.01         1.38 o                         
   0   2  11        285.54        290.37         8.49 o                         
   1   2  11       1005.43       1047.44        35.26 o                         
   2   2  11       2311.10       2286.92        77.58 o                         
   3   2  11       2381.18       2325.67        78.80 o                         
   4   2  11        281.74        291.63        13.55 o                         
   5   2  11        850.02        863.03        48.60 o                         
   6   2  11       2213.92       1815.03       135.61 o                         
   7   2  11         67.88         57.45         4.01 o                         
   8   2  11        128.30        108.81         8.48 o                         
   9   2  11          1.56          3.99         1.55 o                         
 -11   3  11        278.51        277.06        13.11 o                         
 -10   3  11         20.47         26.86         2.27 o                         
  -9   3  11         64.49         80.63         3.59 o                         
  -8   3  11        919.16       1021.28        39.06 o                         
  -7   3  11          9.95         14.27         1.43 o                         
  -6   3  11        122.36        137.49         6.26 o                         
  -5   3  11       1746.42       1637.45        50.20 o                         
  -4   3  11       2835.80       2797.17        85.17 o                         
  -3   3  11        290.56        318.44         9.97 o                         
  -2   3  11       5090.82       4609.21       129.77 o                         
  -1   3  11        206.05        195.57         6.20 o                         
   0   3  11         41.22         35.14         1.98 o                         
   1   3  11         22.64         24.42         2.05 o                         
   2   3  11         47.48         43.90         3.36 o                         
   3   3  11        866.00        802.36        31.70 o                         
   4   3  11       2558.07       2327.01        78.77 o                         
   5   3  11        952.23        912.17        37.31 o                         
   6   3  11        260.28        285.26        12.64 o                         
   7   3  11        917.05        999.29        55.36 o                         
   8   3  11         14.66         16.13         4.90 o                         
   9   3  11        365.17        351.60        36.62 o                         
 -10   4  11        136.39        133.34         6.06 o                         
  -9   4  11       1390.00       1387.50        42.87 o                         
  -8   4  11       1411.53       1424.79        44.15 o                         
  -7   4  11        528.04        517.92        20.54 o                         
  -6   4  11       1249.85       1207.84        46.20 o                         
  -5   4  11       1322.84       1227.86        46.94 o                         
  -4   4  11        396.80        355.40        13.89 o                         
  -3   4  11        627.32        631.04        20.43 o                         
  -2   4  11          1.46          3.09         0.82 o                         
  -1   4  11         69.62         61.17         3.46 o                         
   0   4  11         73.52         87.22         3.55 o                         
   1   4  11        264.53        280.71        13.84 o                         
   2   4  11       1144.13       1023.92        50.87 o                         
   3   4  11       3659.42       2994.16       110.67 o                         
   4   4  11        404.45        379.00        18.81 o                         
   5   4  11       1322.54       1375.80        61.41 o                         
   6   4  11       2008.90       1995.67        87.64 o                         
   7   4  11        127.34        119.17         8.92 o                         
   8   4  11        455.37        451.88        37.59 o                         
  -9   5  11        243.03        209.58        12.17 o                         
  -8   5  11        210.08        216.86         8.25 o                         
  -7   5  11        184.37        203.41         7.97 o                         
  -6   5  11        107.95        118.90         5.14 o                         
  -5   5  11         98.19         94.99         4.07 o                         
  -4   5  11        508.61        516.90        16.91 o                         
  -3   5  11        239.34        241.68         8.58 o                         
  -2   5  11         60.28         64.65         2.92 o                         
  -1   5  11        557.60        545.76        16.51 o                         
   0   5  11        756.47        782.86        25.01 o                         
   1   5  11         90.85         84.26         3.91 o                         
   2   5  11       1264.02       1336.59        64.29 o                         
   3   5  11        656.14        740.34        39.30 o                         
   4   5  11        690.10        796.56        39.62 o                         
   5   5  11        341.26        328.41        17.01 o                         
   6   5  11         78.75         70.33         3.92 o                         
  -7   6  11         51.40         56.78         5.48 o                         
  -6   6  11         29.14         24.47         2.34 o                         
  -5   6  11        500.88        478.18        21.62 o                         
  -4   6  11          1.20          2.91         0.90 o                         
  -3   6  11        126.60        116.12         4.52 o                         
  -2   6  11        599.88        536.76        18.87 o                         
  -1   6  11        413.70        375.24        14.97 o                         
   0   6  11          0.92         -0.39         2.03 o                         
   1   6  11       1549.73       1341.70        68.89 o                         
   2   6  11        188.38        180.90         8.42 o                         
   3   6  11         90.26         93.32         5.04 o                         
   4   6  11         10.71         16.85         2.77 o                         
 -12   0  12       3114.77       2841.26       150.06 o                         
 -11   0  12        530.16        478.05        21.63 o                         
 -10   0  12       1894.55       1772.06        77.17 o                         
  -9   0  12         18.16         15.15         1.70 o                         
  -8   0  12        725.38        698.33        31.80 o                         
  -7   0  12       3029.98       2988.00       158.92 o                         
  -6   0  12         18.19         17.39         5.09 o                         
  -5   0  12         44.11         46.02         5.95 o                         
  -4   0  12          4.56          6.88         2.32 o                         
  -3   0  12        180.63        167.83         7.46 o                         
  -2   0  12       1140.10       1336.03        58.93 o                         
  -1   0  12       4260.53       3729.11       151.35 o                         
   0   0  12        518.53        396.04        17.24 o                         
   1   0  12      14572.07      10663.80       396.36 o                         
   2   0  12      13685.54      10065.07       373.70 o                         
   3   0  12        532.62        522.87        36.38 o                         
   4   0  12       3814.98       2242.11       172.31 o                         
   5   0  12        459.55        318.73        29.37 o                         
   6   0  12         19.11         21.67         5.29 o                         
   7   0  12         53.93         51.39         5.55 o                         
   8   0  12        374.02        390.99        23.24 o                         
   9   0  12        102.11        114.32         8.14 o                         
 -12   1  12        459.99        444.20        27.10 o                         
 -11   1  12         64.76         65.32         3.14 o                         
 -10   1  12        195.54        194.21         7.56 o                         
  -9   1  12        296.05        287.46         9.08 o                         
  -8   1  12        503.97        500.55        20.35 o                         
  -7   1  12        457.45        469.18        18.99 o                         
  -6   1  12       2269.85       2143.96        72.19 o                         
  -5   1  12       4581.72       4138.38       116.51 o                         
  -4   1  12        168.40        232.61         7.05 o                         
  -3   1  12        202.22        202.72         6.64 o                         
  -2   1  12          4.95          5.93         5.64 o                         
  -1   1  12        204.03        231.25         7.62 o                         
   0   1  12         50.59         57.81         3.05 o                         
   1   1  12          8.06          6.41         1.25 o                         
   2   1  12       1596.20       1484.07        50.78 o                         
   3   1  12       3307.39       3060.54       163.34 o                         
   4   1  12        830.29        895.59        51.23 o                         
   5   1  12         96.21        100.06         6.42 o                         
   6   1  12        647.29        731.91        33.67 o                         
   7   1  12         29.24         36.08         3.18 o                         
   8   1  12       1975.93       2104.11        79.59 o                         
   9   1  12       1443.29       1394.25        52.81 o                         
 -12   2  12       1252.04       1204.67        64.24 o                         
 -11   2  12          2.60          4.19         1.54 o                         
 -10   2  12         64.41         68.50         3.41 o                         
  -9   2  12          2.50          3.82         0.89 o                         
  -8   2  12        112.95        133.06         6.24 o                         
  -7   2  12        111.50        124.04         5.17 o                         
  -6   2  12        109.01         87.77         6.32 o                         
  -5   2  12        528.67        539.39        19.05 o                         
  -4   2  12        499.00        511.61        14.42 o                         
  -3   2  12         49.33         48.50         2.19 o                         
  -2   2  12         14.16         31.02         1.92 o                         
  -1   2  12         10.18         20.54         1.60 o                         
   0   2  12        110.38         84.66         3.54 o                         
   1   2  12       3316.18       2897.09       115.07 o                         
   2   2  12       1787.56       1710.75        64.18 o                         
   3   2  12       2162.46       2248.69        99.41 o                         
   4   2  12        261.15        291.21        16.98 o                         
   5   2  12         26.14         19.27         2.34 o                         
   6   2  12        385.62        430.82        26.42 o                         
   7   2  12        110.52        132.34         8.06 o                         
   8   2  12        181.61        186.59        15.84 o                         
   9   2  12        371.46        378.26        21.85 o                         
 -11   3  12         18.00         14.38         1.72 o                         
 -10   3  12         83.29         80.54         4.28 o                         
  -9   3  12         10.72         12.94         1.48 o                         
  -8   3  12        182.25        177.85         6.35 o                         
  -7   3  12        217.55        229.43         8.61 o                         
  -6   3  12         70.56         71.07         4.29 o                         
  -5   3  12        779.82        721.82        32.31 o                         
  -4   3  12        131.13         90.32         6.80 o                         
  -3   3  12        290.18        297.46        10.37 o                         
  -2   3  12        102.81         96.61         4.16 o                         
  -1   3  12        124.00        101.84         5.32 o                         
   0   3  12        221.08        172.55         9.35 o                         
   1   3  12        120.79        102.35         7.35 o                         
   2   3  12         53.89         50.36         5.34 o                         
   3   3  12          0.99          1.58         1.19 o                         
   4   3  12          1.32          3.04         1.14 o                         
   5   3  12       1244.79       1236.82        55.68 o                         
   6   3  12          0.32          0.53         1.36 o                         
   7   3  12        205.30        231.27        14.88 o                         
   8   3  12        115.34        118.94         9.59 o                         
 -10   4  12       1775.56       1599.36        60.06 o                         
  -9   4  12        230.66        213.56         7.38 o                         
  -8   4  12         19.73         22.55         1.61 o                         
  -7   4  12        173.79        165.71         6.21 o                         
  -6   4  12         58.85         61.49         3.26 o                         
  -5   4  12        268.97        204.26         9.21 o                         
  -4   4  12        160.16        149.35         9.49 o                         
  -3   4  12       1168.42       1137.35        39.19 o                         
  -2   4  12        207.18        204.63         8.38 o                         
  -1   4  12       1212.36       1208.45        35.04 o                         
   0   4  12       1351.93       1315.40        44.93 o                         
   1   4  12        445.75        280.90        12.94 o                         
   2   4  12        487.20        359.07        22.15 o                         
   3   4  12        348.25        323.08        11.93 o                         
   4   4  12       1984.00       1854.06       112.26 o                         
   5   4  12        181.43        188.14         9.18 o                         
   6   4  12        374.20        329.28        14.06 o                         
   7   4  12         10.09         11.48         3.33 o                         
  -8   5  12        538.62        509.22        17.86 o                         
  -7   5  12        279.69        295.56        10.91 o                         
  -6   5  12       1072.70       1075.37        36.70 o                         
  -5   5  12       1677.73       1728.87        58.63 o                         
  -4   5  12        227.02        212.95         7.62 o                         
  -3   5  12       1240.23       1222.74        38.15 o                         
  -2   5  12        112.48        119.72         5.31 o                         
  -1   5  12        133.96        123.21         5.01 o                         
   0   5  12        399.78        391.24        14.57 o                         
   1   5  12        106.81        120.57         5.49 o                         
   2   5  12        568.74        590.94        23.88 o                         
   3   5  12        178.68        219.01        12.50 o                         
   4   5  12         38.96         43.11         3.76 o                         
   5   5  12          2.56          4.27         1.23 o                         
  -6   6  12         86.89         79.10         7.05 o                         
  -5   6  12         29.93         32.10         2.68 o                         
  -4   6  12          0.73          1.18         0.93 o                         
  -3   6  12          3.40          4.64         1.23 o                         
  -2   6  12        543.80        498.20        19.66 o                         
  -1   6  12       1274.29       1131.18        49.88 o                         
   0   6  12          1.02          1.64         3.72 o                         
   1   6  12       1169.72       1042.60        49.16 o                         
   2   6  12       1587.27       1310.49        58.14 o                         
   3   6  12        108.25        122.57        14.49 o                         
 -12   1  13          4.47          5.09         1.57 o                         
 -11   1  13         31.33         35.10         2.28 o                         
 -10   1  13        279.22        291.53        11.98 o                         
  -9   1  13         90.49         93.61         3.97 o                         
  -8   1  13          5.87          7.10         1.13 o                         
  -7   1  13       1114.68       1146.48        44.20 o                         
  -6   1  13        681.24        691.85        30.13 o                         
  -5   1  13        188.32        192.02         7.04 o                         
  -4   1  13          1.81          5.18         0.98 o                         
  -3   1  13        105.23        120.90         4.45 o                         
  -2   1  13         79.39         86.29         3.87 o                         
  -1   1  13        186.91        180.94         6.33 o                         
   0   1  13        310.39        358.37        12.39 o                         
   1   1  13       1080.44       1174.82        40.55 o                         
   2   1  13        325.96        361.41        15.37 o                         
   3   1  13         48.41         52.66         4.99 o                         
   4   1  13          6.10          6.59         1.61 o                         
   5   1  13        568.98        559.34        26.14 o                         
   6   1  13         11.93         14.87         2.19 o                         
   7   1  13        357.86        382.79        16.07 o                         
   8   1  13        363.34        341.44        14.12 o                         
 -11   2  13        222.26        214.42        10.40 o                         
 -10   2  13         21.82         28.52         2.06 o                         
  -9   2  13        234.67        260.23         8.99 o                         
  -8   2  13        258.38        286.22        11.93 o                         
  -7   2  13        525.12        556.85        19.58 o                         
  -6   2  13        580.93        587.91        22.33 o                         
  -5   2  13         15.10         12.21         1.17 o                         
  -4   2  13         96.34        111.92         6.37 o                         
  -3   2  13        848.97        715.29        39.97 o                         
  -2   2  13       2034.03       2149.88        81.11 o                         
  -1   2  13        239.30        208.04        17.08 o                         
   0   2  13       7345.35       5550.04       277.79 o                         
   1   2  13       3503.51       2745.74       121.43 o                         
   2   2  13        542.13        598.03        25.54 o                         
   3   2  13       3256.79       3084.38       165.13 o                         
   4   2  13        504.29        594.19        32.33 o                         
   5   2  13        215.37        218.86        17.62 o                         
   6   2  13        368.56        391.57        16.54 o                         
   7   2  13         96.07        108.95         6.79 o                         
   8   2  13        159.89        175.47        11.47 o                         
 -11   3  13         68.26         71.55         4.72 o                         
 -10   3  13        778.86        738.78        28.39 o                         
  -9   3  13       1746.72       1745.51        59.02 o                         
  -8   3  13         44.77         48.83         2.36 o                         
  -7   3  13       2767.35       2782.34        92.98 o                         
  -6   3  13       5818.42       5680.52       211.20 o                         
  -5   3  13        771.37        736.98        25.49 o                         
  -4   3  13         46.54         47.03         2.34 o                         
  -3   3  13        542.01        507.11        15.46 o                         
  -2   3  13          3.33          7.51         1.18 o                         
  -1   3  13        345.17        208.22        10.68 o                         
   0   3  13          3.01          1.57         0.93 o                         
   1   3  13        776.88        515.80        21.99 o                         
   2   3  13        412.44        408.75        15.51 o                         
   3   3  13         42.28         51.32         4.70 o                         
   4   3  13       1946.99       1893.13        83.11 o                         
   5   3  13       2001.78       2100.43        79.83 o                         
   6   3  13          0.06          2.26         1.48 o                         
   7   3  13       2297.10       2190.67        95.18 o                         
  -9   4  13        161.14        146.29         5.60 o                         
  -8   4  13        731.89        719.62        25.03 o                         
  -7   4  13        488.75        539.97        19.18 o                         
  -6   4  13         61.71         67.43         3.21 o                         
  -5   4  13         53.65         61.08         3.01 o                         
  -4   4  13         11.12         19.18         2.40 o                         
  -3   4  13       1896.55       1911.94        64.76 o                         
  -2   4  13        786.54        784.49        27.58 o                         
  -1   4  13       1583.57       1551.25        48.03 o                         
   0   4  13       2751.28       2762.16       103.61 o                         
   1   4  13       1882.26       1735.77        79.45 o                         
   2   4  13         18.27         20.40         1.91 o                         
   3   4  13        322.30        367.31        16.84 o                         
   4   4  13        228.42        215.56        16.56 o                         
   5   4  13       1227.74       1348.28        59.30 o                         
   6   4  13         86.45         87.81         5.41 o                         
  -8   5  13         30.38         37.99         5.09 o                         
  -7   5  13        340.74        338.84        12.21 o                         
  -6   5  13        219.02        236.49        10.11 o                         
  -5   5  13         95.82         95.08         4.89 o                         
  -4   5  13         53.61         62.17         3.34 o                         
  -3   5  13         34.22         39.98         2.23 o                         
  -2   5  13        258.53        253.86         9.81 o                         
  -1   5  13         47.74         40.53         2.39 o                         
   0   5  13        196.65        179.25         7.38 o                         
   1   5  13        130.09        134.23         7.80 o                         
   2   5  13        394.41        380.67        15.88 o                         
   3   5  13       1381.75       1422.67        62.82 o                         
   4   5  13        659.79        705.78        31.89 o                         
  -4   6  13          3.82          3.92         1.57 o                         
  -3   6  13         48.49         42.34         3.25 o                         
  -2   6  13        140.23        125.35         6.66 o                         
  -1   6  13         70.52         65.69         5.12 o                         
   0   6  13         17.50         13.13         2.24 o                         
   1   6  13        881.27        766.30        62.66 o                         
 -11   0  14         85.66         86.25         6.48 o                         
 -10   0  14         53.76         50.87         3.54 o                         
  -9   0  14       1819.22       1848.09        69.66 o                         
  -8   0  14       1382.93       1453.78        64.14 o                         
  -7   0  14         25.93         28.61         3.59 o                         
  -6   0  14        697.28        785.92        63.44 o                         
  -5   0  14         36.52         27.30         5.88 o                         
  -4   0  14       3824.29       2814.96       201.19 o                         
  -3   0  14       2337.03       2218.13        96.39 o                         
  -2   0  14        150.57        170.71        13.11 o                         
  -1   0  14       5627.44       5240.61       226.14 o                         
   0   0  14        167.00        181.34         9.95 o                         
   1   0  14        800.35        859.87        39.01 o                         
   2   0  14        357.45        366.00        21.59 o                         
   3   0  14         16.38         29.94         6.27 o                         
   4   0  14        986.85        844.94       142.74 o                         
   5   0  14       1439.30       1214.64       116.89 o                         
   6   0  14         18.60         17.70         3.19 o                         
   7   0  14        234.88        266.57        26.24 o                         
   8   0  14        337.55        297.66        20.76 o                         
 -11   1  14       1059.45        995.21        37.59 o                         
 -10   1  14       1356.09       1354.72        45.64 o                         
  -9   1  14        130.13        123.00         4.43 o                         
  -8   1  14       1943.47       1895.91        70.06 o                         
  -7   1  14        371.55        412.41        17.08 o                         
  -6   1  14        514.58        466.65        25.58 o                         
  -5   1  14         99.88        113.56         5.18 o                         
  -4   1  14        920.38        975.40        37.69 o                         
  -3   1  14         50.20         65.79         4.68 o                         
  -2   1  14        819.01        823.18        26.08 o                         
  -1   1  14         21.53         16.59         1.61 o                         
   0   1  14        180.66        187.31         7.23 o                         
   1   1  14        381.09        422.30        17.49 o                         
   2   1  14        157.98        173.58         9.97 o                         
   3   1  14       6607.32       6175.06       230.34 o                         
   4   1  14       1732.57       1706.17        75.19 o                         
   5   1  14        159.15        205.98        11.59 o                         
   6   1  14        593.13        723.23        33.58 o                         
   7   1  14         65.52         75.39         5.34 o                         
   8   1  14        599.61        558.74        31.28 o                         
 -11   2  14         55.81         50.29         3.22 o                         
 -10   2  14         30.14         30.85         2.03 o                         
  -9   2  14        259.03        278.86         9.50 o                         
  -8   2  14       1797.31       1884.76        58.16 o                         
  -7   2  14        275.68        266.13         8.05 o                         
  -6   2  14        154.52        185.15         6.82 o                         
  -5   2  14       1049.94       1091.87        37.61 o                         
  -4   2  14       1782.75       1739.84        59.05 o                         
  -3   2  14        252.10        241.18        12.20 o                         
  -2   2  14        108.58         71.13         4.34 o                         
  -1   2  14        523.89        351.49        14.99 o                         
   0   2  14         10.07         15.43         1.48 o                         
   1   2  14        611.03        681.04        27.52 o                         
   2   2  14        177.93        202.79         9.80 o                         
   3   2  14        122.92        137.64         8.54 o                         
   4   2  14        118.13        118.78         6.44 o                         
   5   2  14        186.00        188.10         8.98 o                         
   6   2  14        312.15        306.34        13.69 o                         
   7   2  14        123.38        131.71         7.47 o                         
 -10   3  14         48.73         44.60         2.74 o                         
  -9   3  14        128.81        130.44         5.47 o                         
  -8   3  14         78.40         86.65         3.39 o                         
  -7   3  14         59.14         69.31         2.96 o                         
  -6   3  14       1220.81       1263.80        39.34 o                         
  -5   3  14         53.26         47.90         2.87 o                         
  -4   3  14        688.66        688.12        24.19 o                         
  -3   3  14        172.88        176.66         7.11 o                         
  -2   3  14        503.01        366.81        15.54 o                         
  -1   3  14          1.30          2.22         0.86 o                         
   0   3  14          8.37          6.75         1.36 o                         
   1   3  14        375.11        268.52        12.08 o                         
   2   3  14        489.28        516.61        19.44 o                         
   3   3  14          6.38          9.69         1.48 o                         
   4   3  14          0.97          2.79         1.03 o                         
   5   3  14        568.16        556.21        19.99 o                         
   6   3  14        263.94        234.01        10.10 o                         
  -9   4  14         10.20         13.88         2.53 o                         
  -8   4  14         49.35         45.65         2.58 o                         
  -7   4  14         31.95         36.77         2.35 o                         
  -6   4  14        144.30        146.54         5.53 o                         
  -5   4  14         11.69          9.21         1.22 o                         
  -4   4  14        103.98        115.94         4.43 o                         
  -3   4  14        195.50        212.96         7.22 o                         
  -2   4  14        751.89        759.65        22.46 o                         
  -1   4  14       1877.15       1855.38        57.41 o                         
   0   4  14        146.15        173.72         7.44 o                         
   1   4  14        133.52        161.92         6.92 o                         
   2   4  14        149.96        164.22         6.95 o                         
   3   4  14       1098.98       1173.20        50.12 o                         
   4   4  14         84.85         93.06         5.07 o                         
   5   4  14        137.02        150.87         8.51 o                         
  -7   5  14        139.57        137.45        12.53 o                         
  -6   5  14         62.90         69.23         3.67 o                         
  -5   5  14        182.51        177.84         7.85 o                         
  -4   5  14         77.11         90.56         4.66 o                         
  -3   5  14          0.86          2.96         0.86 o                         
  -2   5  14        343.56        362.64        12.17 o                         
  -1   5  14         14.49         16.47         1.87 o                         
   0   5  14         19.47         13.82         1.61 o                         
   1   5  14          8.03          8.68         1.49 o                         
   2   5  14         12.43         12.86         2.05 o                         
   3   5  14        459.94        472.16        33.87 o                         
 -10   1  15        248.51        233.64         8.51 o                         
  -9   1  15        304.69        297.19         8.63 o                         
  -8   1  15        175.42        179.29         6.12 o                         
  -7   1  15         23.83         25.98         1.84 o                         
  -6   1  15        268.99        232.97        18.14 o                         
  -5   1  15        766.68        778.15        30.34 o                         
  -4   1  15         33.84         49.21         3.35 o                         
  -3   1  15        685.89        661.38        23.76 o                         
  -2   1  15         12.22         14.73         1.57 o                         
  -1   1  15         37.14         43.86         3.11 o                         
   0   1  15         73.66         85.53         4.51 o                         
   1   1  15        164.64        156.99         6.98 o                         
   2   1  15       1482.58       1569.99        60.19 o                         
   3   1  15        131.92        140.28         7.19 o                         
   4   1  15        804.96        883.20        40.81 o                         
   5   1  15         24.62         34.02         3.90 o                         
   6   1  15        323.11        372.34        18.20 o                         
   7   1  15        133.42        140.36         7.80 o                         
 -10   2  15        571.77        525.33        18.21 o                         
  -9   2  15       1017.23       1009.62        31.49 o                         
  -8   2  15         94.27        110.40         4.48 o                         
  -7   2  15       1303.00       1369.85        39.43 o                         
  -6   2  15        346.37        369.90        11.47 o                         
  -5   2  15       3922.81       3883.85       129.86 o                         
  -4   2  15        406.11        449.03        16.23 o                         
  -3   2  15       1509.03       1563.15        48.65 o                         
  -2   2  15       1303.26       1312.29        50.32 o                         
  -1   2  15        143.64        118.43         7.16 o                         
   0   2  15        357.34        266.17        14.09 o                         
   1   2  15        969.11       1014.58        39.77 o                         
   2   2  15         85.37         85.78         4.78 o                         
   3   2  15          2.81          9.85         1.56 o                         
   4   2  15         18.22         21.10         1.92 o                         
   5   2  15         50.83         49.10         3.03 o                         
   6   2  15          8.23          8.14         1.93 o                         
  -9   3  15        236.22        231.92         8.74 o                         
  -8   3  15        315.32        327.09        10.86 o                         
  -7   3  15        192.14        181.53         6.04 o                         
  -6   3  15       1484.71       1586.78        45.39 o                         
  -5   3  15       1265.93       1372.67        39.58 o                         
  -4   3  15         12.51         19.82         1.67 o                         
  -3   3  15       1903.89       1937.07        55.57 o                         
  -2   3  15         16.06         13.40         1.38 o                         
  -1   3  15         11.29          9.51         1.27 o                         
   0   3  15         16.20         19.01         2.69 o                         
   1   3  15         81.96         84.28         4.37 o                         
   2   3  15       2239.93       2395.97        80.90 o                         
   3   3  15        280.77        309.12        10.85 o                         
   4   3  15         80.07         87.96         4.01 o                         
   5   3  15        112.26        117.19         5.86 o                         
  -8   4  15       1156.15       1066.27        57.87 o                         
  -7   4  15         42.22         45.05         2.58 o                         
  -6   4  15        921.12        931.64        29.20 o                         
  -5   4  15       1091.86       1140.46        39.01 o                         
  -4   4  15        173.25        218.55         7.89 o                         
  -3   4  15         22.51         35.54         2.36 o                         
  -2   4  15       1398.24       1403.33        43.75 o                         
  -1   4  15          0.31          4.39         1.28 o                         
   0   4  15        299.60        351.33        13.15 o                         
   1   4  15        258.11        252.58         9.91 o                         
   2   4  15        604.94        655.40        23.16 o                         
   3   4  15        139.55        153.18         6.27 o                         
   4   4  15         10.23         12.02         1.97 o                         
  -5   5  15         25.99         23.67         2.20 o                         
  -4   5  15        329.84        323.08        17.53 o                         
  -3   5  15         89.43         84.57         3.93 o                         
  -2   5  15        253.48        229.80         9.97 o                         
  -1   5  15        183.11        174.25         7.92 o                         
   0   5  15         11.80         12.01         1.55 o                         
   1   5  15        479.72        468.29        21.85 o                         
   2   5  15        331.66        403.71        34.85 o                         
 -10   0  16       1187.61       1071.21        62.07 o                         
  -9   0  16        981.16        976.80        42.96 o                         
  -8   0  16        268.70        311.43        12.91 o                         
  -7   0  16        757.85        763.28        54.43 o                         
  -6   0  16        291.72        311.13        18.53 o                         
  -5   0  16        304.13        254.63        34.46 o                         
  -4   0  16       3314.86       2734.51       178.38 o                         
  -3   0  16         12.81         18.42         2.39 o                         
  -2   0  16       2965.83       2965.69       111.05 o                         
  -1   0  16        321.16        321.87        21.78 o                         
   0   0  16       3416.13       3521.68       152.28 o                         
   1   0  16       3749.70       3890.00       207.23 o                         
   2   0  16        249.89        305.64        26.43 o                         
   3   0  16         13.34         17.23         5.87 o                         
   4   0  16        485.32        536.85        45.43 o                         
   5   0  16       1186.74       1427.64       110.82 o                         
   6   0  16        695.11        782.75        62.27 o                         
 -10   1  16        109.66        109.32         5.57 o                         
  -9   1  16        652.20        665.84        18.15 o                         
  -8   1  16        295.81        297.80         8.77 o                         
  -7   1  16       1254.21       1299.38        37.30 o                         
  -6   1  16        839.06        980.25        38.79 o                         
  -5   1  16          0.59          2.90         0.89 o                         
  -4   1  16         62.96         54.02         2.95 o                         
  -3   1  16         91.85         90.23         3.91 o                         
  -2   1  16        569.16        643.21        20.64 o                         
  -1   1  16        923.33        968.43        30.79 o                         
   0   1  16          5.79          7.04         1.65 o                         
   1   1  16        677.91        753.45        24.47 o                         
   2   1  16          6.55         12.30         1.90 o                         
   3   1  16         94.40        105.04         5.55 o                         
   4   1  16         31.41         29.67         3.55 o                         
   5   1  16       1273.46       1344.78        83.12 o                         
   6   1  16         39.77         44.36         4.96 o                         
  -9   2  16        307.41        295.51         9.77 o                         
  -8   2  16        581.46        588.97        18.86 o                         
  -7   2  16         87.68         83.16         3.39 o                         
  -6   2  16          9.33          9.19         1.10 o                         
  -5   2  16        133.41        150.19         5.03 o                         
  -4   2  16        293.29        270.71        10.38 o                         
  -3   2  16        218.52        205.87         8.11 o                         
  -2   2  16          0.81          4.29         1.03 o                         
  -1   2  16        104.11         94.17         3.90 o                         
   0   2  16        625.86        630.41        20.57 o                         
   1   2  16        597.82        660.66        21.66 o                         
   2   2  16        632.08        692.50        22.52 o                         
   3   2  16          5.04          9.40         1.50 o                         
   4   2  16         21.98         19.90         1.94 o                         
   5   2  16        847.76        829.89        32.25 o                         
  -8   3  16         49.87         50.65         2.72 o                         
  -7   3  16         23.85         33.80         2.08 o                         
  -6   3  16        588.62        614.77        18.11 o                         
  -5   3  16          7.35         10.06         1.20 o                         
  -4   3  16        148.42        134.35         4.94 o                         
  -3   3  16        215.90        249.56         8.98 o                         
  -2   3  16         81.79         93.15         3.81 o                         
  -1   3  16         24.67         31.68         2.05 o                         
   0   3  16         26.00         27.37         2.42 o                         
   1   3  16          8.40         13.07         2.29 o                         
   2   3  16        154.19        170.47         7.16 o                         
   3   3  16         10.55         16.27         1.68 o                         
   4   3  16         21.11         18.80         1.78 o                         
  -7   4  16        293.14        281.29        16.88 o                         
  -6   4  16        625.18        646.07        25.15 o                         
  -5   4  16         92.68         85.49         3.95 o                         
  -4   4  16       1408.08       1344.53        41.78 o                         
  -3   4  16        280.03        240.47         8.41 o                         
  -2   4  16        538.29        576.66        20.43 o                         
  -1   4  16        828.20        883.96        34.24 o                         
   0   4  16        263.54        292.74        12.32 o                         
   1   4  16          7.36         12.65         1.51 o                         
   2   4  16         41.34         41.74         2.52 o                         
   3   4  16          8.63         10.54         2.15 o                         
  -3   5  16         99.66         77.15        11.36 o                         
  -2   5  16          6.23          4.31         3.13 o                         
  -1   5  16         55.83         36.81         7.83 o                         
  -9   1  17         38.08         35.60         2.12 o                         
  -8   1  17        915.89        911.80        23.18 o                         
  -7   1  17         34.92         48.53         2.54 o                         
  -6   1  17         11.72         14.63         1.40 o                         
  -5   1  17         37.14         41.26         2.39 o                         
  -4   1  17          7.39          6.69         1.23 o                         
  -3   1  17        337.62        358.14        14.59 o                         
  -2   1  17         50.08         66.22         3.05 o                         
  -1   1  17          4.86          7.69         1.49 o                         
   0   1  17        209.64        218.60         8.20 o                         
   1   1  17         15.88         20.65         2.20 o                         
   2   1  17         99.66        105.17         5.95 o                         
   3   1  17          5.07          9.21         2.33 o                         
   4   1  17        771.22        789.41        33.52 o                         
   5   1  17         46.95         63.44         9.01 o                         
  -8   2  17         28.37         25.58         1.55 o                         
  -7   2  17        307.78        313.36         9.65 o                         
  -6   2  17         11.81         13.01         1.25 o                         
  -5   2  17        451.02        492.27        14.81 o                         
  -4   2  17       1381.70       1514.58        43.47 o                         
  -3   2  17       1513.43       1582.53        42.48 o                         
  -2   2  17         76.92         84.05         3.38 o                         
  -1   2  17       2397.10       2510.79        71.11 o                         
   0   2  17       1104.87       1249.26        42.90 o                         
   1   2  17          0.86          3.36         2.27 o                         
   2   2  17         45.09         41.11         2.61 o                         
   3   2  17         98.63         97.09         4.24 o                         
   4   2  17        914.01        848.87        32.83 o                         
  -7   3  17       2216.30       2170.87        72.61 o                         
  -6   3  17         21.21         27.98         1.84 o                         
  -5   3  17        100.29        106.52         3.98 o                         
  -4   3  17        280.36        322.56        10.99 o                         
  -3   3  17        555.08        605.65        19.55 o                         
  -2   3  17        510.99        636.60        19.02 o                         
  -1   3  17        610.20        685.13        24.08 o                         
   0   3  17         84.65         95.71         4.53 o                         
   1   3  17         87.45        110.95         5.00 o                         
   2   3  17          2.54          8.02         1.31 o                         
   3   3  17       1174.70       1107.50        48.76 o                         
  -5   4  17        264.48        225.49        11.81 o                         
  -4   4  17       1728.92       1553.84        58.98 o                         
  -3   4  17        648.58        687.80        26.81 o                         
  -2   4  17        246.24        247.92        10.57 o                         
  -1   4  17        789.09        872.83        33.67 o                         
   0   4  17        685.61        759.39        29.35 o                         
   1   4  17        414.35        389.58        31.85 o                         
  -8   0  18        184.03        183.25         9.11 o                         
  -7   0  18        487.45        521.30        20.45 o                         
  -6   0  18         12.91         15.09         2.53 o                         
  -5   0  18       2586.92       2763.93       162.03 o                         
  -4   0  18       1559.26       1662.70       165.63 o                         
  -3   0  18         55.90         55.47         4.03 o                         
  -2   0  18       1787.56       1646.50        87.78 o                         
  -1   0  18        193.92        196.58         7.84 o                         
   0   0  18        761.93        825.87        37.38 o                         
   1   0  18        267.18        306.25        18.93 o                         
   2   0  18        718.76        888.87        70.88 o                         
   3   0  18       1790.44       1936.30       148.03 o                         
   4   0  18        303.87        299.54        27.41 o                         
  -8   1  18       1934.96       1756.64        65.98 o                         
  -7   1  18          4.07          4.36         0.88 o                         
  -6   1  18        489.97        505.40        19.73 o                         
  -5   1  18        138.58        138.16         6.77 o                         
  -4   1  18        249.17        292.11        15.09 o                         
  -3   1  18          1.81          3.25         1.34 o                         
  -2   1  18          2.25          8.16         1.28 o                         
  -1   1  18         82.08        109.19         4.62 o                         
   0   1  18        456.20        585.27        20.83 o                         
   1   1  18         30.20         28.65         2.45 o                         
   2   1  18       4114.55       4017.50       150.26 o                         
   3   1  18       1116.11       1179.13        52.44 o                         
  -7   2  18        342.50        388.52        16.96 o                         
  -6   2  18        428.37        440.36        16.73 o                         
  -5   2  18       1444.42       1462.61        56.71 o                         
  -4   2  18        609.63        680.37        21.60 o                         
  -3   2  18        140.31        157.26         5.97 o                         
  -2   2  18        179.11        206.53         6.97 o                         
  -1   2  18        201.73        214.17         7.91 o                         
   0   2  18        134.92        153.78         7.29 o                         
   1   2  18         24.75         26.22         2.11 o                         
   2   2  18         21.96         21.80         2.21 o                         
   3   2  18         28.44         32.90         5.87 o                         
  -6   3  18        234.08        255.68        21.93 o                         
  -5   3  18         29.71         28.82         2.15 o                         
  -4   3  18         18.43         25.78         1.81 o                         
  -3   3  18         43.97         38.83         2.33 o                         
  -2   3  18        180.95        225.33        13.56 o                         
  -1   3  18          4.71          4.20         1.50 o                         
   0   3  18        330.00        333.81        15.27 o                         
   1   3  18        117.19        110.72         5.37 o                         
  -6   1  19        117.58        116.01         4.49 o                         
  -5   1  19          7.84          9.34         1.15 o                         
  -4   1  19         27.70         25.53         1.86 o                         
  -3   1  19          8.71         12.58         2.01 o                         
  -2   1  19        516.92        525.87        18.48 o                         
  -1   1  19        577.14        619.93        19.76 o                         
   0   1  19        153.68        149.01         7.03 o                         
   1   1  19       2230.94       2200.06        82.58 o                         
  -5   2  19        208.40        228.97        11.29 o                         
  -4   2  19        204.71        231.09        13.28 o                         
  -3   2  19        400.00        384.62        15.50 o                         
  -2   2  19          0.35          1.86         1.09 o                         
  -1   2  19        580.15        598.68        26.97 o                         
   0   2  19       1063.63       1088.63        58.84 o                         
  -4   0  20         90.34        119.05        11.75 o                         
  -3   0  20        119.56        168.39        15.66 o                         
  -2   0  20       1056.20       1190.76        91.24 o                         
  -4   1  20        223.08        234.93        22.71 o                         
  -3   1  20       1478.17       1693.94       128.84 o                         
  -2   1  20        997.70       1150.03        88.89 o                         
                                                                                
